# Supplementary material for: Histidine kinase inhibitors impair shoot regeneration in Arabidopsis thaliana via cytokinin signaling and SAM patterning determinants
Source: Front Plant Sci. 2022 Sep 8;13:894208. doi: 10.3389/fpls.2022.894208 (PMC9847488; doi:10.3389/fpls.2022.894208)
Supplement: Supplementary file 1 [file Data_Sheet_1.XLSX]

## Sheet: TCSA vs MOCK
Differentially regulated phosphosites (FDR ≤ 0.01) in root tissues after TCSA versus mock treatment from 24 h to 28 h on SIM.
ID	Label	logFC	abs(logFC)	AveExpr	B	t	P.Value	adj.P.Val	sca.t	sca.P.Value	sca.adj.pval	Count	Protein	Position	AA	Gene.id	Gene.name	Gene.description	Phospho..STY..Probabilities	Sequence.window	Proteins	Positions.within.proteins	Number.of.Phospho..STY.	Multiplicity	Charge	PEP	Score	Delta.score	Score.for.localization	Localization.prob	Mass.error..ppm.
UID2648	PVA11.2_S149	1.90731	1.90731	2.74974	14.2991	15.3747	1.50412e-10	6.20901e-07	14.5907	4.56727e-10	1.88537e-06	4	AT3G60600.2	149	S	AT3G60600	PVA11	Vesicle-associated protein 1-1	VTYVAPPRPPS(1)PVHEGS(1)EEGS(0.643)S(0.357)PR	ETKLRVTYVAPPRPPSPVHEGSEEGSSPRAS	AT3G60600.2;AT3G60600.1;AT3G60600.3	149;149;149	1;2;3	___1	3	3.29e-28	148.66	138.51	148.66	1	-0.34438
UID2490	ABCG37.1_S23	-1.63679	1.63679	-0.504189	11.516	-13.1308	3.17409e-09	6.55132e-06	-13.43	3.39985e-09	7.01728e-06	3	AT3G53480.1	23	S	AT3G53480	ABCG37	ABC transporter G family member 37	VELAEIGRS(1)IR	DDIESLRVELAEIGRSIRSSFRRHTSSFRSS	AT3G53480.1	23	1	___1	2	0.00815713	55.105	41.515	55.105	1	-0.074381
UID656	AGO1.1_S1001	3.53024	3.53024	-0.93985	8.98277	13.3124	4.37488e-08	1.74046e-05	13.3384	6.43224e-08	2.84303e-05	2	AT1G48410.1	1001	S	AT1G48410	AGO1	ICU9	FYMEPET(0.022)S(0.955)DS(0.022)GS(0.001)MASGSMAR	HLAAFRARFYMEPETSDSGSMASGSMARGGG	AT1G48410.1;AT1G48410.2	1001;1003	1	___1	2	7.47e-20	144.5	129.3	139.67	0.954739	-0.65842
UID715	AT1G52780.1_S1041	2.73418	2.73418	-2.14723	7.96259	11.8964	1.38603e-07	3.57595e-05	13.0394	8.0599e-08	2.84303e-05	1	AT1G52780.1	1041	S	AT1G52780	AT1G52780	Protein of unknown function (DUF2921)	VMS(0.999)ESEMVSGSR	FRILPSRSVKYERVMSESEMVSGSRVNGNRG	AT1G52780.1	1041	1	___1	2	0.000448058	68.676	45.3	68.676	0.999436	0.173
UID1284	RD2.1_S175	2.20153	2.20153	-0.32837	9.5437	10.5831	2.51307e-08	1.545e-05	10.4663	3.79164e-08	2.84303e-05	4	AT2G21620.1	175	S	AT2G21620	RD2	Adenine nucleotide alpha hydrolases-like superfamily protein	EAGDES(1)IVDWTR	SAPVIIVPGKEAGDESIVDWTRSEDPKP___	AT2G21620.1;AT2G21620.2	175;181	1	___1	2	8.32e-45	184.21	153.88	172.76	1	0.082015
UID1594	AVT1C.1_S50	-1.70883	1.70883	-1.49332	8.8922	-10.5667	5.02029e-08	1.74046e-05	-10.9839	4.1425e-08	2.84303e-05	7	AT2G39130.1	50	S	AT2G39130	AVT1C	Amino acid transporter AVT1C	PS(0.005)S(0.956)Y(0.032)T(0.007)T(0.001)AWPQSYR	SDDVYDENQAHIKPSSYTTAWPQSYRQSIDL	AT2G39130.1	50	1	___1	2	0.000154563	72.265	59.704	72.265	0.955734	-2.9327
UID4100	PIP2-4.1_S286	-1.48125	1.48125	2.63249	10.0205	-10.9855	1.52944e-08	1.545e-05	-10.49	3.68281e-08	2.84303e-05	4	AT5G60660.1	286	S	AT5G60660	PIP2-4	PIP2F	ALGS(1)FGS(1)FGS(1)FR	RAAAIKALGSFGSFGSFRSFA__________	AT5G60660.1	286	1;2;3	___1	2	3.69e-57	198.14	135.5	42.789	1	-0.30019
UID6316	AVT1C.1_S126	-1.41334	1.41334	0.953964	9.3817	-11.0124	2.99419e-08	1.545e-05	-10.4685	7.43548e-08	2.84303e-05	7	AT2G39130.1	126	S	AT2G39130	AVT1C	Amino acid transporter AVT1C	HRLS(1)S(1)QGLLSPIPSR	LEEQADEQALPKHRLSSQGLLSPIPSRRGSM	AT2G39130.1	126	1;2;3	___2	2	2.76e-18	139.6	125.45	139.6	1	-0.031309
UID6317	AVT1C.1_S127	-1.41334	1.41334	0.953964	9.3817	-11.0124	2.99419e-08	1.545e-05	-10.4685	7.43548e-08	2.84303e-05	7	AT2G39130.1	127	S	AT2G39130	AVT1C	Amino acid transporter AVT1C	HRLS(1)S(1)QGLLSPIPSR	EEQADEQALPKHRLSSQGLLSPIPSRRGSMR	AT2G39130.1	127	1;2;3	___2	2	2.76e-18	139.6	125.45	139.6	1	-0.031309
UID511	NSL1.1_S545	-1.40569	1.40569	-2.51526	5.41476	-7.8416	1.80619e-06	0.000213027	-10.2459	9.64206e-08	2.84303e-05	1	AT1G28380.1	545	S	AT1G28380	NSL1	NSL1	IDINS(1)AVYPR	PNPATTKPQSKIDINSAVYPRGPSPPVKPKL	AT1G28380.1	545	1	___1	2	6.84e-05	83	67.461	83	0.999995	-0.063367
UID6849	AT3G17410.1_S354	-1.27397	1.27397	1.59162	8.86741	-10.0357	5.05949e-08	1.74046e-05	-9.77519	9.09503e-08	2.84303e-05	3	AT3G17410.1	354	S	AT3G17410	CARK1	Positively regulates ABA-mediated physiological responses via phosphorylation on RCAR3/ RCAR11	ALQPLLNPPRS(1)APQT(1)PHRNPY	SIVVKALQPLLNPPRSAPQTPHRNPY_____	AT3G17410.1;AT1G48210.2;AT1G48210.1	354;353;353	1;2	___2	3	1.26e-26	149.18	136.54	149.18	1	-0.23829
UID9209	AT3G17410.1_T358	-1.27397	1.27397	1.59162	8.86741	-10.0357	5.05949e-08	1.74046e-05	-9.77519	9.09503e-08	2.84303e-05	3	AT3G17410.1	358	T	AT3G17410	CARK1	Positively regulates ABA-mediated physiological responses via phosphorylation on RCAR3/ RCAR11	S(1)APQT(1)PHRNPY	KALQPLLNPPRSAPQTPHRNPY_________	AT3G17410.1;AT1G48210.2;AT1G48210.1	358;357;357	1;2	___2	2	1.26e-26	149.18	136.54	82.543	1	-1.4388
UID4579	HA2.1_T947	-1.20301	1.20301	3.87705	10.0414	-11.0033	1.49654e-08	1.545e-05	-10.6323	3.0939e-08	2.84303e-05	2	AT4G30190.1	947	T	AT4G30190	HA2	Plasma membrane ATPase	GLDIETPSHYT(1)V	VVKLKGLDIETPSHYTV______________	AT4G30190.1;AT4G30190.2	947;980	1	___1	2	1.08e-100	241.4	217.11	227.94	0.999993	-0.14414
UID3130	VLN4.1_S806	-1.19497	1.19497	2.17897	9.66851	-10.6871	2.20735e-08	1.545e-05	-10.0803	6.14597e-08	2.84303e-05	4	AT4G30160.1	806	S	AT4G30160	VLN4	villin 4	NLS(1)TPPPVVR	NALAATFESQNARNLSTPPPVVRKLYPRSVT	AT4G30160.1;AT4G30160.2	806;815	1	___1	2	2.17e-12	125.74	64.09	119.34	0.999972	-0.097804
UID3386	ALA1.1_S40	-1.33474	1.33474	1.35766	8.22853	-9.99023	1.00578e-07	3.19375e-05	-9.81003	1.62467e-07	4.47109e-05	2	AT5G04930.1	40	S	AT5G04930	ALA1	Phospholipid-transporting ATPase	EVTFGDLGS(1)K	VSSKDNKEVTFGDLGSKRIRHGSAGADSEML	AT5G04930.1	40	1	___1	2	3.59e-11	115.57	71.805	112.84	1	-0.22
UID120	PLL5.1_S134	-1.4358	1.4358	-0.762246	8.14808	-9.92239	1.09371e-07	3.22489e-05	-9.69988	1.85894e-07	4.79607e-05	1	AT1G07630.1	134	S	AT1G07630	PLL5	PLL5	GFLS(1)GPIER	GPIVLGSGPIERGFLSGPIERGFMSGPLDRV;GPIVPGSGPLERGFLSGPIERGFMSGPLDGS	AT1G07630.1;AT2G28890.1	134;131	1	___1	2	4.19e-05	85.355	57.15	43.282	1	-0.32473
UID1034	SKIP.3_S235	1.79499	1.79499	-0.882282	7.50223	9.38922	2.14668e-07	4.75502e-05	9.49829	2.38594e-07	5.65939e-05	2	AT1G77180.3	235	S	AT1G77180	SKIP	SNW/SKI-interacting protein	AS(0.003)GS(0.997)PPVPVMHS(0.981)PPRPVT(0.019)VK	DPPKFKHKRVPRASGSPPVPVMHSPPRPVTV	AT1G77180.3;AT1G77180.2;AT1G77180.1	235;235;235	1;2	___1	3	7.8e-13	118.85	101.51	98	0.996908	-0.1197
UID3028	AT4G25070.1_S190	-1.13435	1.13435	0.767077	7.98314	-9.35778	1.25426e-07	3.45172e-05	-9.02924	2.46776e-07	5.65939e-05	4	AT4G25070.1	190	S	AT4G25070	AT4G25070	Caldesmon-like protein	FDDEYDS(1)DEITEDVPR	VKQVVSTPKFDDEYDSDEITEDVPRNPVEIR	AT4G25070.1;AT4G25070.2	190;190	1	___1	2	9.33e-210	312.49	294.22	312.49	1	-0.25119
UID1758	AT2G47485.1_S138	-1.20739	1.20739	0.253117	7.4145	-8.94255	2.24039e-07	4.75502e-05	-8.98048	2.63962e-07	5.73492e-05	2	AT2G47485.1	138	S	AT2G47485	AT2G47485	At2g47485	LSSNSILLS(1)PIR	VHRDVPKLSSNSILLSPIR____________	AT2G47485.1	138	1	___1	2	1.46e-44	179.39	148.32	129.77	1	-0.29172
UID768	AT1G56140.1_S1003	-0.99339	0.99339	-1.21723	6.2943	-8.16723	6.97488e-07	0.00010346	-8.79975	3.39543e-07	6.67445e-05	2	AT1G56140.1	1003	S	AT1G56140	AT1G56140	Probable LRR receptor-like serine/threonine-protein kinase At1g56140	NTQAS(0.009)ES(0.965)FT(0.022)S(0.004)FVAPR	SSISGFPLRNTQASESFTSFVAPRSEISPRN	AT1G56140.1	1003	1	___1	2	5.56e-13	126.48	107.35	124.09	0.965216	0.59905
UID2138	CASP.1_S589	-0.971133	0.971133	1.69167	7.58878	-9.46222	1.95406e-07	4.74491e-05	-9.22557	3.36595e-07	6.67445e-05	2	AT3G18480.1	589	S	AT3G18480	CASP	Protein CASP	YVEDLESGFS(0.035)S(0.965)DVESK	RGSKKYVEDLESGFSSDVESKYKKIYEDDIN	AT3G18480.1	589	1	___1	2	8.31e-210	313.92	186.74	276.12	0.964604	-0.40392
UID1433	AT2G30930.1_S122	-1.7685	1.7685	-0.0235909	7.36749	-11.3155	2.30379e-07	4.75502e-05	-10.9718	4.40414e-07	7.71854e-05	4	AT2G30930.1	122	S	AT2G30930	AT2G30930	Expressed protein	LVGGVTNLVSGAS(0.802)S(0.145)S(0.026)T(0.026)VANR	SSKLVGGVTNLVSGASSSTVANRDLPVSTDN	AT2G30930.1	122	1	___1	2	6.94e-60	193.54	172.59	193.54	0.801835	1.8426
UID3026	AT4G25070.1_S315	-1.31987	1.31987	-1.05895	6.8316	-8.86923	4.26181e-07	8.3775e-05	-9.00217	4.48752e-07	7.71854e-05	4	AT4G25070.1	315	S	AT4G25070	AT4G25070	Caldesmon-like protein	FDDEYDS(1)DEIAADVSR	VKPVVLPTKFDDEYDSDEIAADVSRKAVEIP	AT4G25070.1;AT4G25070.2	315;315	1	___1	2	9.72e-20	134.85	121.9	134.85	0.999992	0.078972
UID1290	RABG2.2_S189	-1.18537	1.18537	-0.752503	6.60652	-8.37795	5.08677e-07	8.74904e-05	-8.61776	4.39162e-07	7.71854e-05	2	AT2G21880.2	189	S	AT2G21880	RABG2	RAB7A	GQYHDS(0.999)VT(0.001)DIIDPDQSR	RKQSNDIYPRGQYHDSVTDIIDPDQSRGCAC	AT2G21880.2;AT2G21880.1	189;197	1	___1	2	7.29e-27	151.57	116.96	151.57	0.999414	0.51655
UID122	PLL5.1_S153	-1.27268	1.27268	-1.66779	6.10911	-9.14742	9.88633e-07	0.000136036	-9.86809	5.8783e-07	9.70625e-05	1	AT1G07630.1	153	S	AT1G07630	PLL5	PLL5	VGLFS(1)GPLDK	ERGFMSGPLDRVGLFSGPLDKPNSDHHHQFQ	AT1G07630.1	153	1	___1	2	0.000252832	72.652	47.799	47.559	1	-0.31279
UID1583	AVT1C.1_S87	-1.47717	1.47717	-1.10325	6.6191	-8.7086	5.2986e-07	8.74904e-05	-8.75809	6.18162e-07	9.81451e-05	7	AT2G39130.1	87	S	AT2G39130	AVT1C	Amino acid transporter AVT1C	FGS(1)S(1)FLSSGLIR	PGIGFLGNNSMTRFGSSFLSSGLIRRHTPES	AT2G39130.1	87	1;2	___1	2	9.41e-18	140.14	121.36	78.692	0.999858	-0.45122
UID3027	AT4G25070.1_S274	-1.48328	1.48328	-0.326173	6.79231	-9.26911	4.57121e-07	8.57725e-05	-9.161	6.68533e-07	9.97909e-05	4	AT4G25070.1	274	S	AT4G25070	AT4G25070	Caldesmon-like protein	FDDEYDS(1)DEITADVSR	KPVVVLPTKFDDEYDSDEITADVSRNPVEVR	AT4G25070.1;AT4G25070.2	274;274	1	___1	2	1.1e-19	133.45	118.29	133.45	0.99997	-2.0036
UID3398	AT5G05600.1_S29	-1.43897	1.43897	0.838077	6.63282	-8.39589	4.95315e-07	8.74904e-05	-8.31765	6.76876e-07	9.97909e-05	2	AT5G05600.1	29	S	AT5G05600	AT5G05600	Probable 2-oxoglutarate-dependent dioxygenase At5g05600	VQS(1)LAESNLSSLPDR	KGSMDEWPEPIVRVQSLAESNLSSLPDRYIK	AT5G05600.1	29	1	___1	2	8.86e-73	219.95	172.76	213.49	1	0.066166
UID1118	AT2G01190.1_S387	1.26743	1.26743	0.479835	6.60375	9.09746	5.6467e-07	8.96523e-05	9.07456	7.41857e-07	0.000105599	2	AT2G01190.1	387	S	AT2G01190	AT2G01190	Expressed protein	VY(0.02)S(0.98)DDERS(1)DHGVQAGYR	VSNEFQARVYSDDERSDHGVQAGYRKPPTPR	AT2G01190.1	387	1;2	___1	2	1.36e-26	148.15	130.66	148.15	1	-0.33482
UID6536	AT3G03080.1_S44	1.66839	1.66839	-0.416817	6.2535	8.13999	7.26828e-07	0.00010346	8.15267	8.62509e-07	0.000114853	2	AT3G03080.1	44	S	AT3G03080	AT3G03080	Putative NADP-dependent oxidoreductase	IPEGS(1)KT(1)VLVK	LIFTDSTIDLKIPEGSKTVLVKNLYLSCDPY	AT3G03080.1	44	2	___2	2	8.11e-05	89.403	25.995	70.488	1	-0.725
UID9169	AT3G03080.1_T46	1.66839	1.66839	-0.416817	6.2535	8.13999	7.26828e-07	0.00010346	8.15267	8.62509e-07	0.000114853	2	AT3G03080.1	46	T	AT3G03080	AT3G03080	Putative NADP-dependent oxidoreductase	IPEGS(1)KT(1)VLVK	FTDSTIDLKIPEGSKTVLVKNLYLSCDPYMR	AT3G03080.1	46	2	___2	2	8.11e-05	89.403	25.995	70.488	1	-0.725
UID2774	AT4G05150.1_S146	1.44403	1.44403	-0.566618	5.8808	8.16873	1.12535e-06	0.000149854	8.09161	1.53304e-06	0.000197762	5	AT4G05150.1	146	S	AT4G05150	AT4G05150	AT4g05150/C17L7_70	AS(0.017)S(0.98)IS(0.002)SLLDSSVNR	TKNIAGEEDNDSRASSISSLLDSSVNREQWF	AT4G05150.1	146	1	___1	2	1.96e-05	82.515	62.677	74.678	0.9798	-0.98199
UID6310	PIP2-6.1_S11	-1.00865	1.00865	-0.864804	5.10821	-7.6318	2.4634e-06	0.000274836	-8.01133	1.71622e-06	0.000208369	2	AT2G39010.1	11	S	AT2G39010	PIP2-6	Probable aquaporin PIP2-6	TKDELT(1)EEES(0.995)LS(0.005)GK	_____MTKDELTEEESLSGKDYLDPPPVKTF	AT2G39010.1	11	1;2	___2	2	6.8e-13	130.4	101.38	130.4	0.994881	0.095486
UID9149	PIP2-6.1_T7	-1.00865	1.00865	-0.864804	5.10821	-7.6318	2.4634e-06	0.000274836	-8.01133	1.71622e-06	0.000208369	2	AT2G39010.1	7	T	AT2G39010	PIP2-6	Probable aquaporin PIP2-6	TKDELT(1)EEES(0.995)LS(0.005)GK	_________MTKDELTEEESLSGKDYLDPPP	AT2G39010.1	7	1;2	___2	2	6.8e-13	130.4	101.38	130.4	1	0.095486
UID6318	AVT1C.1_S132	-2.16494	2.16494	-0.849036	5.90766	-9.53618	1.26955e-06	0.000163662	-9.41295	1.91899e-06	0.000226331	7	AT2G39130.1	132	S	AT2G39130	AVT1C	Amino acid transporter AVT1C	HRLS(1)S(1)QGLLS(1)PIPSR	EQALPKHRLSSQGLLSPIPSRRGSMRKDEKS	AT2G39130.1	132	1;2;3	___2	2	4.84e-09	114.74	101.06	67.605	0.999724	-0.52119
UID4018	TOP1ALPHA.2_S18	1.50575	1.50575	-0.996743	5.41503	7.59434	1.69162e-06	0.000205383	7.57341	2.07401e-06	0.00023782	5	AT5G55300.2	18	S	AT5G55300	TOP1ALPHA	DNA topoisomerase I alpha	PVMDNGS(0.144)GDS(0.856)DDDKPLAFK	TETVSKPVMDNGSGDSDDDKPLAFKRNNTVA	AT5G55300.2;AT5G55300.1;AT5G55300.3	18;18;18	1	___1	2	0.000226466	75.383	52.148	59.57	0.855646	-0.88662
UID1891	GDI1.1_S45	1.17285	1.17285	-1.49669	4.40219	7.71685	5.70109e-06	0.000490293	8.68623	2.16955e-06	0.000242052	2	AT3G07880.1	45	S	AT3G07880	GDI1	Putative RHO GDP-dissociation inhibitor 1	QMS(0.872)ES(0.064)S(0.064)LCAT(0.001)EEEEDDDSK	SSRTRADDDALSRQMSESSLCATEEEEDDDS	AT3G07880.1	45	1	___1	2	9.37e-09	105.14	96.089	81.692	0.871957	-0.8477
UID8508	CLC-A.1_S40	-1.16859	1.16859	2.51861	5.67044	-7.75775	1.30835e-06	0.000163662	-7.45701	2.48655e-06	0.000270118	4	AT5G40890.1	40	S	AT5G40890	CLC-A	Chloride channel protein CLC-a	TLS(0.998)S(0.002)TPLALVGAK	NNTLNQPLLKRHRTLSSTPLALVGAKVSHIE	AT5G40890.1;AT3G27170.1	40;39	1;2	___2	2	7.02e-35	174.9	148.89	147.87	0.998061	0.022822
UID590	MES14.1_S54	1.27043	1.27043	-1.88731	4.12945	6.80579	6.13886e-06	0.000496887	7.32986	3.0376e-06	0.000321518	3	AT1G33990.1	54	S	AT1G33990	MES14	Putative methylesterase 14, chloroplastic	ALS(0.002)MAIHQAQLS(0.998)QR	LHRRALSMAIHQAQLSQRFDGSMSRRVGSTS	AT1G33990.1	54	1	___1	3	0.0053289	46.249	30.306	46.249	0.997807	0.11668
UID1546	AKR4C10.1_S295	1.39443	1.39443	-0.233018	4.92268	7.5182	2.9209e-06	0.000309166	7.53582	3.40311e-06	0.000351201	2	AT2G37790.1	295	S	AT2G37790	AKR4C10	Aldo-keto reductase family 4 member C10	GMS(1)FVHETSPYK	SKFSEIXQGRLVRGMSFVHETSPYKSLEELW	AT2G37790.1	295	1	___1	2	5.72e-25	153.38	129.63	153.38	1	-0.18466
UID899	AT1G69070.1_S127	-2.34141	2.34141	0.266731	5.07696	-7.89567	2.70768e-06	0.00029414	-7.73341	4.12864e-06	0.000415683	5	AT1G69070.1	127	S	AT1G69070	AT1G69070	FUNCTIONS IN: molecular_function unknown; INVOLVED IN: biological_process unknown; LOCATED IN: cellular_component unknown; EXPRESSED IN: 23 plant structures; EXPRESSED DURING: 13 growth stages; CONTAINS InterPro DOMAIN/s: Nop14-like protein (InterPr /.../07276); Ha.	SMYNLS(1)DGEEDVYEDGALGGSSVK	RQRQLKLAKKSMYNLSDGEEDVYEDGALGGS	AT1G69070.1;Ws_0_AT1G69070	127;127	1	___1	2	6.43e-107	238.28	217.54	206.09	1	0.18414
UID3676	AT5G21160.1_S465	1.42137	1.42137	-1.86689	3.92475	6.85844	8.11824e-06	0.000543662	7.24186	5.26993e-06	0.00051402	6	AT5G21160.1	465	S	AT5G21160	AT5G21160	LA RNA-binding protein	S(1)IEYEDDDMAVDDQDIQK	LEHRSPRKSGLSMSKSIEYEDDDMAVDDQDI	AT5G21160.1;AT5G21160.2;AT5G21160.3	465;465;465	1	___1	2	6.33e-19	133.71	113.89	133.71	0.999997	0.58547
UID4414	ABCG34.1_T69	-1.41521	1.41521	0.0879633	4.62448	-7.10303	3.73989e-06	0.000367578	-6.97688	5.35437e-06	0.00051402	7	AT2G36380.1	69	T	AT2G36380	ABCG34	ABC transporter G family member 34	LPT(1)YDRLR	EDDVELRWAALERLPTYDRLRKGMLPQTMVN	AT2G36380.1	69	1	___1	2	0.000350116	97.431	57.079	94.692	0.999999	0.11873
UID2777	AT4G05150.1_S239	-1.73165	1.73165	2.13402	4.76424	-7.40122	3.48687e-06	0.000351068	-7.18736	5.72194e-06	0.000536822	5	AT4G05150.1	239	S	AT4G05150	AT4G05150	AT4g05150/C17L7_70	EVS(0.001)T(0.01)LS(0.989)DPGS(1)PRR	RAKIQREVSTLSDPGSPRRDVPSPYGSTSSA	AT4G05150.1	239	1;2	___1	2	1.61e-44	182.02	159.78	116.84	0.999984	0.48869
UID3332	AT4G39680.2_S292	1.9087	1.9087	-1.05861	4.70908	8.39277	4.37879e-06	0.000420364	8.33006	6.02072e-06	0.000541768	8	AT4G39680.2	292	S	AT4G39680	AT4G39680	SAP domain-containing protein	TSVGGGDDS(1)NAANADMIK	EEPLEQKTSVGGGDDSNAANADMIKENNIID	AT4G39680.2;AT4G39680.1	292;292	1	___1	2	4.62e-09	109.42	92.482	109.42	0.999999	-0.60587
UID4602	AT4G38550.1_T232	-0.85895	0.85895	0.895437	4.726	-7.16495	3.37811e-06	0.000348621	-6.89034	6.16839e-06	0.000541768	4	AT4G38550.1	232	T	AT4G38550	AT4G38550	Arabidopsis phospholipase-like protein (PEARLI 4) family	EQFEDLYEQDGDVT(1)PR	DKEQFEDLYEQDGDVTPRNSSPPSPFHPAAY	AT4G38550.1	232	1	___1	2	7.66e-236	330.38	306.63	299.93	1	0.21898
UID9378	CLC-A.1_T38	-0.81279	0.81279	-0.579677	4.24087	-6.87202	5.49132e-06	0.000482302	-6.89301	6.14135e-06	0.000541768	4	AT5G40890.1	38	T	AT5G40890	CLC-A	Chloride channel protein CLC-a	RHRT(1)LS(0.981)S(0.017)T(0.002)PLALVGAK	PENNTLNQPLLKRHRTLSSTPLALVGAKVSH	AT5G40890.1;AT3G27170.1	38;37	1;2	___2	3	1.88e-09	108.18	89.815	100.92	0.999977	-0.28574
UID665	NUCL1.1_S411	1.25663	1.25663	-1.91472	3.55803	6.4718	1.08678e-05	0.000631862	6.8556	6.53075e-06	0.000561644	6	AT1G48920.1	411	S	AT1G48920	NUCL1	Nucleolin 1	GFDAS(0.998)LS(0.002)EDDIK	DGGDEKKIFVKGFDASLSEDDIKNTLREHFS	AT1G48920.1	411	1	___1	2	5.07e-08	103.88	81.835	103.88	0.997654	-0.026656
UID2728	AT4G01290.2_S77	1.48843	1.48843	-2.05149	3.48453	7.02832	1.43944e-05	0.000781842	7.75236	6.72195e-06	0.00056629	8	AT4G01290.2	77	S	AT4G01290	AT4G01290	Chorismate synthase	ISGDFS(0.862)S(0.138)HGFR	FEDPSPERARISGDFSSHGFRRNDYSSSPPT	AT4G01290.2;AT4G01290.1	77;77	1	___1	2	0.000544298	68.44	33.72	68.44	0.861846	0.21346
UID7506	AT4G05150.1_S239	-1.31637	1.31637	0.49881	4.38125	-6.95602	4.77151e-06	0.000447654	-6.80015	7.15625e-06	0.00059082	5	AT4G05150.1	239	S	AT4G05150	AT4G05150	AT4g05150/C17L7_70	EVS(0.001)T(0.01)LS(0.989)DPGS(1)PRR	RAKIQREVSTLSDPGSPRRDVPSPYGSTSSA	AT4G05150.1	239	1;2	___2	2	1.61e-44	182.02	159.78	116.84	0.999984	0.48869
UID2576	AT3G56720.1_S7	1.31161	1.31161	0.209138	4.32136	7.67565	6.01621e-06	0.000496698	7.6383	7.76889e-06	0.000599582	2	AT3G56720.1	7	S	AT3G56720	AT3G56720	AT3G56720 protein	MDTELNS(1)PPHDDGGDTTTAFR	_________MDTELNSPPHDDGGDTTTAFRK	AT3G56720.1;AT3G56720.2;AT3G56720.3	7;7;7	1	___1	2	2.23e-13	120.67	110.15	106.16	0.999962	-2.2221
UID244	AT1G15400.2_S16	-0.959415	0.959415	-0.156027	4.41673	-7.42618	5.22649e-06	0.000469021	-7.30802	7.43112e-06	0.000599582	4	AT1G15400.2	16	S	AT1G15400	AT1G15400	Uncharacterized protein At1g15400	QGS(0.999)S(0.001)GIVFDDR	MEGLQRSTISFRRQGSSGIVFDDRLIAELNK	AT1G15400.2;AT1G15400.1;AT1G15400.3	16;16;16	1	___1	2	6.99e-20	109.6	89.459	106.54	0.998637	0.026992
UID361	FREE1.1_S533	-0.827128	0.827128	-0.435868	4.1443	-6.99779	6.51067e-06	0.0005148	-6.98085	7.84337e-06	0.000599582	4	AT1G20110.1	533	S	AT1G20110	FREE1	Protein FREE1	NVSLQS(1)HEDLAR	LSNAKETTGRNVSLQSHEDLARKLQEEMERN	AT1G20110.1	533	1	___1	2	1.19e-05	85.554	67.69	84.365	0.999957	2.1845
UID3387	ALA1.1_S6	-0.76675	0.76675	0.641617	4.01795	-6.73987	6.86311e-06	0.000524646	-6.74558	7.83344e-06	0.000599582	2	AT5G04930.1	6	S	AT5G04930	ALA1	Phospholipid-transporting ATPase	S(1)IDKPPHHDPILGVSSR	__________MDPRKSIDKPPHHDPILGVSS	AT5G04930.1	6	1;2	___1	3	1.44e-09	112.32	103.72	112.32	1	0.32727
UID662	NUCL1.1_S336	2.07493	2.07493	-1.69142	3.8602	7.29484	9.98838e-06	0.000606353	7.50974	9.16219e-06	0.000675546	6	AT1G48920.1	336	S	AT1G48920	NUCL1	Nucleolin 1	FS(0.001)T(0.001)NRDDGS(0.999)FR	GEVVDVRFSTNRDDGSFRGFGHVEFASSEEA	AT1G48920.1	336	1	___1	2	0.0239157	47.288	22.433	47.288	0.998764	0.28533
UID640	MCM2.1_S722	1.5503	1.5503	0.0665167	4.52962	7.81949	4.99017e-06	0.000457764	7.50955	9.16438e-06	0.000675546	1	AT1G44900.1	722	S	AT1G44900	MCM2	DNA replication licensing factor MCM2	MEDS(1)DPEDGIQGSSGSTDPEVLPQNLLK	NSHFKSQPKGGKMEDSDPEDGIQGSSGSTDP	AT1G44900.1;AT1G44900.2	722;720	1	___1	2	4.52e-35	155.76	149.69	155.76	1	-0.52656
UID3365	AT5G03660.2_S27	2.1426	2.1426	-0.828945	4.10943	7.85848	8.16547e-06	0.000543662	7.8742	1.00841e-05	0.000708355	2	AT5G03660.2	27	S	AT5G03660	AT5G03660	AT5g03660/F17C15_80	DQLSES(0.01)MS(0.939)FS(0.042)S(0.009)QMK	SDQGRRLKDQLSESMSFSSQMKKEDDELSMK	AT5G03660.2;AT5G03660.1	27;27	1	___1	2	1.5e-17	133.48	121.88	133.48	0.939353	-0.63082
UID641	PRP40A_S858	1.07687	1.07687	1.52866	3.94883	6.6992	7.35417e-06	0.000543662	6.59207	1.01243e-05	0.000708355	2	Bur_0_AT1G44910	858	S	AT1G44910	PRP40A	Pre-mRNA-processing protein 40A	REES(1)DGETAMDVSEGHK	EREKEKGKERSKREESDGETAMDVSEGHKDE	Bur_0_AT1G44910;AT1G44910.2;Sf_2_AT1G44910;Ler_0_AT1G44910;Po_0_AT1G44910;Edi_0_AT1G44910;AT1G44910.1;Ct_1_AT1G44910	858;858;859;859;884;858;858;859	1	___1	3	1.64e-14	125.77	116.49	118.08	0.999957	-0.34075
UID8379	SPS1.1_S134	1.06423	1.06423	-1.41171	3.51003	6.44417	1.14015e-05	0.000652167	6.59571	1.00625e-05	0.000708355	6	AT5G20280.1	134	S	AT5G20280	SPS1	Sucrose-phosphate synthase 1	GDIIS(0.996)DIS(0.524)T(0.462)HGES(0.009)T(0.009)K	DMSEEFSEGEKGDIISDISTHGESTKPRLPR	AT5G20280.1	134	2	___2	2	0.00175228	63.709	48.169	46.964	0.996341	0.62173
UID1096	BRCC36A.2_S162	1.40139	1.40139	-2.36964	2.65399	5.96152	2.67918e-05	0.0011899	6.55417	1.07916e-05	0.000742464	3	AT1G80210.2	162	S	AT1G80210	BRCC36A	At1g80210/F18B13_28	S(0.005)MS(0.995)LVLANK	FQSSDGKPNSIPKSMSLVLANKDSVIDLESS	AT1G80210.2;AT1G80210.1;AT3G06820.1;AT3G06820.2	162;162;81;162	1	___1	2	0.000216659	77.192	65.471	68.893	0.994888	0.50592
UID1286	RD2.1_S11	3.48675	3.48675	-1.51141	4.06934	9.06838	8.63288e-06	0.000556821	9.08346	1.16283e-05	0.00075994	4	AT2G21620.1	11	S	AT2G21620	RD2	Adenine nucleotide alpha hydrolases-like superfamily protein	MEALPEDEEY(0.125)S(0.87)FREVVLPS(0.005)LIPVVPEPELER	_____MEALPEDEEYSFREVVLPSLIPVVPE	AT2G21620.1;AT2G21620.2	11;11	1	___1	3	7.47e-07	62.683	57.874	58.925	0.870355	0.14011
UID1478	AT2G34357.1_S707	1.40345	1.40345	-1.25929	3.7107	6.92883	1.08107e-05	0.000631862	6.98533	1.1782e-05	0.00075994	6	AT2G34357.1	707	S	AT2G34357	AT2G34357	ARM repeat superfamily protein	TAIAQDES(0.991)PVS(0.008)GMDVDNTADK	QELLEATKTAIAQDESPVSGMDVDNTADKNS	AT2G34357.1	707	1	___1	2	7.91e-07	97.284	84.148	86.479	0.991364	-0.57967
UID4572	AT4G27585.1_T362	1.36907	1.36907	1.9052	3.81711	6.62206	8.38917e-06	0.00054969	6.51788	1.14738e-05	0.00075994	2	AT4G27585.1	362	T	AT4G27585	AT4G27585	SPFH/Band 7/PHB domain-containing membrane-associated protein family	DHQETQALDET(1)DLEELEDMGEK	NGPSKDHQETQALDETDLEELEDMGEKHISE	AT4G27585.1	362	1	___1	2	0	380.58	350.95	380.58	1	-1.0411
UID3928	CLC-C.1_S672	-0.91623	0.91623	2.82482	4.17232	-6.83123	5.88116e-06	0.000495457	-6.51604	1.15095e-05	0.00075994	4	AT5G49890.1	672	S	AT5G49890	CLC-C	Chloride channel protein CLC-c	TTFGS(1)QILR	LLQGKRFSKQRTTFGSQILRSCKARDFGKAG	AT5G49890.1	672	1	___1	2	1.02e-07	107.83	91.16	98.943	1	-0.13622
UID2081	AT3G15450.1_S18	1.11717	1.11717	1.13906	3.93117	6.68882	7.48518e-06	0.000543662	6.49155	1.19971e-05	0.000761909	4	AT3G15450.1	18	S	AT3G15450	AT3G15450	AT3g15450/MJK13_11	AFAHPPEELNS(1)PASHFSGK	AIFQKAFAHPPEELNSPASHFSGKTPKLPGE	AT3G15450.1;AT3G15450.3;AT3G15450.2	18;18;18	1	___1	3	1.34e-26	146.99	133.4	146.99	0.999985	0.17303
UID1095	AT1G80180.1_S16	-0.725722	0.725722	1.3676	3.84662	-6.80928	8.7809e-06	0.000557655	-6.67208	1.27017e-05	0.000794432	2	AT1G80180.1	16	S	AT1G80180	AT1G80180	MAPK kinase substrate protein At1g80180	RQGS(0.986)S(0.014)GIVWDDR	MAGLQRSTISFRRQGSSGIVWDDRLIAELSQ	AT1G80180.1	16	1	___1	2	1.43e-17	137.8	100.37	107.14	0.986346	0.55576
UID248	PWP2.2_S235	1.27743	1.27743	2.57176	3.69562	6.55137	9.47208e-06	0.000583593	6.41825	1.35896e-05	0.000824967	3	AT1G15440.2	235	S	AT1G15440	PWP2	Periodic tryptophan protein 2	GLES(1)DEEGDDDDEEYMHR	TELKKRKEYDGKGLESDEEGDDDDEEYMHRG	AT1G15440.2;AT1G15440.1	235;275	1	___1	2	7.58e-165	292.66	280.3	229.68	1	-0.45516
UID3663	SAC4.1_S806	1.13052	1.13052	-2.7646	1.00823	5.15211	0.000150184	0.00316207	6.63459	1.34792e-05	0.000824967	1	AT5G20840.1	806	S	AT5G20840	SAC4	Phosphoinositide phosphatase SAC4	EPVET(0.018)ELS(0.965)VHT(0.018)K	GSSSRKGKEPVETELSVHTKIRDDFPDSFKQ	AT5G20840.1	806	1	___1	2	0.00142775	61.375	47.696	61.375	0.964759	-0.017118
UID165	AT1G10140.1_S136	0.68511	0.68511	0.58781	3.40367	6.38316	1.26792e-05	0.000697861	6.40855	1.38162e-05	0.00082657	2	AT1G10140.1	136	S	AT1G10140	AT1G10140	At1g10140	IEEEEETEEGS(1)VNPK	AGMARIEEEEETEEGSVNPKVKKTKKVSDLL	AT1G10140.1	136	1	___1	2	8.52e-160	286.93	256.45	235.22	1	-0.82942
UID4519	ATMRK1.2_T41	-1.60887	1.60887	0.0243567	3.49855	-6.43757	1.1533e-05	0.000652167	-6.39497	1.41405e-05	0.000827559	2	AT3G63260.2	41	T	AT3G63260	ATMRK1	ATMRK1	ADT(1)LDFSK	TGSRSAGEERYFRADTLDFSKWDLHMGQTST	AT3G63260.2;AT3G63260.1	41;41	1	___1	2	1.7e-05	99.973	63.592	99.973	1	-0.23188
UID2058	NUP107.2_S1076	0.97653	0.97653	-0.395503	3.47349	6.42318	1.18252e-05	0.000659655	6.37488	1.46346e-05	0.000827559	4	AT3G14120.2	1076	S	AT3G14120	NUP107	Nuclear pore complex protein NUP107	MSQLELQEELS(0.002)S(0.998)P	REYRMSQLELQEELSSP______________	AT3G14120.2;AT3G14120.3;AT3G14120.1	1076;1097;1100	1	___1	2	2.14e-17	136.27	98.842	122.46	0.997686	-0.25107
UID8682	ATRSP41.3_S315	0.82937	0.82937	0.697743	3.88345	6.66085	7.85094e-06	0.000543662	6.37617	1.46026e-05	0.000827559	9	AT5G52040.3	315	S	AT5G52040	ATRSP41	RNA-binding (RRM/RBD/RNP motifs) family protein	GYDGADS(1)PIRES(0.999)PS(0.425)RS(0.576)PPAEE	QIMEVEAGRGYDGADSPIRESPSRSPPAEE_	AT5G52040.3;AT5G52040.1	315;342	2;3	___2	2	3.02e-47	183.56	170.93	178.35	1	0.38189
UID8683	ATRSP41.3_S320	0.82937	0.82937	0.697743	3.88345	6.66085	7.85094e-06	0.000543662	6.37617	1.46026e-05	0.000827559	9	AT5G52040.3	320	S	AT5G52040	ATRSP41	RNA-binding (RRM/RBD/RNP motifs) family protein	GYDGADS(1)PIRES(0.999)PS(0.425)RS(0.576)PPAEE	EAGRGYDGADSPIRESPSRSPPAEE______	AT5G52040.3;AT5G52040.1	320;347	2;3	___2	2	3.02e-47	183.56	170.93	178.35	0.999434	0.38189
UID4162	FLS5.1_S10	1.60715	1.60715	1.13943	4.08125	7.46824	7.91227e-06	0.000543662	7.09106	1.5896e-05	0.00088674	1	AT5G63600.1	10	S	AT5G63600	FLS5	Flavonol synthase 5	MEEERDHNAS(0.995)ES(0.003)S(0.001)LPSLSK	______MEEERDHNASESSLPSLSKQLESST	AT5G63600.1;AT5G63600.2	10;10	1	___1	3	2.86e-09	110.94	97.313	70.533	0.995481	0.10592
UID2228	AT3G22850.1_S215	-0.66487	0.66487	5.40249	4.05558	-6.76208	6.60959e-06	0.0005148	-6.31554	1.62031e-05	0.000891816	3	AT3G22850.1	215	S	AT3G22850	AT3G22850	Aluminum induced protein with YGL and LRDR motifs	VDS(0.999)S(0.001)GEVCGVTFK	YEHPSNELKPVPRVDSSGEVCGVTFKVDSEA	AT3G22850.1	215	1	___1	2	1.73e-85	232.5	214.69	204.13	0.999302	-0.23069
UID2256	AT3G24840.1_S25	-0.83603	0.83603	-2.2472	1.11383	-5.13513	0.000124515	0.00284603	-6.30669	1.64517e-05	0.000893585	2	AT3G24840.1	25	S	AT3G24840	AT3G24840	Sec14p-like phosphatidylinositol transfer family protein	DYIEVS(1)EDEK	VPETDKGKSKDYIEVSEDEKITRTRSRSLKK	AT3G24840.1	25	1	___1	2	0.000282693	70.977	55.438	70.977	1	0.58309
UID777	CRT1.1_S381	0.89747	0.89747	3.8428	3.84467	6.63816	8.16125e-06	0.000543662	6.2797	1.72344e-05	0.000914407	5	AT1G56340.1	381	S	AT1G56340	CRT1	Calreticulin-1	DAPAES(1)DAEEEAEDDDNEGDDS(0.999)DNES(0.001)K	EKKREEEESKDAPAESDAEEEAEDDDNEGDD	AT1G56340.1	381	1;2	___1	2	2.45e-218	315.3	304.92	214.61	1	0.54297
UID2338	ATMIN7.2_S1502	-0.62871	0.62871	2.97103	3.71732	-6.56396	9.26893e-06	0.000579729	-6.27824	1.7278e-05	0.000914407	3	AT3G43300.2	1502	S	AT3G43300	ATMIN7	HOPM interactor 7	SSVAEVTVPS(0.114)S(0.886)PYK	TSQPKSSVAEVTVPSSPYKHEDPTEPDSREE	AT3G43300.2;AT3G43300.1	1502;1533	1	___1	2	8.21e-86	231.06	215.45	175.28	0.885589	0.50705
UID1489	AT2G34970.1_S447	1.20526	1.20526	3.2789	3.77347	7.24065	1.07511e-05	0.000631862	6.96679	1.87983e-05	0.000982268	3	AT2G34970.1	447	S	AT2G34970	AT2G34970	At2g34970	VSLLQQPTT(0.001)EDS(0.998)DEELEYADSSSGTADHLSGLNLQMESK	AYSKVSLLQQPTTEDSDEELEYADSSSGTAD	AT2G34970.1	447	1	___1	3	1.45e-49	160.09	154.21	145.86	0.998332	0.31138
UID1830	AT3G04820.1_S634	1.25721	1.25721	-0.717968	3.09859	6.36638	1.8072e-05	0.000875855	6.41038	1.93059e-05	0.000996185	2	AT3G04820.1	634	S	AT3G04820	AT3G04820	Pseudouridine synthase family protein	VGS(0.993)T(0.007)EEIEDESMK	DLDRIPMNKPVEKVGSTEEIEDESMKSDTNP	AT3G04820.1	634	1	___1	2	7.72e-12	121.28	101.96	121.28	0.993359	-0.88987
UID3835	AT5G45190.1_S522	2.28829	2.28829	-1.45695	3.07829	6.35738	1.84591e-05	0.000875855	6.32604	2.21387e-05	0.00110107	4	AT5G45190.1	522	S	AT5G45190	AT5G45190	Cyclin family protein	NTEEGEMVNNNVS(0.996)PMMHS(0.004)R	EVKNTEEGEMVNNNVSPMMHSRKRKMGSPPE	AT5G45190.1;AT5G45190.2	522;533	1	___1	3	6.05e-05	75.773	64.87	62.203	0.996467	-0.45996
UID2229	AT3G22850.1_S240	-1.62235	1.62235	3.18648	3.16062	-6.24846	1.61796e-05	0.000847707	-6.13856	2.20144e-05	0.00110107	3	AT3G22850.1	240	S	AT3G22850	AT3G22850	Aluminum induced protein with YGL and LRDR motifs	VGS(1)VQNWSK	KVDSEAKKEAMPRVGSVQNWSKQI_______	AT3G22850.1	240	1	___1	2	3.89e-40	176.95	156.25	176.95	1	-0.074239
UID4177	AT5G64130.1_S57	-0.89485	0.89485	0.266363	3.03455	-6.17378	1.83277e-05	0.000875855	-6.14198	2.18835e-05	0.00110107	3	AT5G64130.1	57	S	AT5G64130	AT5G64130	AT5G64130 protein	AYFDS(1)ADWALGK	KPPLISKDHERAYFDSADWALGKQGVAKPKG	AT5G64130.1;AT5G64130.3	57;82	1	___1	2	3.59e-12	124.86	116.39	108.72	1	0.10727
UID8920	AT5G64270.1_S116	-2.10873	2.10873	-0.230417	3.4231	-8.35898	1.66338e-05	0.000847707	-8.28659	2.36188e-05	0.00114704	3	AT5G64270.1	116	S	AT5G64270	AT5G64270	Nuclear protein-like	VLS(1)PDRVDAFAMGDKT(0.998)PDAS(0.002)VR	EREGEYRNRRLNRVLSPDRVDAFAMGDKTPD	AT5G64270.1	116	2	___2	3	0.000491491	63.901	51.821	63.901	0.999998	-0.14612
UID9417	AT5G64270.1_T129	-2.10873	2.10873	-0.230417	3.4231	-8.35898	1.66338e-05	0.000847707	-8.28659	2.36188e-05	0.00114704	3	AT5G64270.1	129	T	AT5G64270	AT5G64270	Nuclear protein-like	VLS(1)PDRVDAFAMGDKT(0.999)PDAS(0.001)VR	VLSPDRVDAFAMGDKTPDASVRTYTDHMRET	AT5G64270.1	129	2	___2	3	0.000491491	63.901	51.821	50.229	0.998951	-0.12845
UID6242	ABCG34.1_S25	-1.54009	1.54009	0.342519	3.27158	-6.64909	1.65028e-05	0.000847707	-6.49148	2.4489e-05	0.00117547	7	AT2G36380.1	25	S	AT2G36380	ABCG34	ABC transporter G family member 34	GS(0.061)LGS(0.061)T(0.446)S(0.446)HRS(0.986)LAGAAS(0.001)K	RTMSGRGSLGSTSHRSLAGAASKSFRDVFAP	AT2G36380.1	25	2	___2	2	0.000157394	72.446	53.235	61.375	0.985532	-0.53086
UID3376	BTR1.1_S11	1.15523	1.15523	3.03273	3.1964	6.26515	1.55939e-05	0.000835998	6.06641	2.49755e-05	0.00118505	4	AT5G04430.1	11	S	AT5G04430	BTR1	binding to TOMV RNA 1L (long form)	MESTESYAAGS(1)PEELAK	_____MESTESYAAGSPEELAKRSPEPHDSS	AT5G04430.1;AT5G04430.2	11;11	1;2	___1	2	3.09e-163	291	277.82	262.5	1	-0.70535
UID1709	TKL-1.2_S337	1.31298	1.31298	-0.571557	3.12149	6.36317	1.81687e-05	0.000875855	6.22742	2.60151e-05	0.00122034	1	AT3G60750.2	337	S	AT3G60750	TKL-1	Transketolase-1, chloroplastic	ANS(0.002)YS(0.998)VHGAALGEK	TTTIGYGSPNKANSYSVHGAALGEKEVEATR	AT2G45290.1;AT3G60750.2;AT3G60750.1	338;337;338	1	___1	2	1.44e-06	96.773	83.588	96.773	0.997569	-0.34386
UID1347	HO1.2_S50	-2.02079	2.02079	-0.773	3.37406	-7.2414	1.74439e-05	0.000867573	-7.05391	2.70203e-05	0.00122827	1	AT2G26670.2	50	S	AT2G26670	HO1	TED4	S(0.035)PS(0.965)LVVVAATTAAEK	RPRIQILSMTMNKSPSLVVVAATTAAEKQKK	AT2G26670.2;AT2G26670.1	50;50		___1	2	1.99e-07	100.23	85.255	80.632	0.964853	0.0021046
UID3910	AT5G48240.2_S108	1.35508	1.35508	2.45414	3.04462	6.3169	1.96223e-05	0.000910123	6.2031	2.70767e-05	0.00122827	2	AT5G48240.2	108	S	AT5G48240	AT5G48240	unknown protein; FUNCTIONS IN: molecular_function unknown; INVOLVED IN: biological_process unknown; LOCATED IN: nucleolus; EXPRESSED IN: cultured cell; CONTAINS InterPro DOMAIN/s: Protein of unknown function DUF1665 (InterPro:IPR012459); Has 402 Bla /.../s to 382 proteins in 162 species: Archae - 0; Bacteria - 4; Metazoa - 139; Fungi - 111; Plants - 54; Viruses - 1; Other Eukaryotes - 93 (source:…	IFSDANMGPNYEEIEEEDNDENS(1)DGEDHGEIESGITK	GPNYEEIEEEDNDENSDGEDHGEIESGITKF	AT5G48240.2;AT5G48240.1;AT5G48240.3	108;108;108	1	___1	3	2.93e-96	208.85	191.69	145.77	0.999974	-0.95615
UID1587	AVT1C.1_S126	-1.02706	1.02706	-0.263342	3.13298	-6.55886	1.89573e-05	0.00088927	-6.43764	2.6575e-05	0.00122827	7	AT2G39130.1	126	S	AT2G39130	AVT1C	Amino acid transporter AVT1C	HRLS(1)S(1)QGLLSPIPSR	LEEQADEQALPKHRLSSQGLLSPIPSRRGSM	AT2G39130.1	126	1;2;3	___1	2	2.76e-18	139.6	125.45	139.6	1	-0.031309
UID3083	AT4G27640.1_S785	0.95991	0.95991	2.28068	2.86136	6.07674	2.1785e-05	0.000999207	5.96829	2.96859e-05	0.00133098	2	AT4G27640.1	785	S	AT4G27640	AT4G27640	ARM repeat superfamily protein	AACQQLEDES(1)DIDDDDTGHDEVLMDAVSDLLPAFAK	LLLTEKAACQQLEDESDIDDDDTGHDEVLMD	AT4G27640.1	785	1	___1	3	6.87e-147	254.49	248.29	215.92	1	-1.0962
UID2826	AT4G11560.1_S321	0.86871	0.86871	-1.38144	2.36309	5.91462	3.87998e-05	0.00146941	6.14128	2.99857e-05	0.00133098	5	AT4G11560.1	321	S	AT4G11560	AT4G11560	Bromo-adjacent homology (BAH) domain-containing protein	AET(0.038)PGS(0.901)GAGIS(0.028)S(0.028)EHY(0.006)AILEK	VRREEDASLKAETPGSGAGISSEHYAILEKF	AT4G11560.1	321	1	___1	2	0.00103132	54.805	40.841	54.805	0.901014	0.79601
UID4004	ATG18F.1_S693	-1.18381	1.18381	-0.922338	2.59364	-6.1918	3.37077e-05	0.00131538	-6.33395	3.11399e-05	0.00136751	2	AT5G54730.1	693	S	AT5G54730	ATG18F	Autophagy-related protein 18f	DLVPVWGYLQS(1)PR	EARTRDLVPVWGYLQSPRSQQVINESIQSPS	AT5G54730.1	693	1	___1	2	5.45e-08	106.13	95.606	94.551	0.99997	0.14617
UID4593	STY17.1_T445	1.13357	1.13357	-0.754377	2.52497	5.89035	3.04713e-05	0.00127056	5.91813	3.2444e-05	0.0013867	3	AT4G35780.1	445	T	AT4G35780	STY17	Serine/threonine-protein kinase STY17	VQTESGVMT(0.998)AET(0.002)GTYR	ADFGVARVQTESGVMTAETGTYRWMAPEVIE	AT4G35780.1	445	1	___1	2	3.65e-22	145.55	126.3	126.88	0.998276	2.0185
UID3129	VLN4.1_S787	-0.83813	0.83813	3.31009	3.10648	-6.2143	1.70583e-05	0.000858738	-5.91569	3.25848e-05	0.0013867	4	AT4G30160.1	787	S	AT4G30160	VLN4	villin 4	GRS(1)PAFNALAATFESQNAR	RSMSFSPDRVRVRGRSPAFNALAATFESQNA	AT4G30160.1;AT4G30160.2	787;796	1	___1	2	1.86e-59	194.92	179.52	194.92	1	-0.1812
UID4152	CBSCBSPB1.1_S12	-0.70783	0.70783	0.241163	2.57696	-5.91899	2.89314e-05	0.00123473	-5.918	3.24516e-05	0.0013867	3	AT5G63490.1	12	S	AT5G63490	CBSCBSPB1	CBS domain-containing protein CBSCBSPB1	SLS(1)VTTASLHGK	____MASQGGPRRSLSVTTASLHGKKKSMDM	AT5G63490.1	12	1	___1	2	3.32e-12	125.28	100.99	125.28	0.999973	-0.30428
UID1445	HSP70-8.2_S224	3.34376	3.34376	0.183791	2.73731	6.84526	3.44683e-05	0.00132977	6.83001	3.58514e-05	0.00147541	2	AT2G32120.2	224	S	AT2G32120	HSP70-8	Heat shock 70 kDa protein 8	LMPEPTAIALLYAQQQQMT(0.046)T(0.046)HDNMGS(0.754)GS(0.154)ER	LYAQQQQMTTHDNMGSGSERLAVIFNMGAGY	AT2G32120.2;AT2G32120.1	224;224	1	___1	3	3.21e-09	81.068	75.348	78.618	0.753558	0.029187
UID2647	PVA11.2_S2	-1.91761	1.91761	-2.33751	2.16193	-5.79845	4.74394e-05	0.00168819	-6.04204	3.53615e-05	0.00147541	4	AT3G60600.2	2	S	AT3G60600	PVA11	Vesicle-associated protein 1-1	S(1)NIDLIGMSNR	______________MSNIDLIGMSNRDLIGM	AT3G60600.2;AT3G60600.1;AT3G60600.3	2;2;2	1	___1	2	2.75e-06	94.191	83.961	94.191	1	-0.22439
UID8024	AT4G38550.1_S363	-1.35312	1.35312	-0.73429	3.01675	-7.31923	2.68073e-05	0.0011899	-7.25385	3.60989e-05	0.00147541	4	AT4G38550.1	363	S	AT4G38550	AT4G38550	Arabidopsis phospholipase-like protein (PEARLI 4) family	IVS(0.992)ENS(0.004)T(0.004)PVHHNYQIVAAETYEQDK	YLYPEIRSPLRSRIVSENSTPVHHNYQIVAA	AT4G38550.1	363	1;2	___2	3	1.05e-11	103.07	80.489	60.101	0.992206	-1.4116
UID4578	HA2.1_T942	-1.28577	1.28577	0.902321	2.69996	-6.11173	2.7704e-05	0.00121662	-6.03695	3.56637e-05	0.00147541	2	AT4G30190.1	942	T	AT4G30190	HA2	Plasma membrane ATPase	GLDIET(1)PSHYTV	GHVESVVKLKGLDIETPSHYTV_________	AT4G30190.1;AT4G30190.2	942;975	1	___1	2	1.98e-70	209.85	168.57	183.33	0.999539	-0.64044
UID1397	APUM2.2_S202	1.51233	1.51233	0.914623	2.59475	5.9288	2.84225e-05	0.00123473	5.81406	3.90537e-05	0.0015756	4	AT2G29190.2	202	S	AT2G29190	APUM2	Pumilio homolog 2	S(1)FADIFQADMGHGHPVTK	GLIGLPGLGIGGKQKSFADIFQADMGHGHPV	AT2G29190.2;AT2G29190.1	202;202	1	___1	3	6.74e-13	115.66	93.645	115.66	1	-0.36514
UID4434	SCC3.1_T814	1.11543	1.11543	0.30853	2.47799	5.86453	3.19331e-05	0.00131538	5.81035	3.93136e-05	0.0015756	3	AT2G47980.1	814	T	AT2G47980	SCC3	SCC3	LCAEMFNTSDET(1)DEEDENK	KFWKLCAEMFNTSDETDEEDENKEYIEETNR	AT2G47980.1	814	1	___1	2	2.23e-60	203.56	194.51	187.31	0.999884	-0.27232
UID6899	VPS9A.2_S171	1.46562	1.46562	-0.106962	2.55481	6.19052	3.37767e-05	0.00131538	6.15982	4.07738e-05	0.00160299	2	AT3G19770.2	171	S	AT3G19770	VPS9A	VPS9A	S(0.715)S(0.76)DS(0.515)LS(0.009)GT(0.001)NELLNINSETPMK	SLNPKRENTLFQSKSSDSLSGTNELLNINSE	AT3G19770.2;AT3G19770.1	171;307	2	___2	2	1.4e-123	259.77	239.72	113.53	0.759948	-2.448
UID6900	VPS9A.2_S173	1.46562	1.46562	-0.106962	2.55481	6.19052	3.37767e-05	0.00131538	6.15982	4.07738e-05	0.00160299	2	AT3G19770.2	173	S	AT3G19770	VPS9A	VPS9A	S(0.483)S(0.577)DS(0.784)LS(0.156)GT(0.001)NELLNINSETPMK	NPKRENTLFQSKSSDSLSGTNELLNINSETP	AT3G19770.2;AT3G19770.1	173;309	2	___2	2	7.78e-13	124.35	110.32	124.35	0.783548	1.1507
UID1004	AT1G76070.1_S85	-0.741528	0.741528	1.83463	2.7071	-6.28631	2.90137e-05	0.00123473	-6.11759	4.35551e-05	0.00169618	2	AT1G76070.1	85	S	AT1G76070	AT1G76070	Uncharacterized protein At1g76070	SDAVWDEPT(0.037)S(0.963)PK	RVRRNKSDAVWDEPTSPKVSCIGQIKLGKSK	AT1G76070.1	85	1;2	___1	2	1.82e-34	173.19	158.52	159.5	0.963249	-0.14776
UID249	PWP2.2_S653	1.08465	1.08465	2.73137	2.46806	5.85908	3.22509e-05	0.00131538	5.73387	4.50978e-05	0.00173985	3	AT1G15440.2	653	S	AT1G15440	PWP2	Periodic tryptophan protein 2	MTEAGPIDLIDDDNS(1)DEEGGIDK	KMTEAGPIDLIDDDNSDEEGGIDKQSRGNLG	AT1G15440.2;AT1G15440.1	653;693	1	___1	2	1.57e-300	363.52	344.69	223.89	1	-0.44875
UID3144	UBP24.3_S143	1.22341	1.22341	1.6358	2.63492	6.07341	2.95662e-05	0.0012454	5.88509	4.60272e-05	0.00174312	4	AT4G30890.3	143	S	AT4G30890	UBP24	Ubiquitin carboxyl-terminal hydrolase 24	TDPIGLDNLSMS(0.996)DGES(0.004)DPVYK	VAVKTDPIGLDNLSMSDGESDPVYKASSSKF	AT4G30890.3;AT4G30890.2;AT4G30890.1	143;143;143	1	___1	2	4.2e-143	269.83	242.5	269.83	0.995815	-0.97768
UID2557	SCL30.1_S5	0.77425	0.77425	1.15122	2.74025	6.00932	2.45829e-05	0.00111515	5.72377	4.59252e-05	0.00174312	8	AT3G55460.1	5	S	AT3G55460	SCL30	Serine/arginine-rich SC35-like splicing factor SCL30	RYS(1)PPYYS(1)PPR	___________MRRYSPPYYSPPRRGYGGRG	AT3G55460.1	5	1;2	___1	2	8.04e-26	155.48	113.39	140.82	0.999999	-0.14209
UID8380	SPS1.1_S137	1.00819	1.00819	-1.47751	2.00542	5.70884	5.54691e-05	0.00184354	5.87837	4.65537e-05	0.00174703	6	AT5G20280.1	137	S	AT5G20280	SPS1	Sucrose-phosphate synthase 1	GDIISDIS(0.795)T(0.154)HGES(0.02)T(0.032)K	EEFSEGEKGDIISDISTHGESTKPRLPRINS	AT5G20280.1	137	1;2	___2	2	1.51e-12	119.46	97.227	119.46	0.794516	-0.85628
UID1554	AMPD.2_S122	1.91515	1.91515	-1.74935	2.24275	6.35358	5.63811e-05	0.00184616	6.57408	4.99139e-05	0.00185626	6	AT2G38280.2	122	S	AT2G38280	AMPD	FAC1	LHT(0.002)PS(0.148)EGRAS(0.791)VHGAS(0.029)S(0.029)IR	PPGLPRLHTPSEGRASVHGASSIRKTGSFVR	AT2G38280.2;AT2G38280.1	122;122	1	___1	4	0.00049015	60.032	48.976	54.672	0.791473	-0.050214
UID8686	I-2.1_S45	2.73323	2.73323	-0.313536	2.90128	9.47662	3.32666e-05	0.00131538	9.28958	5.47423e-05	0.00199979	2	AT5G52200.1	45	S	AT5G52200	I-2	Protein phosphatase inhibitor 2	TPYHPMMDDDGS(1)LS(1)PR	TEPKTPYHPMMDDDGSLSPRGRAFDECVDDM	AT5G52200.1;AT5G52200.2	45;65	1;2	___2	2	0.000105192	73.022	49.923	70.197	0.999989	-1.0516
UID8687	I-2.1_S47	2.73323	2.73323	-0.313536	2.90128	9.47662	3.32666e-05	0.00131538	9.28958	5.47423e-05	0.00199979	2	AT5G52200.1	47	S	AT5G52200	I-2	Protein phosphatase inhibitor 2	TPYHPMMDDDGS(1)LS(1)PR	PKTPYHPMMDDDGSLSPRGRAFDECVDDMQR	AT5G52200.1;AT5G52200.2	47;67	1;2	___2	2	2.41e-14	128.06	103.81	70.197	0.999997	-1.0516
UID12786	AT4G39680.2_S319	2.39691	2.39691	0.40171	1.84632	5.57981	6.13831e-05	0.00189097	5.57832	5.9767e-05	0.00210832	8	AT4G39680.2	319	S	AT4G39680	AT4G39680	SAP domain-containing protein	LNLDRS(1)S(1)GDES(1)MEDEPETK	NIIDAGDSEKLNLDRSSGDESMEDEPETKQS	AT4G39680.2;AT4G39680.1	319;319	2;3	___3	2	7.72e-19	137.09	120.74	137.09	1	-0.10757
UID12787	AT4G39680.2_S320	2.39691	2.39691	0.40171	1.84632	5.57981	6.13831e-05	0.00189097	5.57832	5.9767e-05	0.00210832	8	AT4G39680.2	320	S	AT4G39680	AT4G39680	SAP domain-containing protein	LNLDRS(1)S(1)GDES(1)MEDEPETK	IIDAGDSEKLNLDRSSGDESMEDEPETKQSE	AT4G39680.2;AT4G39680.1	320;320	2;3	___3	2	7.72e-19	137.09	120.74	137.09	1	-0.10757
UID12788	AT4G39680.2_S324	2.39691	2.39691	0.40171	1.84632	5.57981	6.13831e-05	0.00189097	5.57832	5.9767e-05	0.00210832	8	AT4G39680.2	324	S	AT4G39680	AT4G39680	SAP domain-containing protein	LNLDRS(1)S(1)GDES(1)MEDEPETK	GDSEKLNLDRSSGDESMEDEPETKQSESITS	AT4G39680.2;AT4G39680.1	324;324	3	___3	2	7.72e-19	137.09	120.74	108.18	0.999999	-0.12747
UID4819	CLO.2_S19	2.11919	2.11919	1.26838	2.42935	6.5234	4.55827e-05	0.00165057	6.3984	6.29471e-05	0.00210832	2	AT1G06220.2	19	S	AT1G06220	CLO	110 kDa U5 small nuclear ribonucleoprotein component CLO	MESSLYDEFGNYVGPEIES(1)DRDS(1)DDEVEDEDLQDK	SLYDEFGNYVGPEIESDRDSDDEVEDEDLQD	AT1G06220.2;AT1G06220.1	19;19	2	___2	3	2.81e-24	105.37	101.18	105.37	0.999968	-0.69799
UID4820	CLO.2_S23	2.11919	2.11919	1.26838	2.42935	6.5234	4.55827e-05	0.00165057	6.3984	6.29471e-05	0.00210832	2	AT1G06220.2	23	S	AT1G06220	CLO	110 kDa U5 small nuclear ribonucleoprotein component CLO	MESSLYDEFGNYVGPEIES(1)DRDS(1)DDEVEDEDLQDK	EFGNYVGPEIESDRDSDDEVEDEDLQDKHLE	AT1G06220.2;AT1G06220.1	23;23	2	___2	3	2.81e-24	105.37	101.18	105.37	0.999968	-0.69799
UID7498	PUX4.1_S32	1.76362	1.76362	-1.59898	2.05964	6.04371	6.01581e-05	0.00189097	6.10195	6.38422e-05	0.00210832	4	AT4G04210.1	32	S	AT4G04210	PUX4	PUX4	S(0.015)GPDS(0.88)DS(0.104)DS(0.001)DGPQEYYTGGEK	GIRTLSDLNRRSGPDSDSDSDGPQEYYTGGE	AT4G04210.1	32	1;2	___2	2	1.38e-06	95.094	74.254	95.094	0.880416	-0.29359
UID7499	PUX4.1_S34	1.76362	1.76362	-1.59898	2.05964	6.04371	6.01581e-05	0.00189097	6.10195	6.38422e-05	0.00210832	4	AT4G04210.1	34	S	AT4G04210	PUX4	PUX4	S(0.198)GPDS(0.785)DS(0.785)DS(0.231)DGPQEYYTGGEK	RTLSDLNRRSGPDSDSDSDGPQEYYTGGEKS	AT4G04210.1	34	2	___2	2	5.72e-06	94.384	81.758	65.472	0.785377	-0.55476
UID2785	AT4G08310.1_S145	1.27471	1.27471	0.595843	2.13866	5.67954	4.47932e-05	0.00165057	5.57095	6.05744e-05	0.00210832	4	AT4G08310.1	145	S	AT4G08310	AT4G08310	DNA ligase	TKDS(1)PVMGLLTEENTSK	DGKEDMTGDDEKTKDSPVMGLLTEENTSKSV	AT4G08310.1	145	1	___1	2	2.61e-73	207.56	184.34	178.88	0.999996	0.081915
UID4647	GRF3.1_T238	1.02703	1.02703	2.00326	2.26392	5.74753	3.95333e-05	0.00148358	5.55376	6.25024e-05	0.00210832	7	AT5G38480.1	238	T	AT5G38480	GRF3	RCI1	DNLTLWTSDMT(1)DEAGDEIK	MQLLRDNLTLWTSDMTDEAGDEIKEASKPDG	AT5G38480.1	238	1	___1	2	1.58e-142	270	243.22	270	0.999978	-1.1903
UID2515	FIP37.1_S28	0.994243	0.994243	-0.170304	2.05094	5.87941	5.58243e-05	0.00184354	5.92094	5.94195e-05	0.00210832	2	AT3G54170.1	28	S	AT3G54170	FIP37	FIP37	S(1)FGDLEDDEDDIFGSTTVAPGVR	DDSAANATRASGNRRSFGDLEDDEDDIFGST	AT3G54170.1	28	1	___1	2	5.03e-49	183.56	169.84	183.56	1	-1.4292
UID1447	AT2G32240.1_S1274	-0.864623	0.864623	0.244442	2.45853	-6.10674	3.86192e-05	0.00146941	-5.87938	6.34946e-05	0.00210832	7	AT2G32240.1	1274	S	AT2G32240	AT2G32240	FUNCTIONS IN: molecular_function unknown; INVOLVED IN: response to cadmium ion; LOCATED IN: plasma membrane; EXPRESSED IN: 25 plant structures; EXPRESSED DURING: 13 growth stages; CONTAINS InterPro DOMAIN/s: Prefoldin (InterPro:IPR009053); BEST Arab /.../s thaliana protein match is: unknown protein (TAIR:AT1G05320.3); Ha.	SRDIDLSFS(0.005)S(0.991)PT(0.005)K	MDVGVKSRDIDLSFSSPTKRKSKKKPEASLS	AT2G32240.1	1274	1	___1	2	2.75e-71	205.8	138.47	135.02	0.990503	0.41917
UID3578	SYN4.1_S170	0.830213	0.830213	-0.929177	1.8053	6.06969	8.38406e-05	0.00227368	6.40125	6.2709e-05	0.00210832	3	AT5G16270.1	170	S	AT5G16270	SYN4	Sister chromatid cohesion 1 protein 4	FGDGDT(0.11)S(0.89)QAALDLDEAVFQDK	TSQFGLDERFGDGDTSQAALDLDEAVFQDKD	AT5G16270.1	170	1	___1	2	1.84e-08	100.54	80.115	100.54	0.890478	-1.4303
UID1006	AT1G76070.1_S142	-0.90864	0.90864	-0.835354	1.7215	-5.6541	8.10047e-05	0.00226237	-5.85922	6.55764e-05	0.00214841	2	AT1G76070.1	142	S	AT1G76070	AT1G76070	Uncharacterized protein At1g76070	SIFS(0.999)FSPASGR	KEDEKGRLSKIKSIFSFSPASGRNTSRKSHP	AT1G76070.1	142	1	___1	2	9.38e-06	87.001	76.095	66.262	0.999462	-0.45632
UID6217	AT2G34970.1_S526	0.61253	0.61253	-0.292617	1.60962	5.39598	7.59222e-05	0.00219166	5.51538	6.70426e-05	0.00216212	3	AT2G34970.1	526	S	AT2G34970	AT2G34970	At2g34970	LSEITQAIDDDDT(0.996)DDES(0.987)VVPT(0.013)S(0.004)GELK	SEITQAIDDDDTDDESVVPTSGELKSDADSI	AT2G34970.1	526	2	___2	2	0.000209692	63.682	51.397	63.682	0.98694	-0.98469
UID9139	AT2G34970.1_T522	0.61253	0.61253	-0.292617	1.60962	5.39598	7.59222e-05	0.00219166	5.51538	6.70426e-05	0.00216212	3	AT2G34970.1	522	T	AT2G34970	AT2G34970	At2g34970	LSEITQAIDDDDT(1)DDESVVPTSGELK	KDKLSEITQAIDDDDTDDESVVPTSGELKSD	AT2G34970.1	522	1;2	___2	2	2.38e-148	278.43	244.64	278.43	0.999992	-0.28867
UID2946	AT4G18950.1_S30	-0.83463	0.83463	4.57	2.10392	-5.66074	4.63725e-05	0.00166457	-5.50016	6.89371e-05	0.00220599	2	AT4G18950.1	30	S	AT4G18950	AT4G18950	AT4g18950/F13C5_120	IPEPS(1)VHS(1)EEEVFEDGEEIDGGVR	QSSMAPEKIPEPSVHSEEEVFEDGEEIDGGV	AT4G18950.1	30	1;2	___1	3	7.14e-145	266.4	238.7	95.652	1	-0.64355
UID2505	AT3G53930.1_S450	-0.52865	0.52865	0.435357	1.66129	-5.42342	7.21085e-05	0.00212617	-5.4939	6.97322e-05	0.00221427	2	AT3G53930.1	450	S	AT3G53930	AT3G53930	Protein kinase superfamily protein	SHS(1)PPVEFIK	SSGSPKPFNYPFKSHSPPVEFIKRNVTNLTA	AT3G53930.1;AT3G53930.2	450;451	1	___1	2	1.08e-25	157.68	110.38	142.08	0.999974	-0.32546
UID3804	AT5G42950.1_S390	1.30509	1.30509	1.51597	2.02913	5.62035	4.99638e-05	0.00176282	5.47219	7.25648e-05	0.00228662	9	AT5G42950.1	390	S	AT5G42950	AT5G42950	GYF domain-containing protein	IRPAGS(0.994)REDMT(0.006)FGAEESK	NPVEFSQPRRIRPAGSREDMTFGAEESKDES	AT5G42950.1	390	1	___1	3	8.14e-09	110.67	89.922	102.6	0.994336	-0.19158
UID3013	AT4G24290.2_S250	-0.59433	0.59433	0.959997	1.93327	-5.56877	5.49761e-05	0.00184354	-5.4676	7.31789e-05	0.0022885	3	AT4G24290.2	250	S	AT4G24290	AT4G24290	MACPF domain-containing protein At4g24290	FADTS(0.002)S(0.996)LGS(0.002)YANK	KVETKEQRLRFADTSSLGSYANKEDYVFMCK	AT4G24290.2;AT4G24290.1	250;250	1	___1	2	2.61e-71	218.5	203.24	190.1	0.996464	0.48453
UID1755	RH24.1_S160	1.10775	1.10775	2.15492	1.92348	5.56351	5.55153e-05	0.00184354	5.45476	7.49249e-05	0.00231439	3	AT2G47330.1	160	S	AT2G47330	RH24	DEAD-box ATP-dependent RNA helicase 24	AVDAGMLDYDS(1)DDNPIVVDK	YAAAKAVDAGMLDYDSDDNPIVVDKRKIEPI	AT2G47330.1	160	1	___1	2	1.84e-164	285.25	263.69	254.24	1	-0.72871
UID1593	AVT1C.1_S14	1.03599	1.03599	0.56749	1.96823	5.58756	5.30921e-05	0.00181679	5.45329	7.5128e-05	0.00231439	7	AT2G39130.1	14	S	AT2G39130	AVT1C	Amino acid transporter AVT1C	MNHVPS(0.58)DQS(0.42)FYIES(1)EDEDDRK	__MNHVPSDQSFYIESEDEDDRKDYVEEDGG	AT2G39130.1	14	1;2	___1	3	1.92e-07	99.536	91.639	99.536	0.999992	-0.41831
UID859	MDN1.1_S4783	1.7021	1.7021	-1.07515	2.02867	6.02335	6.20495e-05	0.00189734	5.97778	7.67235e-05	0.00232879	4	AT1G67120.1	4783	S	AT1G67120	MDN1	ATPases;nucleotide binding;ATP binding;nucleoside-triphosphatases;transcription factor binding	HPEEGENDQEET(0.005)QEPS(0.995)EENMEAEAEDR	HPEEGENDQEETQEPSEENMEAEAEDRCGSP	AT1G67120.1	4783	1	___1	3	2.31e-08	84.933	80.652	84.933	0.994653	-0.00027967
UID328	CML27.2_S54	0.91849	0.91849	0.88467	1.97744	5.59252	5.26066e-05	0.00181679	5.44215	7.66823e-05	0.00232879	4	AT1G18210.2	54	S	AT1G18210	CML27	Probable calcium-binding protein CML27	AMGT(0.002)S(0.995)Y(0.003)TETELNR	ISVLELGGVFKAMGTSYTETELNRVLEEVDT	AT1G18210.2;AT1G18210.1	54;54	1	___1	2	2.73e-17	133.71	111.51	131.69	0.994531	-0.021583
UID4677	BAG7.1_T443	0.99911	0.99911	0.94663	1.97626	5.59188	5.26686e-05	0.00181679	5.43773	7.73075e-05	0.00232938	5	AT5G62390.1	443	T	AT5G62390	BAG7	BAG family molecular chaperone regulator 7	EIAEGVTQIVQMLET(1)EEE	KEIAEGVTQIVQMLETEEE____________	AT5G62390.1	443	1	___1	2	6.02e-105	244.18	229.21	228.84	1	-0.093492
UID814	AT1G61730.1_S253	-0.97765	0.97765	-1.61789	1.22231	-5.29026	0.000116838	0.00272941	-5.57719	7.79707e-05	0.00233234	2	AT1G61730.1	253	S	AT1G61730	AT1G61730	Probable transcription factor At1g61730	GIALDS(1)NVK	ELSKFIWGPKGIALDSNVKSNGVSKKSVAKK	AT1G61730.1	253	1	___1	2	0.00022343	77.379	55.293	43.308	1	-0.40171
UID594	AT1G34220.2_S353	1.13161	1.13161	0.25863	1.84284	5.52028	6.01648e-05	0.00189097	5.4154	8.05539e-05	0.00237519	5	AT1G34220.2	353	S	AT1G34220	AT1G34220	Regulator of Vps4 activity in the MVB pathway protein	KIS(1)DGDLQDVLMAAQAAADSAER	PTKESGASRDTPRKISDGDLQDVLMAAQAAA	AT1G34220.2;AT1G34220.1	353;383	1	___1	2	1e-48	177.41	158.68	177.41	1	-0.76965
UID2585	CBF5.1_S544	-0.678775	0.678775	-1.21833	1.47709	-5.41095	9.40238e-05	0.00236665	-5.56216	8.00292e-05	0.00237519	9	AT3G57150.1	544	S	AT3G57150	CBF5	Uncharacterized protein At3g57150 (Fragment)	DTEAAVDAEDESAAEKS(1)EK	TEAAVDAEDESAAEKSEKKKKKKDKKKKNKD	AT3G57150.1	544	1	___1	2	3.17e-37	175.39	150.05	175.39	0.999979	0.21247
UID3698	AT5G24890.1_S97	1.39259	1.39259	-2.47937	0.934757	5.04196	0.000148891	0.00315192	5.40966	8.14104e-05	0.00238342	4	AT5G24890.1	97	S	AT5G24890	AT5G24890	At5g24890	GLAS(0.999)MS(0.001)SLEDSLPSK	NDDVSSKELGLRGLASMSSLEDSLPSKRGLS	AT5G24890.1	97	1	___1	2	8.78e-10	114.74	91.864	114.74	0.999017	-1.1929
UID371	COR47.1_S64	-0.76211	0.76211	3.23719	2.15761	-5.6898	4.39548e-05	0.00163464	-5.39718	8.33063e-05	0.00242175	6	AT1G20440.1	64	S	AT1G20440	COR47	RD17	AQIS(1)EPELAAEHEEVK	ETTTLESEFDHKAQISEPELAAEHEEVKENK	AT1G20440.1	64	1	___1	2	2.11e-60	202.03	174.76	166.92	1	-0.063243
UID1784	VHA-G1.2_S3	0.87895	0.87895	5.18284	1.89057	5.54585	5.7368e-05	0.00185012	5.38543	8.51325e-05	0.00245753	2	AT3G01390.2	3	S	AT3G01390	VHA-G1	V-type proton ATPase subunit G	MES(1)NRGQGSIQQLLAAEVEAQHIVNAAR	_____________MESNRGQGSIQQLLAAEV	AT3G01390.2;AT3G01390.1	3;3	1	___1	3	7.77e-70	196.85	186.34	196.85	0.999878	-0.73351
UID1601	AT2G39795.1_S84	1.12962	1.12962	1.97192	1.90715	5.7922	6.44227e-05	0.00194115	5.67573	8.81881e-05	0.00251062	2	AT2G39795.1	84	S	AT2G39795	AT2G39795	Uncharacterized protein At2g39795, mitochondrial	VIDSEINSALQS(0.001)DNIDS(0.999)DEEMTPGSFPFR	IDSEINSALQSDNIDSDEEMTPGSFPFRIED	AT2G39795.1	84	1	___1	3	9.05e-27	136.53	128.63	129.24	0.998737	-0.93203
UID1176	CHR5.1_S1523	1.12507	1.12507	-0.327663	1.58873	5.3849	7.75209e-05	0.00222227	5.36806	8.79099e-05	0.00251062	3	AT2G13370.1	1523	S	AT2G13370	CHR5	Protein CHROMATIN REMODELING 5	EEGEMS(1)DDGEVYEQFK	KTQKAEPLVKEEGEMSDDGEVYEQFKEQKWM	AT2G13370.1	1523	1	___1	2	1.11e-09	109.24	94.034	109.24	0.999994	-0.70201
UID1106	NUP96.1_S523	-1.08043	1.08043	-0.45323	1.52084	-5.34894	8.29533e-05	0.00227368	-5.36208	8.88884e-05	0.00251323	2	AT1G80680.1	523	S	AT1G80680	NUP96	Nuclear pore complex protein NUP96	LMYAAS(1)DNEEDVMQDVK	LFSERQSTERLMYAASDNEEDVMQDVKEDSA	AT1G80680.1	523	1	___1	2	1.46e-47	185.61	160.68	185.61	1	-1.0287
UID1214	ARID3.2_S491	1.32703	1.32703	1.57476	1.78868	5.49132	6.35038e-05	0.00192753	5.35399	9.02283e-05	0.00252127	8	AT2G17410.2	491	S	AT2G17410	ARID3	AT-rich interactive domain-containing protein 3	RSFLLDDAS(0.005)DGNES(0.969)GT(0.026)EEDQSAFMK	AKRSFLLDDASDGNESGTEEDQSAFMKELDS	AT2G17410.2;AT2G17410.1	491;491	1	___1	3	1.67e-270	346.64	333.16	93.397	0.96936	-0.38744
UID601	GF14 PHI.1_S248	1.16659	1.16659	3.30517	1.72825	5.45907	6.74493e-05	0.0020031	5.34676	9.14445e-05	0.00252127	3	AT1G35160.1	248	S	AT1G35160	GF14 PHI	GF14 protein phi chain	DNLTLWTSDMQDES(1)PEEIK	LRDNLTLWTSDMQDESPEEIKEAAAPKPAEE	AT1G35160.1	248	1	___1	2	3.35e-239	328.15	312.01	300.74	1	-1.0007
UID1722	RPS27D.1_S29	1.11443	1.11443	-0.33203	1.51878	5.34785	8.31234e-05	0.00227368	5.34885	9.10911e-05	0.00252127	2	AT5G47930.1	29	S	AT5G47930	RPS27D	40S ribosomal protein S27-3	LVQS(0.999)PNS(0.001)FFMDVK	AELEKRKHKLKRLVQSPNSFFMDVKCQGCFN	AT2G45710.1;AT5G47930.1	29;29	1	___1	2	4.5e-08	107.37	76.821	107.37	0.999489	-0.86041
UID2295	Y-2.1_S40	-0.686405	0.686405	-1.10836	1.00345	-5.14949	0.000150903	0.00316207	-5.48448	9.16161e-05	0.00252127	2	AT3G27210.1	40	S	AT3G27210	Y-2	Uncharacterized protein At3g27210	NDNVSILS(0.905)PS(0.095)VK	QMTVNDNKNDNVSILSPSVKKSFESPRKSTS	AT3G27210.1	40	1	___1	2	1.82e-08	111.39	98.432	111.39	0.905073	0.31835
UID3212	POT13.1_S766	-0.800382	0.800382	-0.227085	1.45524	-5.52235	0.000101038	0.00251255	-5.61783	9.69249e-05	0.00264971	2	AT4G33530.1	766	S	AT4G33530	POT13	Potassium transporter 13	AS(1)IDFGAGPSSALDVEQSLEK	HMNSSNKRPMERRKASIDFGAGPSSALDVEQ	AT4G33530.1	766	1	___1	2	1.08e-26	147.16	130.39	130.56	1	0.011508
UID1497	BZIP16.1_S152	1.24445	1.24445	-0.847923	1.42281	5.29717	9.14759e-05	0.00235734	5.30882	9.81098e-05	0.00266446	2	AT2G35530.1	152	S	AT2G35530	BZIP16	bZIP transcription factor 16	GS(1)LGSLNMITGK	QSEVKEKLPIKRSRGSLGSLNMITGKNNEPG	AT2G35530.1	152	1	___1	2	5.24e-08	102.87	79.123	93.011	0.999969	-0.34685
UID1810	AT3G03140.1_S182	-0.62141	0.62141	-0.602343	0.98817	-5.06969	0.000141158	0.0030349	-5.26016	0.000107405	0.00289784	2	AT3G03140.1	182	S	AT3G03140	AT3G03140	T17B22.17 protein	DKEEDQPS(1)CEDEAVPR	GDVMHLLRDKEEDQPSCEDEAVPRMRGLQDF	AT3G03140.1	182	1	___1	2	2.52e-20	144.68	126.93	45.863	1	-1.6736
UID6392	EMB2777.1_S176	1.29357	1.29357	0.131783	1.48663	5.33085	8.5833e-05	0.00228593	5.24962	0.000109536	0.0029172	4	AT2G43650.1	176	S	AT2G43650	EMB2777	Sas10/U3 ribonucleoprotein (Utp) family protein	AEQLGSIT(0.024)AADAGLDDDS(0.883)EEDS(0.631)DRELT(0.456)MEEIS(0.005)DK	QLGSITAADAGLDDDSEEDSDRELTMEEISD	AT2G43650.1	176	2	___2	3	1.31e-10	71.878	65.225	71.878	0.883217	-0.41065
UID6393	EMB2777.1_S180	1.29357	1.29357	0.131783	1.48663	5.33085	8.5833e-05	0.00228593	5.24962	0.000109536	0.0029172	4	AT2G43650.1	180	S	AT2G43650	EMB2777	Sas10/U3 ribonucleoprotein (Utp) family protein	AEQLGS(0.013)IT(0.019)AADAGLDDDS(0.797)EEDS(0.829)DRELT(0.305)MEEIS(0.037)DK	ITAADAGLDDDSEEDSDRELTMEEISDKGKQ	AT2G43650.1	180	2	___2	3	1.31e-10	71.878	65.225	51.494	0.829311	0.55943
UID4565	PAT08.1_T115	-1.01744	1.01744	-1.11143	1.37822	-5.99723	0.000137947	0.00299707	-6.30598	0.000110698	0.00292925	2	AT4G24630.1	115	T	AT4G24630	PAT08	S-acyltransferase	YET(0.003)T(0.009)VS(0.037)ADGRQT(0.787)PS(0.164)VQIPR	EDLRYETTVSADGRQTPSVQIPRTKEVIVNG	AT4G24630.1	115	1	___1	3	0.00190009	53.342	43.584	45.395	0.787149	0.79312
UID267	AT1G16270.2_S611	1.02503	1.02503	0.782843	1.54706	5.36282	8.08111e-05	0.00226237	5.22872	0.000113893	0.00299459	7	AT1G16270.2	611	S	AT1G16270	AT1G16270	F3O9.7 protein	S(0.998)DDS(0.002)LGSQFLMSHPQASTGQQEPAK	RIPREQLEMLNRLSKSDDSLGSQFLMSHPQA	AT1G16270.2;AT1G16270.1	611;611	1	___1	3	1.15e-16	124.08	112.29	113.5	0.998231	0.0292
UID3984	AT5G53440.1_S1104	1.12503	1.12503	0.623837	1.50503	5.34058	8.42717e-05	0.00227368	5.21772	0.000116258	0.00301832	8	AT5G53440.1	1104	S	AT5G53440	AT5G53440	LOW protein: zinc finger CCCH domain protein	DLS(1)EDENMEEAEEK	PPTLEAMDVDERKDLSEDENMEEAEEKKGAN	AT5G53440.1	1104	1	___1	2	5.96e-102	247.93	233.25	107.74	1	-0.22193
UID2485	CDC48D.1_S720	1.08941	1.08941	1.2606	1.41615	5.29366	9.20861e-05	0.00235734	5.21985	0.000115797	0.00301832	2	AT3G53230.1	720	S	AT3G53230	CDC48D	Cell division control protein 48 homolog D	RAES(1)PEAMEEDEEEIAEIK	ENIEKDIEKERKRAESPEAMEEDEEEIAEIK	AT3G53230.1	720	1	___1	3	6.17e-74	211.06	169.03	58.015	1	0.36862
UID989	IQD31.1_S79	1.02243	1.02243	2.48241	1.5779	5.37916	7.83628e-05	0.00223091	5.21045	0.000117848	0.00304048	5	AT1G74690.1	79	S	AT1G74690	IQD31	Protein IQ-DOMAIN 31	SGGMLETQNVGPEEIS(1)DDEIELPEGK	SGGMLETQNVGPEEISDDEIELPEGKSTDSQ	AT1G74690.1	79	1	___1	2	5.08e-128	252.47	234.98	252.47	1	-0.34863
UID99	TPS7.1_S5	1.09531	1.09531	3.03004	1.41443	5.29275	9.22442e-05	0.00235734	5.20118	0.00011991	0.00305548	2	AT1G06410.1	5	S	AT1G06410	TPS7	TPS7	S(0.998)YT(0.002)NLLDLASGNFPVMGR	___________MISRSYTNLLDLASGNFPVM	AT1G06410.1	5	1	___1	2	4.67e-188	307.58	253.18	294.85	0.99773	-0.30135
UID3436	AT5G08660.1_S66	-0.59637	0.59637	1.55313	1.54334	-5.36085	8.11119e-05	0.00226237	-5.20389	0.000119304	0.00305548	3	AT5G08660.1	66	S	AT5G08660	AT5G08660	D-lactate dehydrogenase (DUF668)	DVFS(1)FRER	MVKDVKEQNQLKDVFSFREREAEDNFYDGIP	AT5G08660.1	66	1	___1	2	0.000374855	84.213	55.486	78.334	1	0.0071698
UID1519	FBA6.1_S350	1.40526	1.40526	2.46143	1.64306	5.60699	8.76408e-05	0.00231911	5.47968	0.000121661	0.00308108	3	AT2G36460.1	350	S	AT2G36460	FBA6	Fructose-bisphosphate aldolase 6, cytosolic	LGEGAAES(1)LHVK	GAYKGDAKLGEGAAESLHVKDYKY_______	AT2G36460.1;AT2G36460.2	350;259	1	___1	2	8.27e-101	236.92	203.04	203.7	1	-0.19737
UID3173	AT4G31880.1_S436	1.41789	1.41789	2.40299	1.59266	5.47552	8.37741e-05	0.00227368	5.31911	0.000122515	0.00308379	10	AT4G31880.1	436	S	AT4G31880	AT4G31880	Transcriptional regulator	TSGDETANVSS(1)PSMAEELPEQSVPK	ILPSKTSGDETANVSSPSMAEELPEQSVPKK	AT4G31880.1;AT4G31880.2	436;435	1	___1	2	2.03e-193	308.37	276.09	297.05	0.999612	0.47292
UID1512	ABCG34.1_S835	-1.04846	1.04846	3.91787	1.71328	-5.54326	7.42659e-05	0.00217425	-5.31209	0.000124045	0.00310338	7	AT2G36380.1	835	S	AT2G36380	ABCG34	ABC transporter G family member 34	GSHSGTGGSVVELTS(0.004)T(0.009)S(0.795)S(0.193)HGPK	SHSGTGGSVVELTSTSSHGPKKGMVLPFQPL	AT2G36380.1	835	1;2	___1	3	1.27e-48	187.16	160.08	158.65	0.794592	0.28537
UID3180	ASY2.1_S1356	1.15755	1.15755	0.716175	1.34904	5.36015	0.000103003	0.00253092	5.29997	0.000126736	0.00313403	2	AT4G32200.1	1356	S	AT4G32200	ASY2	Meiosis-specific protein ASY2	RATDEVNALNVIELGDDDLNMS(1)PDQLGFSR	NALNVIELGDDDLNMSPDQLGFSRQISQVAP	AT4G32200.1	1356	1	___1	3	2.12e-20	119.89	76.271	114.61	0.99999	-2.3549
UID5763	SKIP.3_S235	0.94097	0.94097	4.40588	1.41152	5.29122	9.2512e-05	0.00235734	5.16822	0.000127548	0.00313403	2	AT1G77180.3	235	S	AT1G77180	SKIP	SNW/SKI-interacting protein	AS(0.003)GS(0.997)PPVPVMHS(0.981)PPRPVT(0.019)VK	DPPKFKHKRVPRASGSPPVPVMHSPPRPVTV	AT1G77180.3;AT1G77180.2;AT1G77180.1	235;235;235	1;2	___2	3	7.8e-13	118.85	101.51	98	0.996908	-0.1197
UID5764	SKIP.3_S243	0.94097	0.94097	4.40588	1.41152	5.29122	9.2512e-05	0.00235734	5.16822	0.000127548	0.00313403	2	AT1G77180.3	243	S	AT1G77180	SKIP	SNW/SKI-interacting protein	AS(0.447)GS(0.553)PPVPVMHS(0.999)PPRPVT(0.001)VK	RVPRASGSPPVPVMHSPPRPVTVKDQQDWKI	AT1G77180.3;AT1G77180.2;AT1G77180.1	243;243;243	1;2	___2	2	7.8e-13	118.85	101.51	68.653	0.999224	-0.31163
UID1477	AT2G34357.1_S1101	1.28925	1.28925	3.36776	1.41478	5.29294	9.2212e-05	0.00235734	5.15658	0.000130364	0.00318427	6	AT2G34357.1	1101	S	AT2G34357	AT2G34357	ARM repeat superfamily protein	NQSHLEVDES(1)DDEPLDLMDQHK	RSKKSRNQSHLEVDESDDEPLDLMDQHKTRL	AT2G34357.1	1101	1	___1	3	2.97e-61	200	187.94	174.49	1	-0.9364
UID4651	HLB1.1_T162	-1.00427	1.00427	0.05525	1.18321	-5.17136	0.000116185	0.00272941	-5.14016	0.000134446	0.00324557	3	AT5G41950.1	162	T	AT5G41950	HLB1	Protein HLB1	SEEGDGT(1)PHSSASPFSR	MRELLSELKSEEGDGTPHSSASPFSRESASQ	AT5G41950.1	162	1	___1	2	4.88e-60	200.94	183.24	176.04	1	-0.49
UID4081	AT5G58950.1_S101	0.97891	0.97891	0.460938	1.32887	5.46901	0.00011057	0.0026692	5.42264	0.000133734	0.00324557	2	AT5G58950.1	101	S	AT5G58950	AT5G58950	At5g58950	SVS(0.999)PS(0.001)PQMAVPDVFK	SEIQTNPVTHKQRSVSPSPQMAVPDVFKEAR	AT5G58950.1	101	1	___1	2	1.92e-18	139.66	124.52	117.2	0.99892	0.10673
UID4016	TOP1ALPHA.2_S170	1.21029	1.21029	2.43682	1.36142	5.26484	9.7254e-05	0.00243312	5.12899	0.000137299	0.00329517	5	AT5G55300.2	170	S	AT5G55300	TOP1ALPHA	DNA topoisomerase I alpha	IIKDES(1)DDETPISSMFR	GDRPLDRASRIIKDESDDETPISSMFRKKID	AT5G55300.2;AT5G55300.1;AT5G55300.3	170;170;170	1	___1	2	2.35e-122	262.21	207.93	240.07	1	0.99158
UID1311	LYK4.1_S312	0.83789	0.83789	-0.204843	1.02255	5.08757	0.000136395	0.00299488	5.12175	0.000139179	0.00332099	2	AT2G23770.1	312	S	AT2G23770	LYK4	LysM domain receptor-like kinase 4	TQTQEETGNLDS(1)FMGK	KKTKTQTQEETGNLDSFMGKKPPMSDQEFDP	AT2G23770.1	312	1	___1	2	2.63e-60	200.94	182.85	200.94	1	-0.40254
UID4452	GDI1.1_T52	0.885	0.885	-2.03476	-0.162481	4.78259	0.000583209	0.00781888	5.80782	0.000141502	0.00334281	2	AT3G07880.1	52	T	AT3G07880	GDI1	Putative RHO GDP-dissociation inhibitor 1	QMS(0.006)ES(0.006)S(0.006)LCAT(0.982)EEEEDDDSK	DDALSRQMSESSLCATEEEEDDDSKLQLGPQ	AT3G07880.1	52	1	___1	2	0.00271694	51.193	42.699	51.193	0.982001	0.22222
UID3201	PC-MYB1.2_S709	-0.52901	0.52901	-2.12785	-1.28189	-3.92146	0.00137573	0.014341	-5.11217	0.000141713	0.00334281	3	AT4G32730.2	709	S	AT4G32730	PC-MYB1	Homeodomain-like protein	NICAS(0.86)PS(0.14)IAR	TSRPSESPEDKNICASPSIARDNRNCASARL	AT4G32730.2;AT4G32730.1	709;709	1	___1	2	0.000693772	67.08	54.723	61.435	0.85952	0.082101
UID4023	AT5G55530.3_S3	1.03719	1.03719	0.253943	1.18429	5.17193	0.000116059	0.00272941	5.08131	0.000150198	0.00352282	4	AT5G55530.3	3	S	AT5G55530	AT5G55530	At5g55530	MDS(1)PQSVVSPFK	_____________MDSPQSVVSPFKIGESEN	AT5G55530.3;AT5G55530.2;AT5G55530.1	3;3;3	1	___1	2	6.84e-18	140.82	129.23	140.82	1	0.85768
UID3044	APUM6.2_S30	1.46123	1.46123	0.77775	1.15846	5.16136	0.000119253	0.00275016	5.07395	0.000152299	0.00353196	4	AT4G25880.2	30	S	AT4G25880	APUM6	pumilio 6	S(0.133)GS(0.867)APPNMEGSFLAVDNLLSR	RWSNSRKVSVPNRSGSAPPNMEGSFLAVDNL	AT4G25880.2;AT4G25880.3;AT4G25880.1	30;30;30	1	___1	2	4.24e-60	191.65	178.51	174.2	0.866953	0.070085
UID1385	SYD.2_S1906	1.22933	1.22933	1.65788	1.26342	5.21337	0.000107246	0.00261958	5.07479	0.000152057	0.00353196	10	AT2G28290.2	1906	S	AT2G28290	SYD	SYD	TNVPDAQS(1)PGEMNLHTVETHK	GEPSATTRTNVPDAQSPGEMNLHTVETHKAE	AT2G28290.2;AT2G28290.3;AT2G28290.1	1906;1906;1906	1	___1	3	3.32e-13	120.63	106.01	107.88	0.999976	-0.10442
UID3316	AT4G38900.3_S321	0.90973	0.90973	0.14981	1.17593	5.16756	0.000117031	0.00272941	5.06874	0.000153805	0.00354229	5	AT4G38900.3	321	S	AT4G38900	AT4G38900	Basic-leucine zipper (BZIP) transcription factor family protein	SVS(1)VDSCFMEK	AGGDIAPTTRHYRSVSVDSCFMEKLSFGDES	AT4G38900.3;AT4G38900.2;AT4G38900.1	321;321;321	1	___1	2	1.06e-12	123.95	112.35	114.72	0.999991	-0.66614
UID1008	AT1G76070.1_S242	-0.715525	0.715525	1.41256	1.33991	-5.45447	0.000113329	0.0027199	-5.33631	0.00015446	0.00354229	2	AT1G76070.1	242	S	AT1G76070	AT1G76070	Uncharacterized protein At1g76070	YDDDEDEDDIIIPFS(1)APLGLK	RYDDDEDEDDIIIPFSAPLGLKPKKEVNLWK	AT1G76070.1	242	1	___1	2	1.74e-47	182.76	156.63	182.76	1	-0.89703
UID978	AT1G73770.2_S104	1.62575	1.62575	-1.23832	1.69588	6.54948	0.000110518	0.0026692	6.40623	0.000159804	0.00364459	1	AT1G73770.2	104	S	AT1G73770	AT1G73770	Coiled-coil protein	HDDS(1)DDEVMDVVR	FEALMIRKLSGKHDDSDDEVMDVVRKYPVND	AT1G73770.2;AT1G73770.1	104;104	1	___1	2	7.95e-06	90.731	79.58	90.731	1	-0.077493
UID103	AT1G06840.1_S783	1.04627	1.04627	0.266563	0.991006	5.07117	0.000140759	0.0030349	5.03943	0.000162564	0.00368717	2	AT1G06840.1	783	S	AT1G06840	AT1G06840	Probable LRR receptor-like serine/threonine-protein kinase At1g06840	LAPVPDMEGIS(1)PQHVSTVVK	FGLSRLAPVPDMEGISPQHVSTVVKGTPGYL	AT1G06840.1	783	1	___1	2	8.81e-14	129.12	119.33	96.306	0.999938	0.10088
UID2333	HAT_S12	-1.80418	1.80418	0.67074	1.72674	-6.22334	0.000102614	0.00253092	-5.99215	0.000164435	0.00370923	4	Ct_1_AT3G42170	12	S	AT3G42170	HAT	DAYSLEEPER	MEVYNDDT(0.002)EMRS(0.998)PET(0.001)QPIK	____MEVYNDDTEMRSPETQPIKETALEVYN	Ct_1_AT3G42170;Col_0_AT3G42170;AT3G42170.1	12;12;12	1	___1	2	9.61e-27	152.99	140.43	142.39	0.99769	-0.38042
UID3150	AT4G31200.3_S572	1.15939	1.15939	1.66511	1.25698	5.38816	0.000126858	0.00284603	5.28498	0.000168357	0.00373594	2	AT4G31200.3	572	S	AT4G31200	AT4G31200	At4g31200	EIGEVNPSEGPMGSESQDDYDNYERDS(0.999)PQRK	MGSESQDDYDNYERDSPQRKGGACIPPPPNL	AT4G31200.3;AT4G31200.2;AT4G31200.1	572;572;572	1	___1	3	2.75e-27	136.79	128.73	129.63	0.999416	-0.54666
UID3740	ACS.2_S61	1.05417	1.05417	3.35138	1.06123	5.1077	0.000131229	0.00291243	5.01535	0.000170145	0.00373594	2	AT5G36880.2	61	S	AT5G36880	ACS	Acetyl-coenzyme A synthetase, chloroplastic/glyoxysomal	HVES(1)MSQLPSGAGK	LLHRKMSSNSLRHVESMSQLPSGAGKISQLN	AT5G36880.2;AT5G36880.1	61;11	1	___1	2	1.97e-85	224.16	201.17	186.77	0.999892	-0.27366
UID1579	EMB2765.1_S1477	1.04539	1.04539	3.67675	1.07524	5.115	0.000129406	0.0028875	5.01782	0.000169353	0.00373594	2	AT2G38770.1	1477	S	AT2G38770	EMB2765	P-loop containing nucleoside triphosphate hydrolases superfamily protein	NMQQLNQS(1)PDIDGELSK	VDGDKSEKNMQQLNQSPDIDGELSKEVVGME	AT2G38770.1	1477	1	___1	2	4.39e-211	324.03	300.28	324.03	1	-0.64607
UID8322	GAD1.1_S8	0.86693	0.86693	3.65942	1.10526	5.13065	0.000125586	0.00284603	5.0209	0.000168367	0.00373594	2	AT5G17330.1	8	S	AT5G17330	GAD1	Glutamate decarboxylase 1	VLSHAVS(0.999)ES(0.001)DVSVHSTFASR	________MVLSHAVSESDVSVHSTFASRYV	AT5G17330.1	8	1;2	___2	2	9.81e-143	266.7	245.4	266.7	0.998697	-0.017776
UID8324	GAD1.1_S13	0.86693	0.86693	3.65942	1.10526	5.13065	0.000125586	0.00284603	5.0209	0.000168367	0.00373594	2	AT5G17330.1	13	S	AT5G17330	GAD1	Glutamate decarboxylase 1	VLSHAVS(0.995)ES(0.005)DVS(1)VHSTFASR	___MVLSHAVSESDVSVHSTFASRYVRTSLP	AT5G17330.1	13	1;2	___2	2	4.28e-26	152.51	131.28	152.51	0.999734	-0.2605
UID1627	AT2G40980.1_S283	1.12566	1.12566	-0.12456	1.52015	6.1148	0.000118174	0.00274057	5.94488	0.00017473	0.00381633	4	AT2G40980.1	283	S	AT2G40980	AT2G40980	Protein kinase superfamily protein	FQQST(0.004)MS(0.996)PEIVEVQEESTK	SLSENGMFRFQQSTMSPEIVEVQEESTKIEP	AT2G40980.1	283	1	___1	2	2.69e-19	141.22	132.62	141.22	0.995571	-0.56038
UID3797	PAH2.2_S493	-1.47216	1.47216	-0.889194	1.35668	-6.62935	0.00017348	0.00336208	-6.80524	0.000184547	0.00382953	2	AT5G42870.2	493	S	AT5G42870	PAH2	Phosphatidate phosphatase PAH2	LQNIDDMDASPSQPLS(0.03)QS(0.97)FDPCFNTSK	NIDDMDASPSQPLSQSFDPCFNTSKLDLRED	AT5G42870.2;AT5G42870.1	493;493	1	___1	3	3.58e-12	101.37	96.312	101.37	0.969583	0.31394
UID7712	PUX3.1_S98	1.40235	1.40235	-1.45065	0.970932	5.13172	0.000155885	0.00316993	5.11066	0.000177652	0.00382953	1	AT4G22150.1	98	S	AT4G22150	PUX3	Plant UBX domain-containing protein 3	RS(0.027)EPDS(0.956)DS(0.868)DS(0.147)DGPQEY(0.001)FTGGEK	GIRTLSDLNRRSEPDSDSDSDGPQEYFTGGE	AT4G22150.1	98	2	___2	2	0.000602606	55.213	40.285	55.213	0.956494	-0.79264
UID7713	PUX3.1_S100	1.40235	1.40235	-1.45065	0.970932	5.13172	0.000155885	0.00316993	5.11066	0.000177652	0.00382953	1	AT4G22150.1	100	S	AT4G22150	PUX3	Plant UBX domain-containing protein 3	RS(0.027)EPDS(0.956)DS(0.868)DS(0.147)DGPQEY(0.001)FTGGEK	RTLSDLNRRSEPDSDSDSDGPQEYFTGGEKS	AT4G22150.1	100	2	___2	2	0.000602606	55.213	40.285	55.213	0.868141	-0.79264
UID4809	AT1G05910.1_S292	1.22545	1.22545	-0.839157	0.795634	4.96993	0.000171086	0.00333134	4.97294	0.000184403	0.00382953	2	AT1G05910.1	292	S	AT1G05910	AT1G05910	ATPase family AAA domain-containing protein At1g05910	T(0.618)DDS(0.763)DDS(0.618)LLVDELDQGPAIPWAR	GSRPHKRHRFTRTDDSDDSLLVDELDQGPAI	AT1G05910.1	292	2	___2	2	3.63e-13	116.84	104.86	94.384	0.763274	-1.4197
UID4810	AT1G05910.1_S295	1.22545	1.22545	-0.839157	0.795634	4.96993	0.000171086	0.00333134	4.97294	0.000184403	0.00382953	2	AT1G05910.1	295	S	AT1G05910	AT1G05910	ATPase family AAA domain-containing protein At1g05910	T(0.52)DDS(0.52)DDS(0.959)LLVDELDQGPAIPWAR	PHKRHRFTRTDDSDDSLLVDELDQGPAIPWA	AT1G05910.1	295	2	___2	2	3.63e-13	116.84	104.86	116.84	0.959251	-0.48943
UID1586	AVT1C.1_S92	-1.19626	1.19626	0.895073	1.26054	-5.39025	0.000126407	0.00284603	-5.22734	0.000185543	0.00382953	7	AT2G39130.1	92	S	AT2G39130	AVT1C	Amino acid transporter AVT1C	FGSSFLS(0.015)S(0.985)GLIR	LGNNSMTRFGSSFLSSGLIRRHTPESLPTVT	AT2G39130.1	92	1;2	___1	2	1.74e-85	231.52	206.28	214.88	0.985449	0.35867
UID904	ELF5A-3.1_S2	-1.08619	1.08619	5.56974	1.01654	-5.08444	0.000137215	0.00299696	-4.96766	0.000186263	0.00382953	2	AT1G69410.1	2	S	AT1G69410	ELF5A-3	Eukaryotic translation initiation factor 5A-3	S(1)DDEHHFESSDAGASK	______________MSDDEHHFESSDAGASK	AT1G69410.1	2	1	___1	3	1.12e-88	230.05	214.06	230.05	1	0.10807
UID847	IP5P15.1_S355	-1.00119	1.00119	0.16161	2.14595	-6.56789	6.62163e-05	0.00198073	-5.91648	0.00018125	0.00382953	1	AT1G65580.1	355	S	AT1G65580	IP5P15	Type II inositol polyphosphate 5-phosphatase 15	VFNIDGQLENRPENSVYPDFGS(1)EEEGK	QLENRPENSVYPDFGSEEEGKMKVTASKKEK	AT1G65580.1	355	1	___1	3	9.95e-08	81.242	70.137	60.728	0.999886	-0.064036
UID4678	EMB514.1_T29	0.96509	0.96509	0.343043	0.893082	5.02035	0.000155219	0.00316993	4.97155	0.00018489	0.00382953	3	AT5G62440.1	29	T	AT5G62440	EMB514	Protein EMBRYO DEFECTIVE 514	VDMEVET(0.005)AT(0.995)PK	EVNPDQKVDMEVETATPKAETGDEKREREET	AT5G62440.1	29	1	___1	2	2.48e-34	160.69	146.02	148.68	0.995448	0.51064
UID1645	AT2G41900.1_S568	0.88087	0.88087	-0.0405633	0.95224	5.05103	0.000146315	0.00311333	4.9693	0.000185681	0.00382953	5	AT2G41900.1	568	S	AT2G41900	AT2G41900	Zinc finger CCCH domain-containing protein 30	NVVEPIS(0.987)PMS(0.013)AR	SGGGRMSPRNVVEPISPMSARVSMLAQCVKQ	AT2G41900.1	568	1	___1	2	4.89e-12	122.39	105.45	91.914	0.987443	-0.049045
UID3818	AT5G43830.1_S243	-0.53355	0.53355	6.37323	1.96518	-5.58592	5.32538e-05	0.00181679	-4.98975	0.000178609	0.00382953	4	AT5G43830.1	243	S	AT5G43830	AT5G43830	Aluminum induced protein with YGL and LRDR motifs	VDS(1)SQNWAGHI	DAETKREGTKMPRVDSSQNWAGHI_______	AT5G43830.1	243	1	___1	2	1.12e-118	253.76	233.55	204.17	0.999888	0.00015445
UID2290	PAT07.1_S377	-0.44605	0.44605	1.86351	1.03455	-5.09382	0.00013477	0.00297503	-4.96708	0.000186467	0.00382953	2	AT3G26935.1	377	S	AT3G26935	PAT07	Probable protein S-acyltransferase 7	DGELGELS(1)PDIR	NNERLHVKDGELGELSPDIRATVDEQSDRPS	AT3G26935.1	377	1	___1	2	8.71e-71	211.38	189.05	172.76	1	-0.063024
UID365	RPN3A.1_S14	1.19743	1.19743	1.49418	0.962787	5.05651	0.000144782	0.00309668	4.94032	0.000196205	0.00397026	4	AT1G20200.1	14	S	AT1G20200	RPN3A	26S proteasome non-ATPase regulatory subunit 3 homolog A	DNNTPS(1)QSIISSSTSTMQNLK	__MTQDVEMKDNNTPSQSIISSSTSTMQNLK	AT1G20200.1	14	1;2	___1	2	3.57e-105	238.68	225.85	238.68	0.999945	0.22445
UID2279	AT3G26560.1_S411	0.98357	0.98357	1.17254	0.906186	5.02714	0.000153201	0.00316993	4.94241	0.000195425	0.00397026	3	AT3G26560.1	411	S	AT3G26560	AT3G26560	Probable pre-mRNA-splicing factor ATP-dependent RNA helicase DEAH5	YSVDMS(1)PVK	EPAFLQGQTRYSVDMSPVKIFKNPEGSLSRA	AT3G26560.1	411	1	___1	2	7.79e-08	105.46	90.685	105.46	1	-0.60592
UID4044	OXS3.1_S101	0.83959	0.83959	-1.90373	-0.0318299	4.54718	0.000391441	0.00589732	4.94282	0.000195274	0.00397026	2	AT5G56550.1	101	S	AT5G56550	OXS3	Emb	S(0.002)QS(0.997)FTSLANVK	PIKRGLSKFYEGKSQSFTSLANVKGLEDLMK	AT5G56550.1	101	1	___1	2	1.02e-05	85.845	28.009	85.845	0.997288	-0.71256
UID2402	DMS3.1_S30	1.7291	1.7291	-2.3945	0.519043	5.20168	0.00030225	0.00492491	5.54772	0.000205251	0.004113	1	AT3G49250.1	30	S	AT3G49250	DMS3	IDN1	MMNLDQS(0.153)S(0.847)PVAR	LNVQDPTRMMNLDQSSPVARNETQNGGGIAH	AT3G49250.1	30	1	___1	2	8.31e-08	101.39	82.659	101.39	0.846958	0.25081
UID161	AT1G09730.2_S921	0.95043	0.95043	0.315023	0.874943	5.01095	0.000158056	0.00318271	4.91716	0.000205058	0.004113	4	AT1G09730.2	921	S	AT1G09730	AT1G09730	Cysteine proteinases superfamily protein	LSS(1)PTGEAEEMEK	EEEDEKRAAKRPRLSSPTGEAEEMEK_____	AT1G09730.2;AT1G09730.1	921;953	1	___1	2	2.5e-17	134.68	121.55	134.68	0.999705	-0.20542
UID2936	AHL13.1_S376	1.38431	1.38431	0.7315	0.957008	5.23177	0.000165907	0.00328171	5.16131	0.00020751	0.00413818	2	AT4G17950.1	376	S	AT4G17950	AHL13	AT-hook motif nuclear-localized protein 13	AQNTPEPASAPANMLSFGGVGGPGS(1)PR	APANMLSFGGVGGPGSPRSQGQQHSSESSEE	AT4G17950.1	376	1	___1	3	2.74e-17	125.42	117.7	100.33	0.999999	-0.11794
UID5846	AT2G01190.1_S382	-0.54291	0.54291	1.9049	0.875283	-5.01113	0.000158003	0.00318271	-4.90482	0.000209943	0.00416657	2	AT2G01190.1	382	S	AT2G01190	AT2G01190	Expressed protein	VYS(1)DDERSDHGVQAGYR	VTAATVSNEFQARVYSDDERSDHGVQAGYRK	AT2G01190.1	382	1;2	___2	3	1.36e-26	148.15	130.66	131.11	0.999938	-0.057429
UID6127	APUM1.1_S194	1.54597	1.54597	-0.951227	0.84387	5.1375	0.000195353	0.00366553	5.13596	0.000216654	0.00427917	2	AT2G29200.1	194	S	AT2G29200	APUM1	Pumilio homolog 1	S(1)FADIFQADMGHGHPVAQQPSRPASR	GLIGLPGLGLGGKQKSFADIFQADMGHGHPV	AT2G29200.1	194	1;2	___2	4	2.58e-05	59.275	46.721	59.275	0.999998	-0.80458
UID4395	pEARLI4.1_T315	-0.76259	0.76259	-0.26093	0.564345	-4.85083	0.000215569	0.00392013	-4.87014	0.000224322	0.00440954	3	AT2G20960.1	315	T	AT2G20960	pEARLI4	PEARLI 4 protein	S(0.01)KT(0.99)PEPQPTYFEPSSR	RSPEFMDRSPGPRSKTPEPQPTYFEPSSRTP	AT2G20960.1	315	1	___1	2	1.49e-05	94.461	83.021	64.65	0.989702	0.35456
UID2840	PUX8.1_S72	2.50419	2.50419	-0.395705	1.12024	5.56887	0.000179088	0.00343849	5.47488	0.000228172	0.00446394	8	AT4G11740.1	72	S	AT4G11740	PUX8	Plant UBX domain-containing protein 8	EAPVNDDDEMDIDDVIPAPQS(0.986)PLS(0.014)MFNAAR	DDDEMDIDDVIPAPQSPLSMFNAARTIGRPP	AT4G11740.1	72	1	___1	3	0.000257161	53.259	36.321	53.091	0.985564	-0.99273
UID5506	CRT1.1_S381	1.10463	1.10463	4.38343	0.861266	5.00387	0.00016023	0.00319531	4.85085	0.000232756	0.00451087	5	AT1G56340.1	381	S	AT1G56340	CRT1	Calreticulin-1	DAPAES(1)DAEEEAEDDDNEGDDS(0.999)DNES(0.001)K	EKKREEEESKDAPAESDAEEEAEDDDNEGDD	AT1G56340.1	381	1;2	___2	2	2.45e-218	315.3	304.92	214.61	1	0.54297
UID5507	CRT1.1_S397	1.10463	1.10463	4.38343	0.861266	5.00387	0.00016023	0.00319531	4.85085	0.000232756	0.00451087	5	AT1G56340.1	397	S	AT1G56340	CRT1	Calreticulin-1	DAPAESDAEEEAEDDDNEGDDS(1)DNESK	DAEEEAEDDDNEGDDSDNESKSEETKEAEET	AT1G56340.1	397	1;2	___2	2	0	414.68	397.19	414.68	0.999579	0.16708
UID1514	ABCG34.1_S49	-1.05135	1.05135	-0.403877	0.666568	-4.90337	0.000194633	0.00366553	-4.84203	0.000236722	0.0045663	7	AT2G36380.1	49	S	AT2G36380	ABCG34	ABC transporter G family member 34	S(1)DRREEDDVELR	FRDVFAPPTDDVFGRSDRREEDDVELRWAAL	AT2G36380.1	49	1	___1	3	0.000133905	77.146	58.55	55.656	1	-0.21283
UID5912	AT2G15860.1_S90	1.66825	1.66825	-1.28255	0.638078	4.95104	0.000217397	0.00392232	4.94626	0.000239122	0.00456988	2	AT2G15860.1	90	S	AT2G15860	AT2G15860	unknown protein; FUNCTIONS IN: molecular_function unknown; INVOLVED IN: biological_process unknown; LOCATED IN: cellular_component unknown; EXPRESSED IN: 24 plant structures; EXPRESSED DURING: 13 growth stages; Ha.	S(0.001)IAEMGEVDEDS(0.935)ES(0.532)S(0.532)AKEEEK	KAAKSIAEMGEVDEDSESSAKEEEKTEEADT	AT2G15860.1;AT2G15860.2	90;90	2	___2	2	0.000704877	59.185	52.604	59.185	0.934975	-0.87884
UID1963	AT3G11720.1_S393	-0.60937	0.60937	-0.455029	0.937571	-5.13451	0.000155093	0.00316993	-4.94777	0.000238466	0.00456988	1	AT3G11720.1	393	S	AT3G11720	AT3G11720	Polyketide cyclase/dehydrase and lipid transport superfamily protein	FCIS(1)PEVK	SSEDEDKNGKTRFCISPEVKQALGTLERVIS	AT3G11720.1;AT3G11720.2;AT3G11720.3	393;393;447	1	___1	2	0.000121621	84.213	55.486	64.04	1	-0.57665
UID1993	AT3G12640.1_S285	1.03043	1.03043	2.50333	0.671164	4.90574	0.000193742	0.00366553	4.82582	0.000244193	0.00464529	2	AT3G12640.1	285	S	AT3G12640	AT3G12640	RNA binding (RRM/RBD/RNP motifs) family protein	ISHSTGSETLDQNMVLGEVS(1)PKDEESR	TGSETLDQNMVLGEVSPKDEESRNFSQGQEA	AT3G12640.1	285	1	___1	3	2.63e-79	208.37	192.69	166.28	0.99999	0.67517
UID3525	PBS1.1_S21	-2.89286	2.89286	-0.304187	1.46752	-6.76772	0.000155001	0.00316993	-6.50419	0.000247924	0.00469463	1	AT5G13160.1	21	S	AT5G13160	PBS1	PBS1	LNPVDES(1)NHGQK	CFDSSDDEKLNPVDESNHGQKKQSQPTVSNN	AT5G13160.1	21	1	___1	2	1.54e-17	136.7	95.983	45.257	1	0.56273
UID4211	BAM1.2_S989	1.38335	1.38335	0.209261	1.24937	6.13966	0.000178654	0.00343849	6.0019	0.000253918	0.00475789	3	AT5G65700.2	989	S	AT5G65700	BAM1	Leucine-rich repeat receptor-like serine/threonine-protein kinase BAM1	DQPMTESAPES(0.004)ELS(0.996)PK	SKDQPMTESAPESELSPKSGVQSPPDLLNL_	AT5G65700.2;AT5G65700.1	989;989	1	___1	2	8.51e-15	129.32	93.609	129.32	0.995969	-0.090823
UID2532	AT3G54760.2_S449	1.06801	1.06801	0.0949	1.07533	5.5978	0.000166153	0.00328171	5.40082	0.000254297	0.00475789	12	AT3G54760.2	449	S	AT3G54760	AT3G54760	Dentin sialophosphoprotein-like protein	ENAEMEENHNNFVYADDEAGS(1)DVK	EENHNNFVYADDEAGSDVKTNGVKRKADVLS	AT3G54760.2;AT3G54760.1	449;480	1	___1	3	1.19e-05	77.065	70.19	71.528	0.999974	-1.1072
UID3388	ALA1.1_S20	-1.0303	1.0303	0.213196	0.616017	-4.93914	0.000222244	0.00396294	-4.91154	0.000254723	0.00475789	2	AT5G04930.1	20	S	AT5G04930	ALA1	Phospholipid-transporting ATPase	SIDKPPHHDPILGVS(0.897)S(0.103)R	KSIDKPPHHDPILGVSSRWSVSSKDNKEVTF	AT5G04930.1	20	1;2	___1	3	5.17e-09	106.45	93.895	61.89	0.896604	0.10014
UID4383	STY8.1_T439	1.14285	1.14285	0.77975	0.555009	4.84604	0.00021759	0.00392232	4.7926	0.000260271	0.00481793	2	AT2G17700.1	439	T	AT2G17700	STY8	Serine/threonine-protein kinase STY8	VQIESGVMT(0.999)AET(0.001)GTYR	ADFGVARVQIESGVMTAETGTYRWMAPEVIE	AT2G17700.1	439	1	___1	2	9.09e-48	186.94	163.46	161.32	0.998648	-0.25564
UID3817	AT5G43830.1_S216	-0.65215	0.65215	6.95669	1.18874	-5.17426	0.000115545	0.00272941	-4.79406	0.000259542	0.00481793	4	AT5G43830.1	216	S	AT5G43830	AT5G43830	Aluminum induced protein with YGL and LRDR motifs	VDS(0.999)S(0.001)GDVCGATFK	FEHPKNELKPVPRVDSSGDVCGATFKVDAET	AT5G43830.1	216	1	___1	2	6.27e-85	224.42	197.63	224.42	0.999404	0.0027071
UID183	MLO2.1_S512	-0.93703	0.93703	-0.810663	0.350337	-4.74131	0.000267007	0.00453582	-4.78055	0.000266374	0.00490889	2	AT1G11310.1	512	S	AT1G11310	MLO2	MLO-like protein 2	SVENY(0.001)PS(0.27)S(0.737)PS(0.993)PR	HNFNNRSVENYPSSPSPRYSGHGHHEHQFWD	AT1G11310.1	512	1;2	___1	2	9.51e-18	140.08	116.4	83.204	0.992865	1.809
UID997	AT1G75220.1_S2	-1.66259	1.66259	2.4838	0.395844	-4.79417	0.000259226	0.00442184	-4.77806	0.000267652	0.00491053	2	AT1G75220.1	2	S	AT1G75220	AT1G75220	Sugar transporter ERD6-like 6	S(1)FRDDNEEARNDLR	______________MSFRDDNEEARNDLRRP	AT1G75220.1	2	1	___1	2	5.7e-19	144.65	130.84	61.038	1	-0.53297
UID3223	INVB.2_S21	1.00505	1.00505	-1.66736	0.274007	5.18603	0.000422492	0.00626898	5.60772	0.000271834	0.00496519	4	AT4G34860.2	21	S	AT4G34860	INVB	A/N-InvB	NVDS(0.987)LS(0.006)T(0.006)LDDIDDIDFAK	LSVDVNQNGNIKNVDSLSTLDDIDDIDFAKL	AT4G34860.2;AT4G34860.1	21;21	1	___1	2	5.05e-06	85.619	71.058	43.408	0.987472	-0.44824
UID1623	PRP38.1_S204	0.98071	0.98071	3.17562	0.570507	4.854	0.000214245	0.0039133	4.76749	0.000273152	0.00496727	2	AT2G40650.1	204	S	AT2G40650	PRP38	Pre-mRNA-splicing factor 38	SVLEDDFEEEEEKEENEGIADGS(1)EDEMDQR	EEEEEKEENEGIADGSEDEMDQRRKSPERER	AT2G40650.1	204	1	___1	3	0	386.88	376.63	225.74	1	-0.069426
UID1462	AHL10.4_S314	1.1375	1.1375	1.80817	0.8983	5.48054	0.00019789	0.00369633	5.34471	0.00027621	0.00500085	2	AT2G33620.4	314	S	AT2G33620	AHL10	AT-hook motif nuclear-localized protein 10	VAPTQVLMT(0.011)PS(0.064)S(0.908)PQS(0.017)R	VLPRVAPTQVLMTPSSPQSRGTMSESSCGGG	AT2G33620.4;AT2G33620.3;AT2G33620.2;AT2G33620.1	314;314;314;314	1	___1	2	5.83e-60	195.28	165.81	195.28	0.907759	0.29686
UID4486	CPK9.1_T37	-1.03517	1.03517	-0.992972	1.0047	-5.94594	0.000225858	0.00400147	-5.91161	0.00028238	0.00504617	6	AT3G20410.1	37	T	AT3G20410	CPK9	Calcium-dependent protein kinase 9	SVEVGVTNQDPPS(0.004)Y(0.013)T(0.983)PQAR	RSVEVGVTNQDPPSYTPQARTTQQPEKPGSV	AT3G20410.1	37	1	___1	2	1.17e-18	136.35	105.81	136.35	0.982578	1.0565
UID1666	EMB2777.1_S577	0.90533	0.90533	0.892196	0.671015	4.99019	0.000202209	0.00375999	4.85557	0.000282136	0.00504617	4	AT2G43650.1	577	S	AT2G43650	EMB2777	Sas10/U3 ribonucleoprotein (Utp) family protein	KPHLMPS(0.029)S(0.971)PEHVDGK	AKAEIYSRKPHLMPSSPEHVDGKRHISNQMV	AT2G43650.1	577	1	___1	3	7.55e-09	105.2	88.896	105.2	0.971266	-0.096174
UID1451	RPN2A.1_S896	0.77695	0.77695	2.44178	0.543419	4.8401	0.000220126	0.00395078	4.75287	0.000280947	0.00504617	2	AT2G32730.1	896	S	AT2G32730	RPN2A	26S proteasome non-ATPase regulatory subunit 1 homolog A	EGDSMQVDS(1)PAAVEK	GKASTEKEGDSMQVDSPAAVEKKAPEPEPAF	AT2G32730.1	896	1	___1	2	6.86e-86	223.76	195.9	205.68	1	0.07368
UID2136	AT3G18230.1_S41	-0.59493	0.59493	3.10614	0.665571	-4.90286	0.000194827	0.00366553	-4.73924	0.000288426	0.00513199	3	AT3G18230.1	41	S	AT3G18230	AT3G18230	At3g18230	SVAVQQPIDGS(1)PR	PAPVKSVAVQQPIDGSPRAVATDTGGIPEPL	AT3G18230.1	41	1	___1	2	9.58e-57	191.19	148.11	177.84	1	1.4166
UID1662	FPA.1_S364	0.73359	0.73359	-1.21709	0.043298	4.65544	0.000377926	0.00577806	4.84095	0.00028979	0.00513414	2	AT2G43410.1	364	S	AT2G43410	FPA	Flowering time control protein FPA	DGS(1)VDGFTPMGVDER	PAQLVRESKRTRRDGSVDGFTPMGVDERSFG	AT2G43410.1;AT2G43410.4;AT2G43410.3;AT2G43410.2	364;407;407;407	1	___1	2	5.71e-09	109.84	92.402	109.84	1	-0.74434
UID14028	PHOS34.1_T36	-1.29597	1.29597	-1.02482	0.33445	-4.80988	0.000282725	0.00474426	-4.80991	0.000306761	0.00538856	2	AT4G27320.1	36	T	AT4G27320	PHOS34	Universal stress protein PHOS34	HSHHHSSSTPSAAT(1)PT(0.97)PT(0.03)AGAR	PRHSHHHSSSTPSAATPTPTAGARRKIGVAV	AT4G27320.1	36	1;2;3	___3	3	4.4e-27	152.62	142.56	102.95	0.999631	0.25542
UID14029	PHOS34.1_T38	-1.29597	1.29597	-1.02482	0.33445	-4.80988	0.000282725	0.00474426	-4.80991	0.000306761	0.00538856	2	AT4G27320.1	38	T	AT4G27320	PHOS34	Universal stress protein PHOS34	HSHHHS(0.002)S(0.003)S(0.003)T(0.003)PS(0.001)AAT(0.988)PT(0.987)PT(0.013)AGAR	HSHHHSSSTPSAATPTPTAGARRKIGVAVDL	AT4G27320.1	38	1;2;3	___3	4	9.41e-28	158.88	150.09	76.799	0.987305	-0.27449
UID6204	AT2G34357.1_S1056	1.45088	1.45088	-0.208132	0.501047	4.87728	0.000249313	0.00427038	4.80438	0.00030989	0.00539758	6	AT2G34357.1	1056	S	AT2G34357	AT2G34357	ARM repeat superfamily protein	IFS(0.024)DVY(0.146)ADS(0.914)EDS(0.914)DGDDMDAES(0.003)HGR	SRWNDTKIFSDVYADSEDSDGDDMDAESHGR	AT2G34357.1	1056	2	___2	2	9.88e-05	67.358	62.967	47.201	0.913725	0.059724
UID6205	AT2G34357.1_S1059	1.45088	1.45088	-0.208132	0.501047	4.87728	0.000249313	0.00427038	4.80438	0.00030989	0.00539758	6	AT2G34357.1	1059	S	AT2G34357	AT2G34357	ARM repeat superfamily protein	IFS(0.024)DVY(0.146)ADS(0.914)EDS(0.914)DGDDMDAES(0.003)HGR	NDTKIFSDVYADSEDSDGDDMDAESHGRSKA	AT2G34357.1	1059	2	___2	2	9.88e-05	67.358	62.967	47.201	0.913725	0.059724
UID2026	VCS.1_S827	-1.91275	1.91275	0.121267	0.39559	-5.0901	0.000300613	0.00492491	-5.05014	0.000324325	0.00539845	11	AT3G13300.1	827	S	AT3G13300	VCS	Enhancer of mRNA-decapping protein 4	VFCSQVS(1)NLSTEMAR	NCTSENREKVFCSQVSNLSTEMARDCYPSTE	AT3G13300.1;AT3G13300.2	827;792	1	___1	2	1.21e-54	182.35	164.95	162.29	0.999699	-1.9188
UID2776	AT4G05150.1_S235	-1.76052	1.76052	0.815283	2.32363	-10.2156	5.67979e-05	0.00184616	-7.97743	0.000317669	0.00539845	5	AT4G05150.1	235	S	AT4G05150	AT4G05150	AT4g05150/C17L7_70	EVS(0.001)T(0.01)LS(0.989)DPGS(1)PRR	DRDPRAKIQREVSTLSDPGSPRRDVPSPYGS	AT4G05150.1	235	1;2	___1	2	1.8e-25	158.42	126.94	116.84	0.989191	0.48869
UID1974	AT3G12140.1_S308	1.74123	1.74123	0.401283	0.242971	4.7119	0.000301492	0.00492491	4.6869	0.000319097	0.00539845	4	AT3G12140.1	308	S	AT3G12140	AT3G12140	EML1	LADT(0.051)S(0.943)DGEMDGDPPY(0.003)S(0.003)HDHPMPQG	HEQALIAAIARLADTSDGEMDGDPPYSHDHP	AT3G12140.1;AT3G12140.2	308;308	1	___1	3	0.000326534	57.21	49.313	51.956	0.943094	-0.016856
UID892	CRWN3.1_S843	1.11282	1.11282	-0.15281	0.951801	5.64184	0.000222723	0.00396294	5.48065	0.000322409	0.00539845	4	AT1G68790.1	843	S	AT1G68790	CRWN3	Protein CROWDED NUCLEI 3	IQEGPEGS(1)LQS(1)EMK	EQSFTDSRIQEGPEGSLQSEMKSDKPRRGRG	AT1G68790.1	843	1;2	___1	2	2.94e-12	121.79	49.291	40.552	1	-2.7309
UID3591	TOL1.1_S337	1.00885	1.00885	2.08406	0.47679	4.80595	0.000235288	0.00415073	4.67915	0.000323919	0.00539845	4	AT5G16880.1	337	S	AT5G16880	TOL1	TOM1-like protein 1	PSAPLTSHEPAMIPVAEEPDDS(1)PIHGR	SHEPAMIPVAEEPDDSPIHGREESLVRKSSG	AT5G16880.1;AT5G16880.2	337;337	1	___1	3	9.11e-62	176.08	165.65	162.87	1	0.052776
UID3352	JKD.1_S72	0.960355	0.960355	0.656118	0.409139	4.828	0.00027331	0.00462387	4.78168	0.000323093	0.00539845	2	AT5G03150.1	72	S	AT5G03150	JKD	Zinc finger protein JACKDAW	RNQPGTPDPDADVIALS(0.984)PT(0.013)T(0.003)LMATNR	NQPGTPDPDADVIALSPTTLMATNRFVCEIC	AT5G03150.1	72	1	___1	3	6.55e-13	114.35	101.67	114.35	0.983923	-0.42892
UID5813	VIP2.1_S580	0.915552	0.915552	-1.77685	-0.211028	4.57464	0.000531078	0.00738145	4.91996	0.000313958	0.00539845	2	AT1G79730.1	580	S	AT1G79730	VIP2	Protein PAF1 homolog	HEPEQDANQY(0.167)S(0.83)DGNEDDY(0.006)S(0.996)E	GRSWKHEPEQDANQYSDGNEDDYSE______	AT1G79730.1	580	2	___2	2	0.000550327	69.737	64.458	58.158	0.830499	0.36704
UID5814	VIP2.1_S588	0.915552	0.915552	-1.77685	-0.211028	4.57464	0.000531078	0.00738145	4.91996	0.000313958	0.00539845	2	AT1G79730.1	588	S	AT1G79730	VIP2	Protein PAF1 homolog	HEPEQDANQY(0.283)S(0.716)DGNEDDY(0.002)S(0.999)E	EQDANQYSDGNEDDYSE______________	AT1G79730.1	588	1;2	___2	2	2.5e-05	82.813	72.892	69.737	0.998556	-0.28507
UID1498	MOR1_S837	0.821038	0.821038	1.47067	1.75928	6.29816	9.31814e-05	0.00235983	5.49587	0.000315848	0.00539845	1	Col_0_AT2G35630	837	S	AT2G35630	MOR1	Protein MOR1	TSVSTS(0.001)T(0.025)S(0.832)S(0.143)GGLDSLPR	AAPKRVVKTSVSTSTSSGGLDSLPREDISTK	Col_0_AT2G35630;AT2G35630.1	837;838	1	___1	2	2.03e-47	183.7	167.12	183.7	0.832043	-3.0191
UID7030	AT3G27390.1_S555	-0.563312	0.563312	2.17624	0.774719	-5.24971	0.000210028	0.00385332	-5.05971	0.000319337	0.00539845	2	AT3G27390.1	555	S	AT3G27390	AT3G27390	Uncharacterized membrane protein At3g27390	IFS(1)QRS(1)FR	ITEPPAPVKIISRIFSQRSFRRKGSVNGSDQ	AT3G27390.1	555	2	___2	2	0.00102195	63.073	45.265	59.067	1	0.074383
UID7031	AT3G27390.1_S558	-0.563312	0.563312	2.17624	0.774719	-5.24971	0.000210028	0.00385332	-5.05971	0.000319337	0.00539845	2	AT3G27390.1	558	S	AT3G27390	AT3G27390	Uncharacterized membrane protein At3g27390	IFS(1)QRS(1)FR	PPAPVKIISRIFSQRSFRRKGSVNGSDQESQ	AT3G27390.1	558	2	___2	2	0.00102195	63.073	45.265	59.067	1	0.074383
UID6978	AMT1-3.1_S480	-0.89137	0.89137	4.33094	0.430045	-4.78203	0.000246547	0.00427038	-4.65818	0.000337336	0.00557009	3	AT3G24300.1	480	S	AT3G24300	AMT1-3	Ammonium transporter 1 member 3	HGGFAYIYHDNDDES(1)HRVDPGS(1)PFPR	RHGGFAYIYHDNDDESHRVDPGSPFPRSATP	AT3G24300.1	480	1;2	___2	4	4.51e-79	208.72	175.67	195.54	1	-0.41996
UID6979	AMT1-3.1_S487	-0.89137	0.89137	4.33094	0.430045	-4.78203	0.000246547	0.00427038	-4.65818	0.000337336	0.00557009	3	AT3G24300.1	487	S	AT3G24300	AMT1-3	Ammonium transporter 1 member 3	VDPGS(1)PFPR	IYHDNDDESHRVDPGSPFPRSATPPRV____	AT3G24300.1	487	1;2	___2	2	3.83e-65	197.36	190.61	59.426	1	0.2585
UID3890	AT5G47690.3_S1274	0.97545	0.97545	2.06418	0.444929	4.78964	0.000242905	0.00426686	4.64466	0.000346291	0.00569518	8	AT5G47690.3	1274	S	AT5G47690	AT5G47690	Binding protein	ASEDELHLES(1)DMDK	PKVQLKASEDELHLESDMDKNVSLDSHDENS	AT5G47690.3;AT5G47690.1;AT5G47690.2	1274;1274;1274	1	___1	2	3.27e-71	212.24	195.21	198.74	1	-0.49779
UID3426	SYP132.2_S17	-2.70495	2.70495	3.76154	0.145188	-4.83186	0.000384015	0.0058495	-4.85684	0.00035032	0.00571589	3	AT5G08080.2	17	S	AT5G08080	SYP132	Syntaxin of plants 132	GQS(1)S(1)REGDVELGEQQGGDQGLEDFFK	NDLLKGSFELPRGQSSREGDVELGEQQGGDQ	AT5G08080.2;AT5G08080.1;AT5G08080.3	17;17;17	1;2	___1	3	6.69e-79	206.11	174.94	74.074	1	-0.80408
UID2469	AT3G52660.2_S441	1.05307	1.05307	0.503577	0.236562	4.68333	0.000299198	0.00492491	4.64017	0.00034932	0.00571589	2	AT3G52660.2	441	S	AT3G52660	AT3G52660	At3g52660	IGYVLQQPGLAAMPQPPPRHS(1)PPYR	QQPGLAAMPQPPPRHSPPYRGGSGSSSSSGS	AT3G52660.2;AT3G52660.1	441;441	1	___1	3	1.95e-08	95.794	81.311	95.794	0.999943	0.10815
UID3715	NHX1.1_S471	-1.22153	1.22153	2.67306	0.568791	-5.14818	0.000248018	0.00427038	-4.98471	0.000360686	0.00586185	4	AT5G27150.1	471	S	AT5G27150	NHX1	Sodium/hydrogen exchanger	SIHIPLLDQDS(1)FIEPSGNHNVPRPDSIR	DNTPKSIHIPLLDQDSFIEPSGNHNVPRPDS	AT5G27150.1	471	1	___1	4	7.67e-27	140.36	117.02	118.23	0.999999	-0.24913
UID2644	AT3G60450.1_S6	1.43244	1.43244	-1.56596	0.207402	4.87782	0.000388867	0.00588002	4.95898	0.000376137	0.00597041	3	AT3G60450.1	6	S	AT3G60450	AT3G60450	Phosphoglycerate mutase family protein	S(1)NVDDGYQNIFVMR	__________MESPKSNVDDGYQNIFVMRHG	AT3G60450.1	6	1;2	___1	2	9.6e-13	127.71	109.57	122.45	1	0.2755
UID4090	ATEXO70H7.2_S123	1.3241	1.3241	-1.94809	0.0475676	4.69791	0.000425124	0.00626898	4.82186	0.000372344	0.00597041	1	AT5G59730.2	123	S	AT5G59730	ATEXO70H7	Exocyst subunit Exo70 family protein	EYLDPECVS(1)VR	RVLKANREYLDPECVSVRSYRSSRFSTSTTT	AT5G59730.2;AT5G59730.1	123;123	1	___1	2	3.58e-06	95.417	72.346	95.417	1	-1.0038
UID5347	TRM9.2_S234	0.89273	0.89273	0.953703	0.206855	4.66822	0.000308226	0.00497015	4.59825	0.000378936	0.00597041	3	AT1G36310.2	234	S	AT1G36310	TRM9	tRNA (carboxymethyluridine(34)-5-O)-methyltransferase	YVEEWVGPGS(1)PMNS(1)PR	TPLSAKYVEEWVGPGSPMNSPRVRNNPFFSL	AT1G36310.2;AT1G36310.1	234;234	1;2	___2	2	6.3e-20	142.01	131.95	135.09	1	-0.51944
UID5348	TRM9.2_S238	0.89273	0.89273	0.953703	0.206855	4.66822	0.000308226	0.00497015	4.59825	0.000378936	0.00597041	3	AT1G36310.2	238	S	AT1G36310	TRM9	tRNA (carboxymethyluridine(34)-5-O)-methyltransferase	YVEEWVGPGS(1)PMNS(1)PR	AKYVEEWVGPGSPMNSPRVRNNPFFSLESIP	AT1G36310.2;AT1G36310.1	238;238	1;2	___2	2	6.3e-20	142.01	131.95	142.01	1	-0.60064
UID7674	AT4G18950.1_S27	0.84207	0.84207	1.70448	0.223829	4.67685	0.000303034	0.00492491	4.60195	0.00037622	0.00597041	2	AT4G18950.1	27	S	AT4G18950	AT4G18950	AT4g18950/F13C5_120	IPEPS(1)VHS(1)EEEVFEDGEEIDGGVR	IGRQSSMAPEKIPEPSVHSEEEVFEDGEEID	AT4G18950.1	27	1;2	___2	3	1.16e-10	110.75	103.65	95.652	1	-0.64355
UID7675	AT4G18950.1_S30	0.84207	0.84207	1.70448	0.223829	4.67685	0.000303034	0.00492491	4.60195	0.00037622	0.00597041	2	AT4G18950.1	30	S	AT4G18950	AT4G18950	AT4g18950/F13C5_120	IPEPS(1)VHS(1)EEEVFEDGEEIDGGVR	QSSMAPEKIPEPSVHSEEEVFEDGEEIDGGV	AT4G18950.1	30	1;2	___2	3	7.14e-145	266.4	238.7	95.652	1	-0.64355
UID255	GOS11.1_S131	-0.70623	0.70623	-0.420432	-0.00249126	-4.63128	0.000395586	0.00593811	-4.69942	0.000376015	0.00597041	2	AT1G15880.1	131	S	AT1G15880	GOS11	Golgi SNAP receptor complex member 1-1	TRLDLEDGYGS(1)EQALIK	REFDRTRLDLEDGYGSEQALIKEHMGINRNT	AT1G15880.1	131	1	___1	2	1.76e-08	104.44	65.172	99.003	0.999951	0.79123
UID595	AT1G34320.1_S533	-0.659022	0.659022	-0.788743	-0.122628	-4.54562	0.000465354	0.00664699	-4.70324	0.000373373	0.00597041	2	AT1G34320.1	533	S	AT1G34320	AT1G34320	At1g34320	ATT(0.002)GYGLRS(0.998)PVK	HLVTQVRATTGYGLRSPVKSPIRSPNQKTIQ	AT1G34320.1	533	1	___1	2	0.00428664	64.65	44.224	60.196	0.997889	0.77876
UID2704	AHL7.1_S265	1.57383	1.57383	-0.814021	0.357665	4.96735	0.000334683	0.00533425	4.94721	0.000383434	0.00599077	2	AT4G00200.1	265	S	AT4G00200	AHL7	AT-hook motif nuclear-localized protein 7	VEHAPAAVMSVPPPPS(0.996)PPPPAAS(0.001)VFS(0.002)PT(0.001)NPDR	VEHAPAAVMSVPPPPSPPPPAASVFSPTNPD	AT4G00200.1	265	1	___1	3	1.21e-10	80.011	74.955	60.632	0.996385	0.98375
UID2449	PATL6.1_S6	1.18959	1.18959	-0.84161	0.0601266	4.59373	0.000356997	0.00558214	4.59041	0.000384757	0.00599077	2	AT3G51670.1	6	S	AT3G51670	PATL6	Patellin-6	MDASLS(1)PFDHQK	__________MDASLSPFDHQKTQNTEPKKS	AT3G51670.1	6	1	___1	2	4.25e-12	122.42	95.75	105.17	0.999972	-0.24239
UID162	PGM1.1_S80	0.97961	0.97961	3.42124	0.421069	4.77744	0.00024877	0.00427038	4.59076	0.000384495	0.00599077	1	AT1G09780.1	80	S	AT1G09780	PGM1	IPGAM1	AHGTAVGLPSEDDMGNS(1)EVGHNALGAGR	HGTAVGLPSEDDMGNSEVGHNALGAGRIFAQ;HGTAVGLPSEDDMGNSEVGHNALGAGRIYAQ	AT1G09780.1;AT3G08590.2;AT3G08590.1	80;82;82	1	___1	3	1.77e-98	225.57	212.05	188.93	0.999999	-0.27372
UID1954	AT3G10980.1_S555	-0.58653	0.58653	-0.38823	-0.0918071	-4.51686	0.000415686	0.00619477	-4.5887	0.000386033	0.00599077	3	AT3G10980.1	555	S	AT3G10980	AT3G10980	PLAC8 family protein	SDVALTPPS(0.957)PLS(0.043)IHR	REKEEVKSDVALTPPSPLSIHREA_______	AT3G10980.1	555	1	___1	2	4.12e-18	133.48	87.504	133.48	0.957367	0.27551
UID3892	AT5G47690.3_S1141	1.02901	1.02901	2.79768	0.257265	4.69387	0.000293063	0.00489783	4.55844	0.000409452	0.00633041	8	AT5G47690.3	1141	S	AT5G47690	AT5G47690	Binding protein	LESHADASVIPQTSENEVMIDGES(1)DGNEIPLGK	VIPQTSENEVMIDGESDGNEIPLGKIVERLR	AT5G47690.3;AT5G47690.1;AT5G47690.2	1141;1141;1141	1;2	___1	3	4.69e-62	182.74	163.49	154.54	1	0.22581
UID8192	AT5G10070.1_S258	1.20347	1.20347	-0.893977	0.135317	4.76637	0.000376014	0.00577021	4.76192	0.000413499	0.00634545	3	AT5G10070.1	258	S	AT5G10070	AT5G10070	Probable ribosome biogenesis protein AXX17_At5g09690	NMNHIKLEDS(1)EEEDS(1)E	LPPLERNMNHIKLEDSEEEDSE_________	AT5G10070.1;AT5G10070.2	258;260	2	___2	2	0.000739025	63.631	57.907	63.631	1	-0.72902
UID8193	AT5G10070.1_S263	1.20347	1.20347	-0.893977	0.135317	4.76637	0.000376014	0.00577021	4.76192	0.000413499	0.00634545	3	AT5G10070.1	263	S	AT5G10070	AT5G10070	Probable ribosome biogenesis protein AXX17_At5g09690	NMNHIKLEDS(1)EEEDS(1)E	RNMNHIKLEDSEEEDSE______________	AT5G10070.1;AT5G10070.2	263;265	2	___2	2	0.000739025	63.631	57.907	63.631	1	-0.72902
UID4689	AT5G64270.1_T231	-1.32559	1.32559	-2.24409	-0.368067	-4.4167	0.000595134	0.00792488	-4.64293	0.000417502	0.00638314	3	AT5G64270.1	231	T	AT5G64270	AT5G64270	Nuclear protein-like	WDAPT(1)PGR	DLPDAAPGIGRWDAPTPGRVSDATPSAGRRN	AT5G64270.1	231	1	___1	2	0.000908747	67.726	59.193	51.445	1	0.31946
UID2307	D6PKL3.2_S415	1.04999	1.04999	1.32979	0.223304	4.7288	0.000329142	0.00526627	4.63897	0.000420578	0.0063967	3	AT3G27580.2	415	S	AT3G27580	D6PKL3	Serine/threonine-protein kinase D6PKL3	SMS(1)FVGTHEYLAPEIIK	PLPELIAEPTSARSMSFVGTHEYLAPEIIKG	AT3G27580.2;AT3G27580.1;AT5G55910.1;AT1G16440.1;AT4G26610.1;AT5G47750.1;No_0_AT2G44830;Mt_0_AT2G44830;AT2G44830.1	415;415;345;335;355;426;596;596;596	1	___1	3	4e-47	176.33	160.79	97.457	0.999507	-0.13563
UID2051	AT3G13990.2_S496	0.45949	0.45949	1.81369	0.799219	4.97178	0.000170475	0.00333134	4.54357	0.000421488	0.0063967	8	AT3G13990.2	496	S	AT3G13990	AT3G13990	AT3g13990/MDC16_11	S(0.019)DS(0.981)PVSAVSEPQLPEQK	LPITIDDHVRVSRSDSPVSAVSEPQLPEQKE	AT3G13990.2;AT3G13990.1	496;496	1;2;3	___1	2	4.09e-125	265.56	253.35	205.68	0.981345	1.0801
UID153	CRT2.1_S381	0.609727	0.609727	3.17001	0.675374	4.97118	0.000209442	0.00385332	4.63028	0.000427425	0.00646305	5	AT1G09210.1	381	S	AT1G09210	CRT2	Calreticulin-2	DAPAES(1)DAEDEPEDDEGGDDSDSESK	EKKNEEEESKDAPAESDAEDEPEDDEGGDDS	AT1G09210.1	381	1;2	___1	2	1.58e-303	357.1	352.79	236.5	1	0.41381
UID933	SAG18.2_S232	0.974779	0.974779	0.79487	1.07996	5.76134	0.000189221	0.00361622	5.26231	0.000434552	0.00654683	1	AT1G71190.2	232	S	AT1G71190	SAG18	At1g71190	GSEEERFEHS(0.002)Y(0.002)S(0.997)NVAVEETR	TWKKGSEEERFEHSYSNVAVEETR_______	AT1G71190.2;AT1G71190.1	232;273	1	___1	3	1.7e-06	95.366	82.274	69.981	0.996739	-0.433
UID783	AT1G58025.1_S59	0.97887	0.97887	0.573903	0.023748	4.5753	0.000370243	0.00574573	4.51961	0.000441657	0.0065818	3	AT1G58025.1	59	S	AT1G58025	AT1G58025	DNA-binding bromodomain-containing protein	MEVDAPS(1)PIAGSVDPADNIAAK	CENSELESKMEVDAPSPIAGSVDPADNIAAK	AT1G58025.1;AT1G58025.3;AT1G58025.2	59;59;59	1	___1	2	6.46e-48	177.61	144.31	165.06	1	-0.38654
UID3548	AT5G14540.1_S104	0.78937	0.78937	0.88191	0.045583	4.58636	0.000362235	0.00564266	4.52008	0.000441254	0.0065818	3	AT5G14540.1	104	S	AT5G14540	AT5G14540	AT5G14540 protein	SYGS(1)MDSLEPSK	SDPKPVSASSARSYGSMDSLEPSKLFAEKDR	AT5G14540.1	104	1	___1	2	1.54e-44	178.22	144.99	177.81	0.999985	0.33169
UID795	AT1G59710.1_S204	-0.45553	0.45553	1.14049	0.144916	-4.63674	0.00032794	0.00526627	-4.51963	0.000441644	0.0065818	3	AT1G59710.1	204	S	AT1G59710	AT1G59710	Actin cross-linking protein (DUF569)	QESTDSLAVGS(1)PPK	DRFFRQESTDSLAVGSPPKSEGRVIYYHVAD	AT1G59710.1	204	1;2	___1	2	3.14e-71	212.95	176.62	174.59	1	-1.1774
UID137	ZIGA4.2_S192	-0.61559	0.61559	-0.388243	-0.0217432	-4.55228	0.000387505	0.00588002	-4.50758	0.000452161	0.0067141	5	AT1G08680.2	192	S	AT1G08680	ZIGA4	ARF GAP-like zinc finger-containing protein ZIGA4	AS(0.003)S(0.997)FVYSPGR	TGKSASVKGLHAKASSFVYSPGRFSDHMFED	AT1G08680.2;AT1G08680.1;AT1G08680.4	192;192;192	1;2	___1	2	1.67e-05	89.663	84.2	89.403	0.99749	-0.0082701
UID10627	NA.1_S4	1.00807	1.00807	-1.89342	-0.351475	4.76258	0.000786459	0.00954854	5.15504	0.000504434	0.00746345	1	AT2G10710.1	4	S	AT2G10710	NA	NA	KS(0.157)S(0.843)VNLHVT(0.687)T(0.686)ELY(0.627)VPGK	____________MKSSVNLHVTTELYVPGKT	AT2G10710.1	4		___3	2	0.0150394	45.077	22.544	45.077	0.842918	-4.0554
UID3993	AT5G53620.3_S341	0.41639	0.41639	-0.236883	-0.114439	4.50543	0.000425221	0.00626898	4.44757	0.000508483	0.00749649	5	AT5G53620.3	341	S	AT5G53620	AT5G53620	At5g53620	S(1)ADNISSFTSTDDK	NSAESANISVHSNGKSADNISSFTSTDDKAT	AT5G53620.3;AT5G53620.2;AT5G53620.1	341;341;341	1	___1	2	1.29e-17	131.53	113.44	131.53	1	-0.016141
UID546	SH3P1.1_S264	1.16351	1.16351	-0.165677	-0.188631	4.468	0.000458051	0.00658828	4.43267	0.000523549	0.00766387	3	AT1G31440.1	264	S	AT1G31440	SH3P1	SH3 domain-containing protein 1	LHAEMIAEEEAIGAS(1)PK	KLHAEMIAEEEAIGASPKSLPLHLEDSASLP	AT1G31440.1	264	1	___1	2	3.64e-47	177.6	154.72	105.31	1	1.0426
UID2064	LRR-RLK.2_S967	0.87923	0.87923	-0.348063	-0.271727	4.42615	0.000497855	0.00701415	4.43405	0.000522142	0.00766387	2	AT3G14840.2	967	S	AT3G14840	LRR-RLK	Probable leucine-rich repeat receptor-like serine/threonine-protein kinase At3g14840	LLEASVNNEKDEES(1)VR	EKLLEASVNNEKDEESVRAMKRHYATIGEEE	AT3G14840.2	967	1	___1	2	1.75e-06	97.417	62.463	97.417	0.999996	0.19247
UID3272	AT4G37210.1_S202	1.38206	1.38206	-0.335104	-0.116075	4.54907	0.000462309	0.00662643	4.50877	0.000536107	0.00781996	3	AT4G37210.1	202	S	AT4G37210	AT4G37210	Tetratricopeptide repeat (TPR)-like superfamily protein	DQGEDGEDCQDDDLS(1)DADGDADEDESDLDMAWK	KDQGEDGEDCQDDDLSDADGDADEDESDLDM	AT4G37210.1;AT4G37210.2	202;202	1	___1	3	3.76e-20	101.88	96.612	82.906	0.999998	0.77615
UID4151	MED30.1_S138	0.84457	0.84457	1.05607	-0.179986	4.47236	0.000454098	0.00655426	4.41739	0.000539482	0.00784148	2	AT5G63480.1	138	S	AT5G63480	MED30	Mediator of RNA polymerase II transcription subunit 30	ASEMQNGLGS(1)PEREDEIEK	NSQKAKASEMQNGLGSPEREDEIEKLEEEAL	AT5G63480.1	138	1	___1	3	0.00112062	65.716	43.183	62.611	0.999984	0.12124
UID3164	TAF10.2_S122	1.30315	1.30315	-0.67135	0.395999	5.27083	0.000374211	0.00577021	5.09687	0.000547304	0.00792727	1	AT4G31720.2	122	S	AT4G31720	TAF10	Transcription initiation factor TFIID subunit 10	HPEY(0.005)FADS(0.93)PS(0.027)T(0.033)GMDPAT(0.006)RDE	REYGVNVKHPEYFADSPSTGMDPATRDE___	AT4G31720.2;AT4G31720.1	122;122	1	___1	2	0.0118253	42.813	37.32	42.813	0.92954	-1.1059
UID9299	PHOS34.1_T36	-2.27803	2.27803	-0.718123	-0.450922	-4.36939	0.000608704	0.00807951	-4.39922	0.000559081	0.00806954	2	AT4G27320.1	36	T	AT4G27320	PHOS34	Universal stress protein PHOS34	HSHHHSSSTPSAAT(1)PT(0.97)PT(0.03)AGAR	PRHSHHHSSSTPSAATPTPTAGARRKIGVAV	AT4G27320.1	36	1;2;3	___2	3	4.4e-27	152.62	142.56	102.95	0.999631	0.25542
UID898	AT1G69070.1_S305	0.96695	0.96695	0.95087	-0.121784	4.50173	0.000428363	0.00627051	4.39653	0.000562039	0.00808396	5	AT1G69070.1	305	S	AT1G69070	AT1G69070	FUNCTIONS IN: molecular_function unknown; INVOLVED IN: biological_process unknown; LOCATED IN: cellular_component unknown; EXPRESSED IN: 23 plant structures; EXPRESSED DURING: 13 growth stages; CONTAINS InterPro DOMAIN/s: Nop14-like protein (InterPr /.../07276); Ha.	MQETEELS(1)DGDEEIGGEESTK	LEEERKKRMQETEELSDGDEEIGGEESTKRL	AT1G69070.1;Ws_0_AT1G69070	305;305	1	___1	2	1.83e-165	293.72	260.79	293.72	1	0.063828
UID8908	AT5G64160.1_S10	1.45827	1.45827	-0.644533	0.0299512	4.72682	0.000502089	0.00702584	4.70542	0.000571483	0.00810682	3	AT5G64160.1	10	S	AT5G64160	AT5G64160	AT5g64160/MHJ24_14	SLTLLQGY(0.207)S(0.897)S(0.897)AEEEEAEER	______MSLTLLQGYSSAEEEEAEERAFGDY	AT5G64160.1	10	1;2	___2	2	7.68e-20	143.67	118.88	99.569	0.896723	-0.45975
UID8909	AT5G64160.1_S11	1.45827	1.45827	-0.644533	0.0299512	4.72682	0.000502089	0.00702584	4.70542	0.000571483	0.00810682	3	AT5G64160.1	11	S	AT5G64160	AT5G64160	AT5g64160/MHJ24_14	SLTLLQGY(0.207)S(0.897)S(0.897)AEEEEAEER	_____MSLTLLQGYSSAEEEEAEERAFGDYD	AT5G64160.1	11	1;2	___2	2	1.16e-26	147.17	126.33	99.569	0.896723	-0.45975
UID1041	NIA1.1_S537	0.914103	0.914103	-0.672131	-0.265618	4.54463	0.000560802	0.00764023	4.58078	0.000569238	0.00810682	2	AT1G77760.1	537	S	AT1G77760	NIA1	Nitrate reductase	SVS(0.995)S(0.005)PFMNTASK	LEISSESNNTLKKSVSSPFMNTASKMYSISE	AT1G77760.1	537	1	___1	2	6.59e-06	91.62	61.289	84.365	0.995168	0.65474
UID3425	SYP132.2_S16	-0.734638	0.734638	1.56603	-0.0376427	-4.59045	0.000427383	0.00627051	-4.4773	0.000568668	0.00810682	3	AT5G08080.2	16	S	AT5G08080	SYP132	Syntaxin of plants 132	GQS(1)S(1)REGDVELGEQQGGDQGLEDFFK	MNDLLKGSFELPRGQSSREGDVELGEQQGGD	AT5G08080.2;AT5G08080.1;AT5G08080.3	16;16;16	1;2	___1	3	1.14e-64	197.08	178.48	74.074	1	-0.80408
UID12294	PUX8.1_S324	1.744	1.744	1.71641	0.610528	5.61191	0.000342348	0.00539394	5.32255	0.000579972	0.00811567	8	AT4G11740.1	324	S	AT4G11740	PUX8	Plant UBX domain-containing protein 8	AASGSLAPPNADRS(1)R	RRAASGSLAPPNADRSRSGSPEEEHASINPA	AT4G11740.1	324	1;2;3	___3	2	0.000199853	74.769	53.219	67.019	0.999999	-0.3604
UID12295	PUX8.1_S326	1.744	1.744	1.71641	0.610528	5.61191	0.000342348	0.00539394	5.32255	0.000579972	0.00811567	8	AT4G11740.1	326	S	AT4G11740	PUX8	Plant UBX domain-containing protein 8	AAS(0.003)GS(0.003)LAPPNADRS(0.931)RS(0.938)GS(0.938)PEEEHAS(0.187)INPAER	AASGSLAPPNADRSRSGSPEEEHASINPAER	AT4G11740.1	326	1;2;3	___3	3	0.000344791	61.097	55.015	43.566	0.937749	0.25603
UID12296	PUX8.1_S328	1.744	1.744	1.71641	0.610528	5.61191	0.000342348	0.00539394	5.32255	0.000579972	0.00811567	8	AT4G11740.1	328	S	AT4G11740	PUX8	Plant UBX domain-containing protein 8	SGS(1)PEEEHASINPAER	SGSLAPPNADRSRSGSPEEEHASINPAERGS	AT4G11740.1	328	1;2;3	___3	3	4.58e-60	197.88	185.72	97.271	0.999775	-0.49992
UID778	CRT1.1_S397	0.66545	0.66545	3.21469	0.0617513	4.59456	0.000356417	0.00558214	4.38242	0.000577847	0.00811567	5	AT1G56340.1	397	S	AT1G56340	CRT1	Calreticulin-1	DAPAESDAEEEAEDDDNEGDDS(1)DNESK	DAEEEAEDDDNEGDDSDNESKSEETKEAEET	AT1G56340.1	397	1;2	___1	2	0	414.68	397.19	414.68	0.999579	0.16708
UID150	SNF4.1_S142	0.86931	0.86931	-2.47986	-1.42335	3.85115	0.00158718	0.0161525	4.37324	0.000588373	0.00819733	3	AT1G09020.1	142	S	AT1G09020	SNF4	Sucrose nonfermenting 4-like protein	MS(1)GVDLELSR	FLRTADPSQEAVPRMSGVDLELSRHRISVLL	AT1G09020.1	142	1	___1	2	0.00181532	56.563	46.576	56.563	0.999998	-0.23495
UID4601	STY46.1_T443	0.82487	0.82487	0.794677	-0.171881	4.47645	0.000450424	0.00652403	4.37202	0.000589779	0.00819733	4	AT4G38470.1	443	T	AT4G38470	STY46	Serine/threonine-protein kinase STY46	AQTGVMT(1)AETGTYR	ADFGVARVKAQTGVMTAETGTYRWMAPEVIE	AT4G38470.1	443	1	___1	2	1.07e-34	173.19	157.4	173.19	0.999774	-0.095635
UID151	AT1G09060.1_S695	0.81505	0.81505	-0.889477	-0.497331	4.31283	0.000624362	0.00818212	4.36467	0.000598376	0.00828892	2	AT1G09060.1	695	S	AT1G09060	AT1G09060	JmjC domain protein JMJ24	MSENES(0.007)LLS(0.993)PEQK	PEEPDQKMSENESLLSPEQKLRDGELHDLSL	AT1G09060.1;AT1G09060.2;AT1G09060.3	695;695;709	1	___1	2	4.28e-05	82.55	65.879	82.55	0.992705	-0.35904
UID3	AT1G01350.1_S266	0.85835	0.85835	2.79154	-0.255755	4.43419	0.000489943	0.00697409	4.35746	0.000606919	0.00837913	2	AT1G01350.1	266	S	AT1G01350	AT1G01350	Zinc finger CCCH domain-containing protein 1	AMGVEDEDDEADKDS(1)DEDENALPFACFICR	KAMGVEDEDDEADKDSDEDENALPFACFICR	AT1G01350.1	266	1	___1	3	1.47e-70	202.2	189.42	83.881	1	-0.59257
UID2044	AT3G13910.1_S60	-0.50929	0.50929	0.04635	-0.486548	-4.31824	0.000617638	0.00814571	-4.35162	0.000613945	0.00844789	3	AT3G13910.1	60	S	AT3G13910	AT3G13910	Protein of unknown function (DUF3511)	SWS(1)FSDPESR	SKSVPNADRAASRSWSFSDPESRRKRRVAGY	AT3G13910.1	60	1	___1	2	2.93e-25	152.7	123.74	152.7	0.999939	-0.18637
UID519	AT1G29370.1_S247	0.63301	0.63301	1.4601	-0.075844	4.52493	0.000409089	0.00611855	4.34636	0.000620327	0.00850734	4	AT1G29370.1	247	S	AT1G29370	AT1G29370	RNA polymerase II degradation factor-like protein (DUF1296)	PLAPST(0.002)S(0.982)S(0.016)LSVAPAESEVR	KDEWPSIEKPLAPSTSSLSVAPAESEVRNGP	AT1G29370.1;AT1G29350.1	247;247	1;2	___1	2	8.8e-106	248.97	230.7	161.14	0.981793	0.5035
UID1762	ABCC4.1_S915	-0.78831	0.78831	3.14102	-0.136356	-4.49437	0.000434666	0.00634028	-4.34208	0.000625577	0.00852271	4	AT2G47800.1	915	S	AT2G47800	ABCC4	ABC transporter C family member 4	S(1)FLGSHIVEDGSK	MESPHLSDLNDEHVKSFLGSHIVEDGSKLIK	AT2G47800.1	915	1;2	___1	2	3.15e-85	229.97	214.94	229.97	1	0.87926
UID565	AT1G32090.1_S50	-0.787365	0.787365	0.500469	-0.233541	-4.56225	0.00054314	0.00752377	-4.52813	0.000625152	0.00852271	2	AT1G32090.1	50	S	AT1G32090	AT1G32090	Hyperosmolality-gated Ca2+ permeable channel 1.8	WYLT(0.011)GERNS(0.989)PR	DRVYFPKWYLTGERNSPRRSDRTLVGKFVNL	AT1G32090.1	50	1	___1	2	0.000365807	78.692	48.361	68.44	0.989387	-0.68861
UID4574	AT4G28300.1_T194	-1.4291	1.4291	-1.88759	-0.640915	-5.06695	0.00151378	0.0155445	-6.0765	0.00066796	0.00907019	2	AT4G28300.1	194	T	AT4G28300	AT4G28300	Formin-like protein (DUF1421)	VAT(1)PVPEPK	SSSSSHSQHGEDRVATPVPEPKKSENTSDAH	AT4G28300.1;AT4G28300.2	194;136	1	___1	2	0.00021228	72.2	56.571	65.719	1	-0.61037
UID1371	RPP2B.3_S105	0.93579	0.93579	3.98713	-0.165951	4.47944	0.000447754	0.00650819	4.30258	0.000676255	0.00915272	1	AT2G27710.3	105	S	AT2G27710	RPP2B	AT2G27710 protein	KEEKEES(1)DDDMGFSLFE	AAESKKEEKKEEKEESDDDMGFSLFE_____	AT2G27710.3;AT2G27710.1;AT2G27710.4;AT3G44590.2;AT3G44590.1;AT2G27720.1	105;105;88;103;103;105	1	___1	2	1.31e-184	302.62	287.42	302.62	1	-0.35536
UID523	ML5.2_S34	1.77639	1.77639	0.746618	-0.476793	4.38866	0.000675631	0.00863469	4.36979	0.000696133	0.00936038	6	AT1G29400.2	34	S	AT1G29400	ML5	Protein MEI2-like 5	HHHPSSDATLFSS(0.041)S(0.959)LPVFPR	GRHHHPSSDATLFSSSLPVFPRGKLQLSDNR	AT1G29400.2;AT1G29400.1	34;34	1	___1	3	7.94e-27	152.81	138.58	134.87	0.958602	0.29792
UID63	AT1G04780.1_S435	-0.41643	0.41643	1.86058	0.241688	-4.68594	0.000297667	0.00492491	-4.28854	0.00069525	0.00936038	5	AT1G04780.1	435	S	AT1G04780	AT1G04780	Ankyrin repeat family protein	VSDLLGDDDS(0.984)PS(0.016)RGGR	LCVDEKVSDLLGDDDSPSRGGRQIKPGRHST	AT1G04780.1	435	1	___1	3	7.56e-57	194.23	185.37	122.31	0.983927	0.22441
UID2357	PUB13.1_S344	-2.81193	2.81193	-3.05163	-1.04724	-5.00686	0.0025519	0.0214547	-6.81148	0.000706566	0.00946982	2	AT3G46510.1	344	S	AT3G46510	PUB13	U-box domain-containing protein 13	VSS(0.996)FS(0.003)S(0.001)PAEANK	EPPKPPSSLRPRKVSSFSSPAEANKIEDLMW	AT3G46510.1	344	1	___1	2	1.17e-14	104.17	71.845	104.17	0.995838	-4.2783
UID2948	EDR2.1_S446	0.986558	0.986558	0.937908	-0.152758	4.64946	0.000573	0.00774743	4.57595	0.000709941	0.00948427	2	AT4G19040.1	446	S	AT4G19040	EDR2	ENHANCED DISEASE RESISTANCE 2	NSLLMDEDS(1)DDDDEFQIAESEQEPETSKPETDVK	QTNSVNRNSLLMDEDSDDDDEFQIAESEQEP	AT4G19040.1;AT4G19040.3;AT4G19040.2	446;443;452	1	___1	3	3.58e-20	104.9	100.04	104.9	0.999891	-0.10292
UID1986	RBR1.2_S898	-1.60299	1.60299	-0.754889	-0.40002	-4.40581	0.00061671	0.00814571	-4.35603	0.000714459	0.00951383	11	AT3G12280.2	898	S	AT3G12280	RBR1	RBR1	VSVFPSVPDMS(1)PK	PGSPKVSVFPSVPDMSPKKVSAVHNVYVSPL	AT3G12280.2;AT3G12280.1	898;898	1	___1	2	5.92e-09	113.35	95.482	91.914	0.999974	-0.7009
UID3475	AT5G10950.1_S346	-1.25767	1.25767	0.225357	-0.514793	-4.30509	0.000635829	0.00827981	-4.26515	0.000728137	0.00957245	2	AT5G10950.1	346	S	AT5G10950	AT5G10950	Tudor/PWWP/MBT superfamily protein	AVDEMS(1)DGEPLVSFLK	ENGDNEDGEKAVDEMSDGEPLVSFLKKSPEG	AT5G10950.1	346	1	___1	2	7.67e-28	157.58	138.98	157.58	1	-1.4022
UID2335	HAT_S560	-1.11574	1.11574	1.22617	-0.293722	-4.45566	0.000552386	0.00761223	-4.34842	0.000724798	0.00957245	4	Ct_1_AT3G42170	560	S	AT3G42170	HAT	DAYSLEEPER	TVDDGIHELFTEYMALPS(0.999)PQNT(0.001)TSEGGK	DDGIHELFTEYMALPSPQNTTSEGGKADGLS	Ct_1_AT3G42170;Col_0_AT3G42170;AT3G42170.1	560;560;560	1	___1	3	3.22e-35	155.97	133.21	155.97	0.999225	-0.98778
UID349	IQD32.1_S180	0.960167	0.960167	-0.62625	-0.0923769	4.81359	0.000555058	0.00761223	4.70819	0.000727911	0.00957245	16	AT1G19870.1	180	S	AT1G19870	IQD32	Protein IQ-DOMAIN 32	IEEDVT(0.02)S(0.98)EVEMASK	GPSAADAAKIEEDVTSEVEMASKVEPEESES	AT1G19870.1	180	1	___1	2	5.02e-18	140.1	106.32	138.77	0.980432	-1.1699
UID1589	AVT1C.1_S132	-0.69773	0.69773	-0.464303	-0.49262	-4.31519	0.000621415	0.00816943	-4.26959	0.000721783	0.00957245	7	AT2G39130.1	132	S	AT2G39130	AVT1C	Amino acid transporter AVT1C	HRLS(1)S(1)QGLLS(1)PIPSR	EQALPKHRLSSQGLLSPIPSRRGSMRKDEKS	AT2G39130.1	132	1;2;3	___1	2	4.84e-09	114.74	101.06	67.605	0.999724	-0.52119
UID818	HOP2.1_S168	0.51637	0.51637	-0.215321	-0.406918	4.41912	0.000592376	0.00791369	4.3384	0.000738656	0.00967991	7	AT1G62740.1	168	S	AT1G62740	HOP2	Hsp70-Hsp90 organizing protein 2	NPS(1)NLNLYLQDQR	QPDFVNMMKEIQRNPSNLNLYLQDQRVMQAL	AT1G62740.1	168	1	___1	2	1.32e-17	140.1	110.76	140.08	1	1.0129
UID2336	AT3G42660.1_S357	1.01826	1.01826	0.369154	-0.0502637	4.73785	0.000492754	0.00698999	4.54388	0.0007494	0.00972807	1	AT3G42660.1	357	S	AT3G42660	AT3G42660	Transducin family protein / WD-40 repeat family protein	ASESLDDAMGDS(1)DDGESHHTSR	EIYRASESLDDAMGDSDDGESHHTSRKRLRK	AT3G42660.1	357	1	___1	3	4.04e-21	145.14	140.79	135.72	0.999927	-0.31173
UID3709	AT5G26850.3_S594	-0.79363	0.79363	-0.807496	-0.347925	-4.52291	0.000583386	0.00781888	-4.42822	0.000747494	0.00972807	1	AT5G26850.3	594	S	AT5G26850	AT5G26850	Uncharacterized protein	LNS(1)IIDR	DLKNYKSSPKFHKLNSIIDRTAGFINLADML	AT5G26850.3;AT5G26850.2;AT5G26850.1	594;594;594	1	___1	2	0.00123288	91.867	41.826	83.948	1	-0.081905
UID145	MYOB1.2_S215	-0.51687	0.51687	-1.42271	-1.2402	-4.04124	0.00141952	0.0147601	-4.42838	0.000747275	0.00972807	3	AT1G08800.2	215	S	AT1G08800	MYOB1	Myosin-binding protein 1	IHS(0.001)DT(0.001)ES(0.006)EAVFS(0.826)DT(0.166)EPK	TELKIHSDTESEAVFSDTEPKQESSLNHLPP	AT1G08800.2;AT1G08800.1	215;215		___1	2	0.0157959	50.155	34.616	50.155	0.825794	0.43089
UID488	AT1G27090.1_S7	1.06067	1.06067	-0.0525367	-0.558037	4.28241	0.000663618	0.00850751	4.2476	0.00075385	0.00975514	3	AT1G27090.1	7	S	AT1G27090	AT1G27090	Glycine-rich protein	AATAS(0.008)S(0.991)EASEGPVMGLINK	_________MAATASSEASEGPVMGLINKRL	AT1G27090.1	7	1	___1	2	1.06e-47	187.37	153.57	121.82	0.99139	0.33752
UID1241	MSI4.1_S10	1.21377	1.21377	0.02139	-0.55217	4.28535	0.000659719	0.00848386	4.24307	0.00076064	0.00981225	3	AT2G19520.1	10	S	AT2G19520	MSI4	NFC4	MESDEAAAVS(1)PQATTPSGGTGASGPK	______MESDEAAAVSPQATTPSGGTGASGP	AT2G19520.1	10	1	___1	2	1.64e-41	172.42	160.04	164.65	0.999996	-0.65338
UID7033	AT3G27550.1_S349	1.58187	1.58187	-0.5425	-0.117999	4.89441	0.000646338	0.0083639	4.85964	0.000767133	0.00983455	2	AT3G27550.1	349	S	AT3G27550	AT3G27550	RNA-binding CRS1 / YhbY (CRM) domain protein	RPNDS(1)DDDDDDGELDS(1)EDDEIPK	RRNDRDTHSQRRPNDSDDDDDDGELDSEDDE	AT3G27550.1	349	2	___2	2	1.33e-07	99.003	88.058	47.532	1	-0.24134
UID7034	AT3G27550.1_S360	1.58187	1.58187	-0.5425	-0.117999	4.89441	0.000646338	0.0083639	4.85964	0.000767133	0.00983455	2	AT3G27550.1	360	S	AT3G27550	AT3G27550	RNA-binding CRS1 / YhbY (CRM) domain protein	RPNDS(1)DDDDDDGELDS(1)EDDEIPK	RPNDSDDDDDDGELDSEDDEIPKRFDRARSS	AT3G27550.1	360	2	___2	2	1.33e-07	99.003	88.058	47.532	1	-0.24134
UID4291	AT1G14170.2_T101	0.89201	0.89201	-0.39033	-0.657147	4.23281	0.000733119	0.00917065	4.23468	0.000773371	0.00988383	2	AT1G14170.2	101	T	AT1G14170	AT1G14170	F7A19.25 protein	VHDMVVADADQDDGT(1)DDDNDLGEK	KVHDMVVADADQDDGTDDDNDLGEKQTVTVR	AT1G14170.2;AT1G14170.1;AT1G14170.3	101;109;134	1	___1	3	3.3e-16	130.46	112.37	76.237	1	-1.4108
UID3763	DEGP9.1_S48	0.53361	0.53361	1.9558	-0.414088	4.35459	0.000574301	0.00774743	4.23081	0.000779329	0.00992923	3	AT5G40200.1	48	S	AT5G40200	DEGP9	Protease Do-like 9	EASANEPQS(0.998)PEPVS(0.003)AS(0.016)EANPS(0.89)PS(0.093)RR	EPQSPEPVSASEANPSPSRRSRGRGKKRRLN	AT5G40200.1	48	1;2;3	___1	3	1.05e-52	188.26	173.45	146.58	0.88999	-0.33936

## Sheet: MOCK vs CIM
Differentially regulated phosphosites (FDR ≤ 0.01) in root tissues after 24 h on control SIM versus 4 d on CIM.
ID	Label	logFC	abs(logFC)	AveExpr	B	t	P.Value	adj.P.Val	sca.t	sca.P.Value	sca.adj.pval	Count	Protein	Position	AA	Gene.id	Gene.name	Gene.description	Phospho..STY..Probabilities	Sequence.window	Proteins	Positions.within.proteins	Number.of.Phospho..STY.	Multiplicity	Charge	PEP	Score	Delta.score	Score.for.localization	Localization.prob	Mass.error..ppm.
UID273	AT1G16520.1_S245	4.65918	4.65918	1.29533	13.6984	25.3841	9.8623e-12	4.07116e-08	23.4225	4.59648e-11	1.89743e-07	1	AT1G16520.1	245	S	AT1G16520	NAIP2	NAI1 interacting protein, involved in ER body and vesicle formation	ATLWYPSSQQSSAANS(1)PPR	ATLWYPSSQQSSAANSPPRNRTLPARTPRMD	AT1G16520.1	245	1	___1	2	1.69e-60	202.6	172.67	184.83	0.999874	0.43825
UID1915	OPS.1_S582	1.54206	1.54206	-0.99251	11.3589	12.3201	3.24947e-09	6.7069e-06	12.5522	3.48144e-09	7.18569e-06	4	AT3G09070.1	582	S	AT3G09070	OPS	UPF0503 protein At3g09070, chloroplastic	SLS(1)ESWPELR	DRYRRLNGGMVERSLSESWPELRNGGGGGGG	AT3G09070.1	582	1	___1	2	9.42e-26	158.05	131.93	154.24	0.999988	0.107
UID2457	AT3G51950.2_S352	1.34822	1.34822	-1.08677	8.46074	10.8613	7.34846e-08	7.54499e-05	11.5836	4.75648e-08	6.54492e-05	3	AT3G51950.2	352	S	AT3G51950	AT3G51950	Zinc finger CCCH domain-containing protein 46	ELS(0.989)PT(0.011)GLDSSPR	VPDKYRTNQTTERELSPTGLDSSPRDVLGGR	AT3G51950.2;AT3G51950.1	352;352	1	___1	2	1.95e-05	84.181	64.628	53.448	0.989177	-1.9967
UID1015	AT1G76660.1_S152	1.18884	1.18884	0.751723	8.60674	9.86262	6.35097e-08	7.54499e-05	9.51686	1.27665e-07	0.00013175	4	AT1G76660.1	152	S	AT1G76660	AT1G76660	Uncharacterized protein At1g76660	LTAPS(0.012)S(0.988)PDVPYAR	PFTPPPELARLTAPSSPDVPYARFLTSSMDL	AT1G76660.1	152	1	___1	2	3.44e-17	131.32	108.99	117.27	0.988417	0.23296
UID1127	AT2G01913.1_S98	1.3415	1.3415	-0.100337	7.6185	9.10033	1.79317e-07	7.54499e-05	9.18934	1.98203e-07	0.000143924	2	AT2G01913.1	98	S	AT2G01913	AT2G01913	At2g01913	RHNS(1)FDVEGNNNFFTR	PPPRHHVRNVRKRHNSFDVEGNNNFFTRSHD	AT2G01913.1	98	1	___1	3	1.15e-13	116.65	98.509	116.65	1	-0.061986
UID1825	WDL1.3_S56	1.19072	1.19072	-0.790923	7.6002	9.08672	1.82776e-07	7.54499e-05	9.14974	2.09192e-07	0.000143924	4	AT3G04630.3	56	S	AT3G04630	WDL1	WVD2-like 1	SLSENAPNVGS(1)AER	CTEEKSLSENAPNVGSAERVGAQKSPKTRNG	AT3G04630.3;AT3G04630.2;AT3G04630.1	56;56;56	1	___1	2	1.21e-13	130.24	97.907	130.24	1	1.6211
UID7956	PIP2-7.2_S273	-1.16632	1.16632	5.74822	7.67725	-9.14417	1.68643e-07	7.54499e-05	-8.77667	3.50732e-07	0.000175757	2	AT4G35100.2	273	S	AT4G35100	PIP2-7	Aquaporin PIP2-7	ALGS(1)FRS(1)NAT(1)N	YHQYILRASAIKALGSFRSNATN________	AT4G35100.2;AT4G35100.1	273;273	2;3	___2	2	2.7e-12	118.76	100.09	54.871	1	0.36499
UID7957	PIP2-7.2_S276	-1.16632	1.16632	5.74822	7.67725	-9.14417	1.68643e-07	7.54499e-05	-8.77667	3.50732e-07	0.000175757	2	AT4G35100.2	276	S	AT4G35100	PIP2-7	Aquaporin PIP2-7	ALGS(1)FRS(1)NAT(1)N	YILRASAIKALGSFRSNATN___________	AT4G35100.2;AT4G35100.1	276;276	1;2;3	___2	2	8.55e-18	136.93	100.24	54.871	1	0.36499
UID6259	PIP2B.1_S321	-0.99676	0.99676	7.11584	7.73976	-9.191	1.57977e-07	7.54499e-05	-8.63953	4.25768e-07	0.000175757	2	AT2G37170.1	321	S	AT2G37170	PIP2B	plasma membrane intrinsic protein 2	SLGS(1)FRS(1)AANV	YHQFVLRASGSKSLGSFRSAANV________	AT2G37170.1;AT2G37180.1;AT3G53420.2;AT3G53420.1	321;278;280;280	2	___2	2	3.23e-08	103.67	88.133	94.673	0.999982	0.0078873
UID6260	PIP2B.1_S324	-0.99676	0.99676	7.11584	7.73976	-9.191	1.57977e-07	7.54499e-05	-8.63953	4.25768e-07	0.000175757	2	AT2G37170.1	324	S	AT2G37170	PIP2B	plasma membrane intrinsic protein 2	SLGS(1)FRS(1)AANV	FVLRASGSKSLGSFRSAANV___________	AT2G37170.1;AT2G37180.1;AT3G53420.2;AT3G53420.1	324;281;283;283	1;2	___2	2	3.23e-08	106.32	79.65	103.67	1	0.14479
UID3636	MSL9.1_S74	2.88975	2.88975	-2.31304	5.15816	10.6561	2.29258e-06	0.000493288	13.1661	6.01393e-07	0.000206879	2	AT5G19520.1	74	S	AT5G19520	MSL9	Mechanosensitive ion channel protein 9	IPS(1)PEGLVR	IYKFSGSVHKPPKIPSPEGLVRRKSLSRSIY	AT5G19520.1	74	1	___1	2	0.00466261	51.445	27.473	42.395	1	-0.18858
UID336	NPF2.9.1_S586	0.91572	0.91572	-0.967043	5.89964	7.89176	1.06248e-06	0.000292394	8.39993	6.00543e-07	0.000206879	2	AT1G18880.1	586	S	AT1G18880	NPF2.9	Protein NRT1/ PTR FAMILY 2.9	TSAEFDKVS(1)V	KDKDMDKTSAEFDKVSV______________	AT1G18880.1	586	1	___1	2	1.15e-08	114.86	86.849	114.86	1	-0.10266
UID4608	AT5G02640.1_T70	-2.30691	2.30691	-2.18948	5.62718	-8.33995	1.48865e-06	0.000384073	-9.03248	7.80616e-07	0.000214825	2	AT5G02640.1	70	T	AT5G02640	AT5G02640	Uncharacterized protein T22P11_230	S(0.01)YT(0.989)FS(0.001)REDDESK	VVDSISCRQMYLRSYTFSREDDESKSEKVSS	AT5G02640.1	70	1	___1	2	8.26e-07	101.6	79.062	101.6	0.989362	-0.12446
UID6845	ARR1.1_S166	1.0462	1.0462	1.32076	6.61353	8.37721	5.09237e-07	0.000175177	8.24862	7.48813e-07	0.000214825	2	AT3G16857.1	166	S	AT3G16857	ARR1	Two-component response regulator ARR1	SEWSVPEHS(1)GS(1)IEETGER	HVVRKRRSEWSVPEHSGSIEETGERQQQQHR	AT3G16857.1;AT3G16857.2	166;166	1;2	___2	2	3.05e-26	153.86	118.68	128.26	0.999988	-1.1651
UID6846	ARR1.1_S168	1.0462	1.0462	1.32076	6.61353	8.37721	5.09237e-07	0.000175177	8.24862	7.48813e-07	0.000214825	2	AT3G16857.1	168	S	AT3G16857	ARR1	Two-component response regulator ARR1	SEWSVPEHS(1)GS(1)IEETGER	VRKRRSEWSVPEHSGSIEETGERQQQQHRGG	AT3G16857.1;AT3G16857.2	168;168	1;2	___2	2	3.05e-26	153.86	118.68	128.26	0.999985	-1.1651
UID3279	YDK1.1_S598	-1.7223	1.7223	1.22926	6.06647	-8.00325	8.95056e-07	0.000263914	-7.89311	1.27134e-06	0.000328006	2	AT4G37390.1	598	S	AT4G37390	YDK1	Auxin-responsive GH3 family protein	VVSAHFSPSLPHWS(1)PER	SRVVSAHFSPSLPHWSPERRR__________	AT4G37390.1;AT1G59500.1	598;592	1	___1	3	2.9e-47	176.67	163.26	176.67	1	-0.0026402
UID905	PHO1-H10.1_S59	-1.09088	1.09088	-0.718317	6.19562	-9.23984	8.89263e-07	0.000263914	-8.90105	1.69435e-06	0.000411429	1	AT1G69480.1	59	S	AT1G69480	PHO1-H10	Phosphate transporter PHO1 homolog 10	SFS(1)GLSFHPR	ASRVSQQAEALHRSFSGLSFHPRHSERAGDI	AT1G69480.1	59	1;2	___1	2	3.67e-12	122.42	102.63	122.42	0.999992	-0.3399
UID3634	MSL9.1_S124	2.50158	2.50158	-1.58315	5.4097	8.16629	1.87573e-06	0.000455471	8.30015	1.95098e-06	0.000447425	2	AT5G19520.1	124	S	AT5G19520	MSL9	Mechanosensitive ion channel protein 9	EQFGAGS(1)FAR	EENGGRSLREQFGAGSFARGSFDRASPNNKS	AT5G19520.1	124	1	___1	2	0.000145163	78.692	67.819	71.555	1	-0.34127
UID4485	AT3G19300.1_T487	0.87386	0.87386	-0.0439567	5.10803	7.37791	2.38996e-06	0.000493288	7.53526	2.20065e-06	0.00047812	2	AT3G19300.1	487	T	AT3G19300	AT3G19300	At3g19300	DGSICFEPVNT(1)DIR	AHASRDGSICFEPVNTDIRGTPGYVDPEYVV	AT3G19300.1	487	1	___1	2	5.71e-25	153.7	139.67	153.7	1	-0.34207
UID2332	AT3G30380.1_S317	-1.03195	1.03195	-0.387792	4.89871	-7.77039	3.21865e-06	0.000535719	-8.07054	2.63157e-06	0.000543157	2	AT3G30380.1	317	S	AT3G30380	AT3G30380	Alpha/beta-Hydrolases superfamily protein	LSTDIARAS(1)VDK	DQREMPKLSTDIARASVDKRERTRRSVDGTE	AT3G30380.1;AT3G30380.2	317;317	1	___1	2	2.84e-11	115.91	74.226	115.91	0.999984	0.27376
UID2755	NET1C.1_S957	1.25474	1.25474	-1.52794	4.92452	7.78225	3.16615e-06	0.000535719	7.9493	3.08953e-06	0.000607313	1	AT4G02710.1	957	S	AT4G02710	NET1C	Protein NETWORKED 1C	VLERLDS(1)DLQK	PNREVNKRRVLERLDSDLQKLENLQITVEDL	AT4G02710.1	957	1	___1	2	0.000600634	73.848	35.214	45.879	1	0.040682
UID4444	WDL1.3_T32	1.06544	1.06544	0.306617	4.96372	7.2868	2.76927e-06	0.000535719	7.12659	4.20171e-06	0.000736978	4	AT3G04630.3	32	T	AT3G04630	WDL1	WVD2-like 1	IAAEET(1)DEEFEVK	SSARVHVAPKIAAEETDEEFEVKECTEEKSL	AT3G04630.3;AT3G04630.2;AT3G04630.1	32;32;32	1	___1	2	1.6e-44	185.95	171.92	148.68	1	-0.13249
UID5336	CINV1.2_S66	0.8143	0.8143	-0.374883	4.80844	7.18961	3.24442e-06	0.000535719	7.08912	4.46329e-06	0.000736978	8	AT1G35580.2	66	S	AT1G35580	CINV1	Alkaline/neutral invertase CINV1	GRS(1)VLDTPLSSAR	GYSRHDGIHDSPRGRSVLDTPLSSARNSFEP	AT1G35580.2;AT1G35580.1;AT1G35580.3	66;66;66	1;2	___2	2	0.00413234	59.345	44.678	59.185	0.999995	-0.065172
UID9057	CINV1.2_T70	0.8143	0.8143	-0.374883	4.80844	7.18961	3.24442e-06	0.000535719	7.08912	4.46329e-06	0.000736978	8	AT1G35580.2	70	T	AT1G35580	CINV1	Alkaline/neutral invertase CINV1	SVLDT(1)PLSSAR	HDGIHDSPRGRSVLDTPLSSARNSFEPHPMM	AT1G35580.2;AT1G35580.1;AT1G35580.3	70;70;70	1;2	___2	2	2.33e-34	167.2	119.19	167.2	0.999999	-0.18102
UID3664	TIFY3B.1_S97	0.79114	0.79114	0.86039	4.69225	7.11744	3.6522e-06	0.000579858	7.08934	4.46171e-06	0.000736978	2	AT5G20900.1	97	S	AT5G20900	TIFY3B	Protein TIFY 3B	NSTSIS(1)PVSSPALNR	RIAAKAMETKNSTSISPVSSPALNRAPSFSS	AT5G20900.1	97	1	___1	2	3.58e-35	173.03	159.67	173.03	0.999894	0.32052
UID48	SOM.1_S72	-1.36882	1.36882	-1.61082	4.42775	-7.41761	5.29094e-06	0.000808926	-7.60583	4.91308e-06	0.000780046	1	AT1G03790.1	72	S	AT1G03790	SOM	Zinc finger CCCH domain-containing protein 2	EYCY(0.054)DS(0.934)DS(0.012)DDPYASDHFR	DNEDNNRENKEYCYDSDSDDPYASDHFRMFE	AT1G03790.1	72	1	___1	2	2.61e-13	124.92	110.05	124.92	0.933691	-0.73721
UID937	SUC1.1_S20	1.62977	1.62977	-0.02302	5.28195	9.70875	2.24225e-06	0.000493288	9.05704	5.5968e-06	0.000855689	1	AT1G71880.1	20	S	AT1G71880	SUC1	Sucrose transport protein SUC1	DAAALET(0.003)QS(0.997)PEDFDQPSPLR	ETEKPTKDAAALETQSPEDFDQPSPLRKIIS	AT1G71880.1	20	1	___1	2	3.04e-21	135.27	120.58	135.27	0.996775	-2.7865
UID3635	MSL9.1_S101	2.35537	2.35537	-3.52367	2.32867	6.0111	4.5055e-05	0.00338158	7.46946	5.92991e-06	0.000874238	2	AT5G19520.1	101	S	AT5G19520	MSL9	Mechanosensitive ion channel protein 9	FGEQQS(1)FR	RSIYSKPKSRFGEQQSFRYDSTREENGGRSL	AT5G19520.1	101	1	___1	2	0.000164744	80.755	35.594	80.755	1	0.55364
UID1923	AT3G09670.2_S525	0.85328	0.85328	-0.0227567	4.22508	6.83193	5.87424e-06	0.000866031	6.88412	6.23161e-06	0.000887038	3	AT3G09670.2	525	S	AT3G09670	AT3G09670	Tudor/PWWP/MBT superfamily protein	ANLQTEDPGS(1)PVS(1)PK	KIKANLQTEDPGSPVSPKNDRKNNLSAGDKI	AT3G09670.2;AT3G09670.1	525;525	1;2	___1	2	4.6e-18	132.08	117.66	120.66	1	1.3355
UID1913	OPS.1_S241	1.16542	1.16542	-1.2914	4.05956	6.73249	6.94955e-06	0.000956128	6.83182	6.7917e-06	0.000934538	4	AT3G09070.1	241	S	AT3G09070	OPS	UPF0503 protein At3g09070, chloroplastic	GLS(1)EEELKPIK	VREEIEEAVKPTKGLSEEELKPIKDYIDLDS	AT3G09070.1	241	1	___1	2	9.16e-08	100.72	85.52	78.653	1	0.13609
UID72	IP5P6.1_S205	1.09738	1.09738	-0.836146	3.94103	7.36279	9.11283e-06	0.00117555	7.66248	7.53316e-06	0.00100313	3	AT1G05470.1	205	S	AT1G05470	IP5P6	CVP2	S(0.913)FQT(0.084)PS(0.001)S(0.001)T(0.001)WNDPSIPQPGLDR	SGSTRQKNSTFFHRRSFQTPSSTWNDPSIPQ	AT1G05470.1	205	1	___1	2	4.04e-05	79.027	63.605	79.027	0.912905	0.53063
UID8505	G6PD6.1_S18	-1.10354	1.10354	1.14346	4.16697	-6.79691	6.23147e-06	0.000887017	-6.67477	8.81397e-06	0.00110706	3	AT5G40760.1	18	S	AT5G40760	G6PD6	G6PD6	RS(0.181)T(0.819)FRNDS(1)FVR	SGQWHVEKRSTFRNDSFVREYGIVPETGCLS	AT5G40760.1	18	1;2	___2	3	3.11e-09	79.898	69.287	44.925	0.999813	0.18079
UID2115	ARR1.1_S190	0.924793	0.924793	-1.12456	3.46244	6.99828	1.5008e-05	0.00163034	7.53663	8.85007e-06	0.00110706	2	AT3G16857.1	190	S	AT3G16857	ARR1	Two-component response regulator ARR1	GGGGGAAVS(0.979)GGEDAVDDNS(0.017)S(0.003)SVNEGNNWR	RQQQQHRGGGGGAAVSGGEDAVDDNSSSVNE	AT3G16857.1;AT3G16857.2	190;190	1	___1	3	4.21e-06	63.361	55.464	63.361	0.979489	1.6592
UID1914	OPS.1_S365	1.35051	1.35051	-1.52511	3.62844	7.45158	1.34034e-05	0.0015391	7.80907	1.08749e-05	0.00132035	4	AT3G09070.1	365	S	AT3G09070	OPS	UPF0503 protein At3g09070, chloroplastic	IS(0.001)LDDPRY(0.003)S(0.997)FDEPR	FSVDIGRISLDDPRYSFDEPRASWDGSLIGR	AT3G09070.1	365	1	___1	2	0.00225814	59.871	34.212	59.871	0.996677	-1.2506
UID7232	SIGC.1_S3	-0.8958	0.8958	-0.481943	3.38318	-6.33492	1.37952e-05	0.0015391	-6.46673	1.25131e-05	0.00143484	2	AT3G53920.1	3	S	AT3G53920	SIGC	RNA polymerase sigma factor sigC	AS(1)FNS(1)FPIPK	_____________MASFNSFPIPKQIVGSSS	AT3G53920.1	3	2	___2	2	0.03903	42.109	17.186	42.109	1	-1.0887
UID7233	SIGC.1_S6	-0.8958	0.8958	-0.481943	3.38318	-6.33492	1.37952e-05	0.0015391	-6.46673	1.25131e-05	0.00143484	2	AT3G53920.1	6	S	AT3G53920	SIGC	RNA polymerase sigma factor sigC	AS(1)FNS(1)FPIPK	__________MASFNSFPIPKQIVGSSSSSS	AT3G53920.1	6	2	___2	2	0.03903	42.109	17.186	42.109	1	-1.0887
UID2428	AT3G50350.2_S89	-1.38	1.38	-2.21654	2.51275	-6.31569	4.00014e-05	0.00334907	-7.2161	1.34539e-05	0.00150102	4	AT3G50350.2	89	S	AT3G50350	AT3G50350	Membrane insertase, putative (DUF1685)	ASFELGFGFGS(1)PENADPR	LDELKASFELGFGFGSPENADPRLSNTLPAL	AT3G50350.2;AT3G50350.1	89;93	1	___1	2	5e-06	85.77	61.388	85.77	1	-0.67688
UID1033	ADH1.1_S229	1.11738	1.11738	0.434777	3.47776	6.38969	1.25355e-05	0.00152196	6.35405	1.51664e-05	0.00161842	2	AT1G77120.1	229	S	AT1G77120	ADH1	Alcohol dehydrogenase class-P	IIGVDFNS(1)K	ARIAGASRIIGVDFNSKRFDQAKEFGVTECV	AT1G77120.1	229	1	___1	2	1.44e-05	94.767	45.973	75.819	1	-0.018295
UID1868	AT3G06550.3_S75	0.966555	0.966555	1.07629	3.70868	6.91327	1.10652e-05	0.00138415	6.80689	1.52903e-05	0.00161842	2	AT3G06550.3	75	S	AT3G06550	AT3G06550	O-acetyltransferase family protein	ALLIEDGGGLQS(0.002)AS(0.998)PR	DKALLIEDGGGLQSASPRAKGPTTHSPLIRF	AT3G06550.3;AT3G06550.1;AT3G06550.2	75;76;76	1	___1	2	7.36e-74	211.78	197.33	171.71	0.997999	0.92432
UID1808	AT3G03130.1_S460	-0.97396	0.97396	0.453873	4.12254	-7.20617	7.18022e-06	0.000956128	-6.78305	1.5837e-05	0.00163438	1	AT3G03130.1	460	S	AT3G03130	AT3G03130	LisH domain-like protein	TSLSPFEAESILES(1)EEDK	TRTSLSPFEAESILESEEDKEMAVNNNGEGK	AT3G03130.1	460	1	___1	2	1.22e-26	150.7	131.4	148.24	0.999998	-1.0816
UID3109	AT4G29310.1_S261	0.89386	0.89386	-2.01458	1.96037	5.79835	6.37736e-05	0.00453892	6.55815	2.21438e-05	0.00217642	1	AT4G29310.1	261	S	AT4G29310	AT4G29310	DUF1005 family protein (DUF1005)	S(0.011)RS(0.981)LPS(0.002)GFT(0.002)YS(0.002)S(0.003)R	VFSCKFSSDRNGRSRSLPSGFTYSSRGWITR	AT4G29310.1	261	1	___1	2	0.0292792	42.789	27.913	40.113	0.980744	-0.3121
UID992	QKY.1_S258	0.73256	0.73256	1.50333	3.23074	6.24716	1.60965e-05	0.00170375	6.13561	2.2128e-05	0.00217642	2	AT1G74720.1	258	S	AT1G74720	QKY	Protein QUIRKY	NDNHPQRPPS(1)PPPPPSAGEVHYYPPEVR	DNHPHRNDNHPQRPPSPPPPPSAGEVHYYPP	AT1G74720.1	258	1	___1	4	5.08e-20	121.23	107.07	120.43	0.999982	0.039449
UID335	IQD30.2_S75	0.80284	0.80284	2.21444	3.19957	6.22929	1.66122e-05	0.00171437	6.10579	2.33111e-05	0.00223787	2	AT1G18840.2	75	S	AT1G18840	IQD30	At1g18840	HEDVS(1)DDEIQVSEVQPTDSQDVASVPDDSLSESEK	TSGIVETQNLKHEDVSDDEIQVSEVQPTDSQ	AT1G18840.2;AT1G18840.1	75;75	1	___1	3	4.51e-32	125.18	116.91	125.18	0.999986	0.16977
UID1653	TTL3.1_S8	0.78008	0.78008	0.506497	2.81516	6.01112	2.45034e-05	0.00240833	6.00961	2.75982e-05	0.00256085	2	AT2G42580.1	8	S	AT2G42580	TTL3	Inactive TPR repeat-containing thioredoxin TTL3	RLS(1)LEPAIDSITGR	________MSHSRRLSLEPAIDSITGRFRDL	AT2G42580.1	8	1	___1	2	1.72e-08	109.07	80.869	102.28	1	-0.23535
UID6310	PIP2-6.1_S11	-0.73254	0.73254	-0.864804	2.34345	-5.87889	4.12664e-05	0.00334907	-6.17125	2.85366e-05	0.00256085	2	AT2G39010.1	11	S	AT2G39010	PIP2-6	Probable aquaporin PIP2-6	TKDELT(1)EEES(0.995)LS(0.005)GK	_____MTKDELTEEESLSGKDYLDPPPVKTF	AT2G39010.1	11	1;2	___2	2	6.8e-13	130.4	101.38	130.4	0.994881	0.095486
UID9149	PIP2-6.1_T7	-0.73254	0.73254	-0.864804	2.34345	-5.87889	4.12664e-05	0.00334907	-6.17125	2.85366e-05	0.00256085	2	AT2G39010.1	7	T	AT2G39010	PIP2-6	Probable aquaporin PIP2-6	TKDELT(1)EEES(0.995)LS(0.005)GK	_________MTKDELTEEESLSGKDYLDPPP	AT2G39010.1	7	1;2	___2	2	6.8e-13	130.4	101.38	130.4	1	0.095486
UID2429	AT3G50350.2_S68	-0.70998	0.70998	-0.0669786	2.93537	-6.22944	2.27141e-05	0.00228692	-6.12931	3.0586e-05	0.00268636	4	AT3G50350.2	68	S	AT3G50350	AT3G50350	Membrane insertase, putative (DUF1685)	S(1)LTDEDLDELK	KRQDISRHRHLRRGKSLTDEDLDELKASFEL	AT3G50350.2;AT3G50350.1	68;72	1	___1	2	8.73e-87	234.61	82.541	158.04	0.999864	0.39009
UID2198	ABCG15.1_S680	0.84256	0.84256	0.878417	2.72656	5.96138	2.67984e-05	0.00257265	5.91367	3.27017e-05	0.00281234	2	AT3G21090.1	680	S	AT3G21090	ABCG15	ABC transporter G family member 15	SLS(0.999)S(0.001)QEGLNSPIHY	LSSMSSRRHQPLRSLSSQEGLNSPIHY____	AT3G21090.1	680	1;2	___1	2	1.32e-57	200.16	163.87	185.87	0.998969	-1.3247
UID4550	SPK1.1_T1079	0.58298	0.58298	0.529957	2.66755	5.92837	2.84444e-05	0.0026686	5.89659	3.37089e-05	0.0028398	3	AT4G16340.1	1079	T	AT4G16340	SPK1	Guanine nucleotide exchange factor SPIKE 1	LEGT(1)PDNGYLWQR	NYLSEASRQEVRLEGTPDNGYLWQRVNSQLA	AT4G16340.1	1079	1	___1	2	0.00120677	66.215	43.33	66.215	0.999866	-1.2425
UID12685	PIP2-7.2_S273	-1.57984	1.57984	2.43278	2.26037	-5.70865	4.29992e-05	0.00334907	-5.62933	5.44745e-05	0.00424285	2	AT4G35100.2	273	S	AT4G35100	PIP2-7	Aquaporin PIP2-7	ALGS(1)FRS(1)NAT(1)N	YHQYILRASAIKALGSFRSNATN________	AT4G35100.2;AT4G35100.1	273;273	2;3	___3	2	2.7e-12	118.76	100.09	54.871	1	0.36499
UID12686	PIP2-7.2_S276	-1.57984	1.57984	2.43278	2.26037	-5.70865	4.29992e-05	0.00334907	-5.62933	5.44745e-05	0.00424285	2	AT4G35100.2	276	S	AT4G35100	PIP2-7	Aquaporin PIP2-7	ALGS(1)FRS(1)NAT(1)N	YILRASAIKALGSFRSNATN___________	AT4G35100.2;AT4G35100.1	276;276	1;2;3	___3	2	8.55e-18	136.93	100.24	54.871	1	0.36499
UID14048	PIP2-7.2_T279	-1.57984	1.57984	2.43278	2.26037	-5.70865	4.29992e-05	0.00334907	-5.62933	5.44745e-05	0.00424285	2	AT4G35100.2	279	T	AT4G35100	PIP2-7	Aquaporin PIP2-7	ALGS(1)FRS(1)NAT(1)N	RASAIKALGSFRSNATN______________	AT4G35100.2;AT4G35100.1	279;279	2;3	___3	2	1.69e-07	107.53	82.653	54.871	1	0.36499
UID3225	HIPP25.1_S18	-0.63943	0.63943	2.50585	2.5165	-5.9666	3.54834e-05	0.00325501	-5.79746	5.34055e-05	0.00424285	2	AT4G35060.1	18	S	AT4G35060	HIPP25	HIPP25	GVLDHVSEYFDCSHGS(0.001)S(0.999)K	VLDHVSEYFDCSHGSSKRHKSLQTVDVRVLI	AT4G35060.1	18	1	___1	2	2.18e-239	334.98	314.14	334.98	0.99884	-0.74605
UID1279	AT2G21230.2_S176	0.75656	0.75656	0.456963	2.01787	5.57042	5.48076e-05	0.00396922	5.56727	6.09819e-05	0.00466173	2	AT2G21230.2	176	S	AT2G21230	AT2G21230	Basic-leucine zipper (BZIP) transcription factor family protein	SIS(1)GEDTSDWSNLVK	QNQKSPPLSSLERSISGEDTSDWSNLVKKEP	AT2G21230.2;AT2G21230.1;AT2G21230.3	176;176;176	1	___1	2	8.31e-87	234.22	195.92	234.22	0.999998	0.28605
UID380	AT1G20760.1_S988	0.893655	0.893655	0.2472	2.61065	6.37529	3.66292e-05	0.00328707	5.98099	7.63585e-05	0.00564826	11	AT1G20760.1	988	S	AT1G20760	AT1G20760	Calcium-binding EF hand family protein	DFSGSHGYS(1)FDDADPFGSTGPFK	DSMNSTKDFSGSHGYSFDDADPFGSTGPFKV	AT1G20760.1	988	1	___1	2	2.73e-14	116.65	109.67	116.65	0.999777	-0.089967
UID8025	AT4G38550.1_S237	-0.74724	0.74724	-0.481064	1.84959	-5.59423	6.78586e-05	0.00463076	-5.567	7.93602e-05	0.00564826	4	AT4G38550.1	237	S	AT4G38550	AT4G38550	Arabidopsis phospholipase-like protein (PEARLI 4) family	NS(0.006)S(0.994)PPS(0.999)PFHPAAYK	EDLYEQDGDVTPRNSSPPSPFHPAAYKTSDQ	AT4G38550.1	237	2	___2	2	1.89e-07	100.54	81.484	78.69	0.993979	-0.52047
UID8026	AT4G38550.1_S240	-0.74724	0.74724	-0.481064	1.84959	-5.59423	6.78586e-05	0.00463076	-5.567	7.93602e-05	0.00564826	4	AT4G38550.1	240	S	AT4G38550	AT4G38550	Arabidopsis phospholipase-like protein (PEARLI 4) family	NS(0.019)S(0.981)PPS(1)PFHPAAYK	YEQDGDVTPRNSSPPSPFHPAAYKTSDQRSN	AT4G38550.1	240	1;2	___2	2	1.89e-07	100.54	81.484	100.54	0.999995	-0.36715
UID4602	AT4G38550.1_T232	-0.6778	0.6778	0.895437	2.17095	-5.65388	4.69625e-05	0.00346181	-5.43719	7.73857e-05	0.00564826	4	AT4G38550.1	232	T	AT4G38550	AT4G38550	Arabidopsis phospholipase-like protein (PEARLI 4) family	EQFEDLYEQDGDVT(1)PR	DKEQFEDLYEQDGDVTPRNSSPPSPFHPAAY	AT4G38550.1	232	1	___1	2	7.66e-236	330.38	306.63	299.93	1	0.21898
UID2949	EDR2.1_S428	0.50558	0.50558	-0.659757	0.996892	5.02607	0.000153518	0.00833846	5.37346	8.70365e-05	0.0060896	2	AT4G19040.1	428	S	AT4G19040	EDR2	ENHANCED DISEASE RESISTANCE 2	SAFS(1)LDQTNSVNR	LSLTKSGKSLHKSAFSLDQTNSVNRNSLLMD	AT4G19040.1;AT4G19040.3;AT4G19040.2	428;425;434	1	___1	2	1.98e-12	128.31	92.667	128.31	0.999973	2.5083
UID2084	AT3G15680.1_S163	1.49649	1.49649	-1.57777	1.84206	6.06269	8.46764e-05	0.00529612	6.10836	9.31503e-05	0.00618211	1	AT3G15680.1	163	S	AT3G15680	AT3G15680	At3g15680	DFSNRT(0.126)S(0.873)F	ECFRCNAPRDFSNRTSF______________	AT3G15680.1	163	1	___1	2	0.000859158	71.614	60.449	71.614	0.87331	0.014972
UID1660	BIO2.1_S365	0.77033	0.77033	-0.0737321	1.50726	5.38416	9.86524e-05	0.00598878	5.45866	9.58467e-05	0.00618211	2	AT2G43360.1	365	S	AT2G43360	BIO2	Biotin synthase, mitochondrial	TLGLIPKPPS(0.013)FS(0.066)EDDS(0.886)ES(0.035)ENCEK	TLGLIPKPPSFSEDDSESENCEKVASASH__	AT2G43360.1	365	1	___1	3	1.81e-14	119.85	108.85	119.85	0.88581	-0.29921
UID829	AT1G63850.1_S130	0.74128	0.74128	0.768477	1.64095	5.36707	8.01663e-05	0.00517072	5.33591	9.33011e-05	0.00618211	2	AT1G63850.1	130	S	AT1G63850	AT1G63850	BTB/POZ domain-containing protein At1g63850	ISDLLVIRS(1)PGNQFNDPNSSDVK	QALAMQRISDLLVIRSPGNQFNDPNSSDVKL	AT1G63850.1	130	1	___1	3	3.19e-28	148.02	119.62	148.02	0.999994	0.24817
UID608	CINV1.2_S73	0.703028	0.703028	1.69293	2.35208	5.86974	4.19242e-05	0.00334907	5.46395	9.49636e-05	0.00618211	8	AT1G35580.2	73	S	AT1G35580	CINV1	Alkaline/neutral invertase CINV1	SVLDT(1)PLS(0.899)S(0.101)AR	IHDSPRGRSVLDTPLSSARNSFEPHPMMAEA	AT1G35580.2;AT1G35580.1;AT1G35580.3	73;73;73	1;2	___1	2	8.46e-58	196.38	147.81	107.37	0.899363	0.23974
UID2596	NRPA1_S260	0.55626	0.55626	1.31282	2.21223	5.67648	4.50463e-05	0.00338158	5.32546	9.51274e-05	0.00618211	4	Wu_0_AT3G57660	260	S	AT3G57660	NRPA1	DNA-directed RNA polymerase I subunit 1	STSSVENPDGFDDSGIDALS(1)EVEDGDK	VENPDGFDDSGIDALSEVEDGDKETREKSTE	Wu_0_AT3G57660;AT3G57660.1	260;273	1	___1	2	1.23e-79	215.68	191.12	192.18	1	-0.89125
UID8830	PIP2-4.1_S289	-0.67438	0.67438	0.327863	1.79787	-5.45137	6.84294e-05	0.00463076	-5.31074	9.77607e-05	0.00620856	4	AT5G60660.1	289	S	AT5G60660	PIP2-4	PIP2F	ALGSFGSFGS(1)FRS(1)FA	AIKALGSFGSFGSFRSFA_____________	AT5G60660.1	289	2;3	___2	2	1.36e-34	168.41	149.66	157.91	0.999997	-0.15028
UID1041	NIA1.1_S537	1.16706	1.16706	-0.672131	1.52244	5.50451	0.000104127	0.00622949	5.5483	0.000108635	0.00679462	2	AT1G77760.1	537	S	AT1G77760	NIA1	Nitrate reductase	SVS(0.995)S(0.005)PFMNTASK	LEISSESNNTLKKSVSSPFMNTASKMYSISE	AT1G77760.1	537	1	___1	2	6.59e-06	91.62	61.289	84.365	0.995168	0.65474
UID739	PME1.1_S6	-0.99044	0.99044	-3.04958	-0.997489	-4.05609	0.00119485	0.0285107	-5.31348	0.000123741	0.00762393	1	AT1G53840.1	6	S	AT1G53840	PME1	Pectinesterase	MDS(0.026)VNS(0.974)FK	__________MDSVNSFKGYGKVDEAQDLAL	AT1G53840.1	6	1	___1	2	0.000234389	71.349	49.263	71.349	0.97437	0.70185
UID2904	SPK1.1_S89	0.79511	0.79511	-2.45215	-0.947956	4.18523	0.00128654	0.0293417	5.62501	0.00013086	0.00782883	3	AT4G16340.1	89	S	AT4G16340	SPK1	Guanine nucleotide exchange factor SPIKE 1	S(0.952)AT(0.048)IEEDVASISGRPFSDPGSSK	PDTDTETEIRLASARSATIEEDVASISGRPF	AT4G16340.1	89	1	___1	3	7.18e-10	102.95	94.301	66.282	0.952474	-0.89143
UID4696	ASK10.6_Y243	0.55912	0.55912	2.0084	1.59715	5.34364	8.3787e-05	0.00529612	5.16202	0.00012904	0.00782883	3	AT1G09840.6	243	S	AT1G09840	ASK10	Shaggy-related protein kinase kappa	GEPNVS(0.037)Y(0.957)ICS(0.006)R	FGSAKVLVKGEPNVSYICSRYYRAPELIFGA	AT1G09840.6;AT1G09840.5;AT1G09840.4;AT1G09840.3;AT1G09840.2;AT1G09840.1	243;243;243;243;243;243	1	___1	2	5.83e-18	135.86	119.72	135.86	0.95726	-0.36068
UID4212	BAM1.2_S996	0.74954	0.74954	0.285227	1.42583	5.43906	0.000116332	0.00686027	5.4116	0.000136214	0.00803275	3	AT5G65700.2	996	S	AT5G65700	BAM1	Leucine-rich repeat receptor-like serine/threonine-protein kinase BAM1	S(0.014)GVQS(0.986)PPDLLNL	ESAPESELSPKSGVQSPPDLLNL________	AT5G65700.2;AT5G65700.1	996;996	1	___1	2	3.37e-11	115.57	97.766	104.24	0.985749	-0.087586
UID9061	AATL1.1_T20	0.818913	0.818913	1.62793	1.95571	5.93899	7.05847e-05	0.00469958	5.52848	0.000151907	0.00847392	5	AT1G47670.1	20	S	AT1G47670	AATL1	Lysine histidine transporter-like 8	VS(0.012)T(0.987)PEILT(0.083)PS(0.525)GQRS(0.325)PRPAT(0.068)K	PETELISIPATPRVSTPEILTPSGQRSPRPA	AT1G47670.1	20	1;2	___2	3	4.61e-06	91.767	67.855	50.723	0.987445	0.43695
UID3777	UKL1.1_S32	0.69656	0.69656	2.56464	1.48786	5.38981	9.76561e-05	0.00598878	5.21908	0.000146325	0.00847392	3	AT5G40870.1	32	S	AT5G40870	UKL1	Uridine kinase	FDGLLSS(0.01)S(0.99)PPNSSVVSSLR	GPHFSGLRFDGLLSSSPPNSSVVSSLRSAVS	AT5G40870.1	32	1	___1	2	1.5e-74	218.12	200.72	193.8	0.990077	-0.14516
UID1098	PPR596.3_S82	0.58406	0.58406	0.868143	1.14603	5.10436	0.000132072	0.00740024	5.08027	0.000150491	0.00847392	2	AT1G80270.3	82	S	AT1G80270	PPR596	PPR596	SDQEEDDLEDGFS(1)ELEGSK	GTKSDQEEDDLEDGFSELEGSKSGQGSTSSD	AT1G80270.3;AT1G80270.2;AT1G80270.1	82;82;82	1	___1	2	8.06e-144	279.53	258.57	202.07	0.999948	-0.42118
UID1309	SUVR5.1_S927	0.57928	0.57928	1.26805	1.2419	5.15489	0.000119898	0.00697096	5.07855	0.000150981	0.00847392	2	AT2G23740.1	927	S	AT2G23740	SUVR5	Histone-lysine N-methyltransferase SUVR5	SLGTEGNTEAGVS(1)PPLDDSR	GSKSLGTEGNTEAGVSPPLDDSRNFDGVTDA	AT2G23740.1;AT2G23740.2	927;934	1	___1	2	2.68e-164	281.3	253.09	273.79	1	0.36662
UID3917	WAV3.1_S228	0.83162	0.83162	-1.67116	0.409524	4.79818	0.000288979	0.0131089	5.14431	0.000167244	0.00908402	2	AT5G49665.1	228	S	AT5G49665	WAV3	E3 ubiquitin-protein ligase WAV3	FYDDDEPLLS(1)PR	QSDYSRFYDDDEPLLSPRFVTIPEADENCGG	AT5G49665.1	228	1	___1	2	6.7e-06	91.914	61.364	91.914	1	-0.89587
UID3106	AT4G29190.1_S271	-0.60822	0.60822	0.370703	1.03775	-5.04748	0.000147319	0.00810843	-5.02535	0.000166954	0.00908402	3	AT4G29190.1	271	S	AT4G29190	AT4G29190	Zinc finger CCCH domain-containing protein 49	NNPLFGFGS(1)PR	SVKSFPRNNPLFGFGSPRGSILGPGFQSLPT	AT4G29190.1	271	1	___1	2	4.45e-18	131.69	121.7	123.84	1	-0.20188
UID1326	AT2G25270_S540	0.651448	0.651448	-1.74644	-0.254641	4.4243	0.000586539	0.0198462	5.09959	0.000181224	0.0097155	2	Wu_0_AT2G25270	540	S	AT2G25270	AT2G25270	Transmembrane protein	EALPEFS(0.108)ES(0.892)K	RERRHRKEALPEFSESKEIVRVNF_______	Wu_0_AT2G25270;AT2G25270.1	540;543	1	___1	2	0.000619186	67.726	42.872	58.676	0.892146	-0.13319
UID3203	EDA39.3_S471	-0.61896	0.61896	-1.52608	0.108599	-4.5669	0.000376449	0.0160204	-4.97111	0.000185044	0.00979311	3	AT4G33050.3	471	S	AT4G33050	EDA39	calmodulin-binding family protein	EVSEEVEIPS(1)EK	EEEERKEVSEEVEIPSEKEERARPVFDPVKR	AT4G33050.3;AT4G33050.2	471;509	1	___1	2	1.49e-08	112.15	88.405	112.15	1	1.2241

## Sheet: unique_TCSA (TCSA vs MOCK)
Uniquely detected phosphosites after TCSA (versus mock) treatment from 24 h to 28 h on SIM.
Gene ID	Gene Model Description	Primary Gene Symbol	All Gene Symbols	count_TCSA	count_mock	count_CIM	Intensity 24h_SIM_4h_TCSA_1	Intensity 24h_SIM_4h_TCSA_2	Intensity 24h_SIM_4h_TCSA_3	Intensity 24h_SIM_4h_TCSA_4	Intensity 24h_SIM_4h_TCSA_5	Intensity 28h_SIM_mock_1	Intensity 28h_SIM_mock_2	Intensity 28h_SIM_mock_3	Intensity 28h_SIM_mock_4	Intensity 28h_SIM_mock_5	Intensity 4dCIM_1	Intensity 4dCIM_2	Intensity 4dCIM_3	Intensity 4dCIM_4	Intensity 4dCIM_5	C: Amino acid	C: Charge	C: Multiplicity	C: Protein group IDs	N: PEP	N: Score	N: Delta score	N: Score for localization	N: Position	N: Localization prob	N: Mass error [ppm]	N: Intensity	T: Proteins	T: Positions within proteins	T: Leading proteins	T: Protein	T: Sequence window	T: Phospho (STY) Probabilities	T: id	T: Unique identifier	M: Number of Phospho (STY)
AT3G17850	Protein kinase which together with IRE3 plays an important role in controlling root skewing and maintaining the microtubule network.	NCOMPLETE ROOT HAIR ELONGATION 1 (IREH1)	NCOMPLETE ROOT HAIR ELONGATION 1 (IREH1)	5	0	0	23.3389	23.456	23.3185	22.94	22.9932	NaN	NaN	NaN	NaN	NaN	NaN	NaN	NaN	NaN	NaN	S	2	___1	1847	0.000123263	77.593	60.568	77.593	219	0.997016	-2.321	48974000	AT3G17850.1	219	AT3G17850.1	AT3G17850.1	DRDSLSPDTGPPRSLSPTLPPSGSRLQNVAS	S(0.002)LS(0.997)PT(0.001)LPPSGSR	3591	UID2130	1
AT3G61860	encodes an arginine/serine-rich splicing factor. transcript is alternatively spliced and is differentially expressed in different tissues (flowers, roots, stems, and leaves) examined. Barta et al (2010) have proposed a nomenclature for Serine/Arginine-Rich Protein Splicing Factors (SR proteins): Plant Cell. 2010, 22:2926.	ARGININE/SERINE-RICH SPLICING FACTOR 31 (RS31)	ARGININE/SERINE-RICH SPLICING FACTOR 31 (ATRSP31);ARGININE/SERINE-RICH SPLICING FACTOR 31 (RSP31);ARGININE/SERINE-RICH SPLICING FACTOR 31 (RS31);ARGININE/SERINE-RICH SPLICING FACTOR 31 (At-RS31)	5	0	2	20.514	20.4642	19.9476	19.9362	20.1002	NaN	NaN	NaN	NaN	NaN	NaN	21.0938	NaN	NaN	20.6723	S	2	___1	2277	0.00367666	49.929	32.012	49.929	130	0.99992	-1.6095	9991700	AT3G61860.1	130	AT3G61860.1	AT3G61860.1	EPYGKVTNVRIRRNFSFVQFETQEDATKALE	NFS(1)FVQFETQEDATK	4492	UID2664	1
AT5G55660	DEK domain-containing chromatin associated protein;(source:Araport11)	0	0	5	0	2	21.4658	21.8812	21.8725	22.1638	21.5747	NaN	NaN	NaN	NaN	NaN	21.0162	21.5974	NaN	NaN	NaN	S	2	___1	3519	0.00472128	46.319	39.43	46.319	113	0.982579	-2.5479	23715000	AT5G55660.1	113	AT5G55660.1	AT5G55660.1	DEDTDDKNLKADDGVSGVATEEDAVMKESVE	ADDGVS(0.983)GVAT(0.017)EEDAVMK	6962	UID4024	1
AT1G20110	Encodes a protein that is localized to the peripheral membrane of late endosomal compartments. Involved in the regulation of mulitivesicular/prevacuolar compartment protein sorting. Loss of function mutations are embryo lethal. Regulates IRT1-dependent metal transport and metal homeostasis. The mRNA is cell-to-cell mobile.	FYVE-DOMAIN PROTEIN 1 (FYVE1)	FYVE DOMAIN PROTEIN REQUIRED FOR ENDOSOMAL SORTING 1 (FREE1);FYVE-DOMAIN PROTEIN 1 (FYVE1)	4	0	0	NaN	22.6602	22.331	22.0232	22.3612	NaN	NaN	NaN	NaN	NaN	NaN	NaN	NaN	NaN	NaN	S	2	___1	315	4.97212e-05	82.85	56.739	82.85	530	0.999953	2.1149	25618000	AT1G20110.1	530	AT1G20110.1	AT1G20110.1	SQRLSNAKETTGRNVSLQSHEDLARKLQEEM	NVS(1)LQSHEDLAR	586	UID360	1
AT2G43800	Localizes to plasmodesmata (PD) through its transmembrane domain and is required for normal intercellular trafficking. Functions in a partially redundant manner with its closest homolog AtFH1. Regulates PD's permeability by anchoring actin filaments to PD. Caps the barbed end of actin filaments and stabilizes them in vitro.	FORMIN 2 (FH2)	FORMIN HOMOLOGY 2 (FH2);FORMIN 2 (FH2)	4	0	0	21.1176	23.3412	22.6647	22.8876	NaN	NaN	NaN	NaN	NaN	NaN	NaN	NaN	NaN	NaN	NaN	S	2	___1	1453	2.04393e-09	104.45	84.877	104.45	206	0.908018	-3.8831	27312000	AT2G43800.1	206	AT2G43800.1	AT2G43800.1	DTKSTRSDALQLFNASPSDGSKKQKQHQQPP	SDALQLFNAS(0.908)PS(0.077)DGS(0.015)K	2816	UID1684	1
AT2G43800	Localizes to plasmodesmata (PD) through its transmembrane domain and is required for normal intercellular trafficking. Functions in a partially redundant manner with its closest homolog AtFH1. Regulates PD's permeability by anchoring actin filaments to PD. Caps the barbed end of actin filaments and stabilizes them in vitro.	FORMIN 2 (FH2)	FORMIN HOMOLOGY 2 (FH2);FORMIN 2 (FH2)	4	0	0	21.1176	23.3412	22.6647	22.8876	NaN	NaN	NaN	NaN	NaN	NaN	NaN	NaN	NaN	NaN	NaN	S	2	___1	1453	2.04393e-09	104.45	84.877	104.45	206	0.908018	-3.8831	27312000	AT2G43800.1	206	AT2G43800.1	AT2G43800.1	DTKSTRSDALQLFNASPSDGSKKQKQHQQPP	SDALQLFNAS(0.908)PS(0.077)DGS(0.015)K	2816	UID1684	1
AT3G13225	WW domain-containing protein;(source:Araport11)	FORMIN BINDING PROTEIN 4 (FNBP4)	0	4	0	0	21.5994	21.9102	22.5748	21.5867	NaN	NaN	NaN	NaN	NaN	NaN	NaN	NaN	NaN	NaN	NaN	S	2	___1	1760	0.0365654	40.278	26.865	40.278	419	0.793246	-1.2681	16515000	AT3G13225.2;AT3G13225.1	419;298	AT3G13225.2	AT3G13225.2	QLAKSAVMDEPETNKSPPKEKLVADANTESE	SAVMDEPET(0.206)NKS(0.793)PPK	3380	UID2009
AT5G52040	Encodes an arginine/serine-rich splicing factor. Transcript is alternatively spliced and is differentially expressed in different tissues (flowers, roots, stems, and leaves) examined. Barta et al (2010) have proposed a nomenclature for Serine/Arginine-Rich Protein Splicing Factors (SR proteins): Plant Cell. 2010, 22:2926. RS41 binds to HYL1 and co-localizes to the nuclear dicing body. Along with …	ARGININE/SERINE-RICH SPLICING FACTOR 41 (RS41)	(ATRSP41);ARGININE/SERINE-RICH SPLICING FACTOR 41 (At-RS41);ARGININE/SERINE-RICH SPLICING FACTOR 41 (RS41)	4	0	0	22.1307	NaN	22.4121	22.4541	21.9351	NaN	NaN	NaN	NaN	NaN	NaN	NaN	NaN	NaN	NaN	S	2	___1	3466	1.38998e-26	155.87	134.57	155.87	297	1	0.37162	167260000	AT5G52040.3;AT5G52040.1;AT5G52040.4;AT5G52040.2	297;324;291;324	AT5G52040.3	AT5G52040.3	SRSRSKSSPENGQVESPGQIMEVEAGRGYDG	S(0.441)S(0.559)PENGQVES(1)PGQIMEVEAGR	6838	UID3956	1;2
AT3G55120	Catalyzes the conversion of chalcones into flavanones. Required for the accumulation of purple anthocyanins in leaves and stems. Co-expressed with CHS.	TRANSPARENT TESTA 5 (TT5)	(ATCHI);CHALCONE ISOMERASE (CHI);CHALCONE FLAVANONE ISOMERASE (CFI); (A11);TRANSPARENT TESTA 5 (TT5)	4	0	1	NaN	22.0883	22.2294	21.8456	21.6467	NaN	NaN	NaN	NaN	NaN	NaN	NaN	NaN	NaN	22.0273	S	2	___1	2170	0.00353659	44.616	30.71	44.616	9	0.856185	-4.1334	20702000	AT3G55120.1	9	AT3G55120.1	AT3G55120.1	_______MSSSNACASPSPFPAVTKLHVDSV	S(0.005)S(0.005)S(0.005)NACAS(0.856)PS(0.126)PFPAVT(0.004)K	4285	UID2546	1
AT5G09890	Protein kinase family protein;(source:Araport11)	0	0	4	0	2	22.9875	NaN	23.378	23.3784	19.1449	NaN	NaN	NaN	NaN	NaN	22.9137	NaN	NaN	23.8242	NaN	S	2	___1	2987	3.21244e-47	182.18	158.14	122.1	303	0.910045	1.0661	76912000	AT5G09890.1;AT5G09890.2	303;303	AT5G09890.1	AT5G09890.1	EQLLQWKRNRRALAYSTVGTLDYMAPEVLLK	ALAY(0.003)S(0.91)T(0.087)VGTLDYMAPEVLLK	5942	UID3454	1
AT1G22620	SAC domain phosphoinositide (3,5)P2 phosphatase. Colocalized with a Golgi Marker. Required for normal cell morphogenesis, cell wall synthesis, and actin organization.	SUPPRESSOR OF ACTIN 1 (SAC1)	SUPPRESSOR OF ACTIN 1 (SAC1);SUPPRESSOR OF ACTIN 1 (ATSAC1)	4	0	3	22.0733	NaN	21.9317	20.7679	21.4137	NaN	NaN	NaN	NaN	NaN	NaN	NaN	22.9912	22.6378	23.2594	S	3	___1	354	0.000626639	59.9	42.036	58.577	456	0.893766	-0.34138	37897000	AT1G22620.1	456	AT1G22620.1	AT1G22620.1	KKASQLSHANTAREPSLRDLRAYSAELSRGE	ASQLS(0.011)HANT(0.095)AREPS(0.894)LR	713	UID439	1
AT1G30630	Member of the Coat Protein I (COPI) complex is a seven-subunit coatomer complex consisting of the &#945;, &#946;, &#946;&#8242;, &#947;, &#948;, &#949;, and &#950; proteins. COPI is required for retrograde transport from the Golgi to the endoplasmic reticulum, Golgi maintenance, and cell plate formation.	&#949;1 COAT PROTEIN (&#949;1-COP)	&#949;1 COAT PROTEIN (&#949;1-COP)	4	0	3	22.4837	NaN	22.3244	21.3289	21.7092	NaN	NaN	NaN	NaN	NaN	24.6906	NaN	24.4942	NaN	23.7154	S	2	___1	449	0.00823889	47.288	36.137	47.288	279	1	-0.40289	81663000	AT1G30630.1	279	AT1G30630.1	AT1G30630.1	LKLSHPEHVLVKRAASAEDNFERALQSFA__	RAAS(1)AEDNFER	906	UID541	1
AT3G12810	Encodes a protein similar to ATP-dependent, chromatin-remodeling proteins of the ISWI and SWI2/SNF2 family. Genetic analyses suggest that this gene is involved in multiple flowering pathways. Mutations in PIE1 results in suppression of FLC-mediated delay of flowering and causes early flowering in noninductive photoperiods independently of FLC. PIE1 is required for expression of FLC in the shoot a…	PHOTOPERIOD-INDEPENDENT EARLY FLOWERING 1 (PIE1)	PHOTOPERIOD-INDEPENDENT EARLY FLOWERING 1 (PIE1); (chr13); (SRCAP)	4	0	3	21.7137	22.4538	21.965	22.5952	NaN	NaN	NaN	NaN	NaN	NaN	22.9419	22.0392	NaN	NaN	21.3285	S	2	___1	1750	3.95324e-05	80.534	60.427	80.534	1805	0.995906	-2.1875	61785000	AT3G12810.1	1805	AT3G12810.1	AT3G12810.1	RTSTRTGNDQMLSLNSPIFNRQFMGSVNHTQ	TGNDQMLS(0.004)LNS(0.996)PIFNR	3362	UID1996	1
AT5G02850	hydroxyproline-rich glycoprotein family protein;(source:Araport11)	MEDIATOR 4 (MED4)	MEDIATOR 4 (MED4)	4	0	3	NaN	23.3716	23.5918	23.4967	23.0582	NaN	NaN	NaN	NaN	NaN	NaN	23.1267	NaN	23.3361	22.4743	S	2	___1	2892	2.08533e-09	114.56	93.262	71.548	9	1	0.77308	69641000	AT5G02850.1	9	AT5G02850.1	AT5G02850.1	_______MLQHQIVQSPARLGLTGPGSPSVQ	MLQHQIVQS(1)PAR	5731	UID3346	1
AT5G41800	Transmembrane amino acid transporter family protein;(source:Araport11)	0	0	4	0	3	21.0834	NaN	20.7913	20.8249	20.6228	NaN	NaN	NaN	NaN	NaN	NaN	21.4541	NaN	19.0595	21.047	S	2	___1	3332	0.0082162	40.552	25.991	40.552	17	0.998295	-1.0455	13095000	AT5G41800.1	17	AT5G41800.1	AT5G41800.1	TDPPRPDPFPVTRLDSDAGALFVLQSKGEWW	LDS(0.998)DAGALFVLQS(0.002)K	6543	UID3787	1
AT1G67630	DNA polymerase alpha 2;(source:Araport11)	DNA POLYMERASE ALPHA 2 (POLA2)	DNA POLYMERASE ALPHA 2 (POLA2);EMBRYO DEFECTIVE 2814 (EMB2814)	4	0	3	23.8577	24.5292	23.9747	24.2573	NaN	NaN	NaN	NaN	NaN	NaN	22.987	23.5703	NaN	NaN	23.2966	T	2	___1	777	1.85116e-37	160.81	148.5	109.83	113	0.810664	-0.022804	246220000	AT1G67630.1	113	AT1G67630.1	AT1G67630.1	MLLDGVQEDTEEIVTTPTNKSQRLHPDPFDS	DVDMLLDGVQEDT(0.002)EEIVT(0.094)T(0.811)PT(0.094)NK	7761	UID4361	1
AT5G02760	Encodes a phosphatase that functions in sustaining proper leaf longevity and preventing early senescence by suppressing or perturbing SARK-mediated senescence signal transduction.	ARABIDOPSIS PP2C CLADE D 7 (APD7)	SENESCENCE-SUPPRESSED 51 PROTEIN PHOSPHATASE (SSPP);ARABIDOPSIS PP2C CLADE D 7 (APD7)	4	0	5	20.0789	NaN	19.7215	19.8012	19.9242	NaN	NaN	NaN	NaN	NaN	21.2999	20.9208	20.37	20.5509	18.0387	S	2	___1	2890	0.000544298	68.44	51.908	68.44	356	0.973952	-0.57763	11608000	AT5G02760.1	356	AT5G02760.1	AT5G02760.1	VVYLNPHPVKTNSWASPLSIRGGYPMHSTS_	TNSWAS(0.974)PLS(0.026)IR	5725	UID3342	1
AT1G79090	Encodes a component of the mRNA decapping machinery that is found in complexes with and is phosphorylated by MPK4. The protein can be found in P-bodies after treatment with PAMPs. Pat1 mutants exhibit dwarfism and de-repressed immunity dependent on the immune receptor SUMM2. The pat1 constitutive defense phenotype is suppressed by summ2 such that pat1 summ2 mutants display a wild-type phenotype i…	ARABIDOPSIS HOMOLOG OF YEAST PAT1 (PAT1)	ARABIDOPSIS HOMOLOG OF YEAST PAT1 (PAT1)	3	0	0	NaN	NaN	24.5571	24.5144	24.4868	NaN	NaN	NaN	NaN	NaN	NaN	NaN	NaN	NaN	NaN	S	2	___1	933	4.54874e-20	144.29	120.68	144.29	206	0.775498	0.5401	72160000	AT1G79090.2;AT1G79090.1	206;206	AT1G79090.2	AT1G79090.2	ILVPKSSFVSYPPPGSISPDQRLGHPNIPYQ	SSFVSYPPPGS(0.775)IS(0.224)PDQR	1773	UID1064	1
Ler_0_AT2G30740	#N/A	#N/A	#N/A	3	0	0	23.5014	NaN	NaN	22.8034	22.8489	NaN	NaN	NaN	NaN	NaN	NaN	NaN	NaN	NaN	NaN	S	2	___1	1246	7.06316e-25	146.78	103.99	40.025	17	1	-0.96686	402520000	Ler_0_AT2G30740;AT2G30740.1	17;17	Ler_0_AT2G30740	Ler_0_AT2G30740	RRWICCGDKKGDSDLSNEEVHLKSPWQNSDA	KGDS(1)DLS(1)NEEVHLK	2362	UID1426	1;2
AT3G17900	unknown protein;(source:TAIR10)	0	0	3	0	0	21.4927	21.3208	NaN	21.2238	NaN	NaN	NaN	NaN	NaN	NaN	NaN	NaN	NaN	NaN	NaN	S	2	___1	1850	0.0014778	69.331	51.467	69.331	606	0.971134	-2.4158	8019400	AT3G17900.1	606	AT3G17900.1	AT3G17900.1	SSSLSLPTVNFERKGSGLSGDQYAVMVSCRC	GS(0.971)GLS(0.028)GDQY(0.001)AVMVSCR	3598	UID2134
AT3G21100	RNA-binding (RRM/RBD/RNP motifs) family protein;(source:Araport11)	0	0	3	0	0	NaN	NaN	22.0813	22.5132	21.2642	NaN	NaN	NaN	NaN	NaN	NaN	NaN	NaN	NaN	NaN	S	2	___1	1907	0.0241915	49.31	28.08	49.31	487	0.973808	-0.28595	12942000	AT3G21100.2;AT3G21100.1	487;181	AT3G21100.2	AT3G21100.2	PDMDSESFLHHQRSLSIGSPVHFSPRVNQSM	S(0.021)LS(0.974)IGS(0.005)PVHFSPR	3714	UID2203
AT4G08850	MIK1 encodes a receptor kinase that forms a complex with MDIS1/MIK2 and binds LURE1, the female pollen guidance chemi-attractant. MIK1 phosphorylates MDIS1 and is autophosphorylated.	MDIS1-INTERACTING RECEPTOR LIKE KINASE2 (MIK2)	MDIS1-INTERACTING RECEPTOR LIKE KINASE2 (MIK2)	3	0	0	NaN	22.5723	22.4146	22.3339	NaN	NaN	NaN	NaN	NaN	NaN	NaN	NaN	NaN	NaN	NaN	S	2	___1	2385	1.15427e-19	132.84	101.31	132.84	907	0.996215	0.074002	17114000	AT4G08850.1;AT4G08850.2	907;907	AT4G08850.1	AT4G08850.1	YMHHDRSPAIVHRDISSGNILLGEDYEAKIS	DIS(0.996)S(0.004)GNILLGEDYEAK	4719	UID2795	1
AT4G33530	potassium transporter	K+ UPTAKE PERMEASE 5 (KUP5)	K+ UPTAKE PERMEASE 5 (KUP5)	3	0	0	23.9596	24.0777	24.2662	NaN	NaN	NaN	NaN	NaN	NaN	NaN	NaN	NaN	NaN	NaN	NaN	S	2	___1	2769	2.51758e-13	126.4	116.21	126.4	81	0.999997	0.32497	54197000	AT4G33530.1	81	AT4G33530.1	AT4G33530.1	DNVEQRLIRTSPAVDSFDVDALEIPGTQKNE	TSPAVDS(1)FDVDALEIPGTQK	5466	UID3213	1
AT5G09840	Putative endonuclease or glycosyl hydrolase;(source:Araport11)	MITOCHONDRIAL NUCLEASE2 (MNU2)	MITOCHONDRIAL NUCLEASE2 (MNU2)	3	0	0	NaN	26.648	26.4116	26.488	NaN	NaN	NaN	NaN	NaN	NaN	NaN	NaN	NaN	NaN	NaN	S	3	___1	2985	1.10166e-11	106.6	96.538	87.719	849	0.832538	0.11834	452960000	AT5G09840.1	849	AT5G09840.1	AT5G09840.1	THPTTKKLPVYEPSLSEDEEDSGSERDNPEK	KLPVYEPS(0.152)LS(0.833)EDEEDS(0.007)GS(0.008)ERDNPEK	5935	UID3449	1;2
AT5G17330	Encodes one of two isoforms of glutamate decarboxylase. The mRNA is cell-to-cell mobile.	GLUTAMATE DECARBOXYLASE (GAD)	GLUTAMATE DECARBOXYLASE (GAD); (ATGAD1);GLUTAMATE DECARBOXYLASE 1 (GAD1)	3	0	0	NaN	27.8294	28.2687	28.2186	NaN	NaN	NaN	NaN	NaN	NaN	NaN	NaN	NaN	NaN	NaN	S	3	___1	3118	4.57377e-105	239.19	226.13	206.09	10	0.894406	-0.07409	915850000	AT5G17330.1	10	AT5G17330.1	AT5G17330.1	______MVLSHAVSESDVSVHSTFASRYVRT	VLSHAVS(0.105)ES(0.894)DVSVHSTFASR	6160	UID3594	1;2
AT5G52040	Encodes an arginine/serine-rich splicing factor. Transcript is alternatively spliced and is differentially expressed in different tissues (flowers, roots, stems, and leaves) examined. Barta et al (2010) have proposed a nomenclature for Serine/Arginine-Rich Protein Splicing Factors (SR proteins): Plant Cell. 2010, 22:2926. RS41 binds to HYL1 and co-localizes to the nuclear dicing body. Along with …	ARGININE/SERINE-RICH SPLICING FACTOR 41 (RS41)	(ATRSP41);ARGININE/SERINE-RICH SPLICING FACTOR 41 (At-RS41);ARGININE/SERINE-RICH SPLICING FACTOR 41 (RS41)	3	0	0	20.9714	NaN	NaN	19.6346	20.3223	NaN	NaN	NaN	NaN	NaN	NaN	NaN	NaN	NaN	NaN	S	2	___1	3466	1.24046e-10	115.78	105.83	115.78	245	1	0.31224	4589300000	AT5G52040.3;AT5G52040.1;AT5G52040.4;AT5G52040.2	245;272;239;272	AT5G52040.3	AT5G52040.3	NGAVRNRSPRKGRGESRSPPPYEKRRESRSP	GRGES(1)RS(1)PPPYEK	6829	UID3951	1;2
AT1G05960	ARM repeat superfamily protein;(source:Araport11)	0	0	3	0	1	23.6722	NaN	NaN	23.6564	23.3975	NaN	NaN	NaN	NaN	NaN	NaN	NaN	24.7297	NaN	NaN	S	3	___1	85	7.5156e-16	98.795	90.385	98.795	734	0.959164	-0.98171	65460000	AT1G05960.1;AT1G05960.2	734;755	AT1G05960.1	AT1G05960.1	LRAVCSGFPQEETYGSDKDDSAALNSSVIVT	AVCSGFPQEET(0.035)Y(0.001)GS(0.959)DKDDS(0.005)AALNSSVIVTDDRR	152	UID82	1
AT4G04920	Encodes a nuclear targeted protein that plays a role in the CBF pathway -downstream of CBF translation. Mutants have impaired cold responses, reduced levels of cold induced RNA transcripts, are sensitive to osmotic stress. Required for expression of CBF-controlled cold-upregulated genes and some, but not all, other cold up-regulated genes. Required for recruitment of the Mediator complex and RNA …	SENSITIVE TO FREEZING 6 (SFR6)	SENSITIVE TO FREEZING 6 (SFR6); (AtSFR6);GLASSY HAIR 2 (GLH2);INSENSITIVE TO EXOGENOUS NAD+ 1 (IEN1);YELLOW AND SENSITIVE TO IRON-DEFICIENCY 1 (YID1);MEDIATOR 16 (MED16)	3	0	1	22.1538	NaN	21.7393	22.0322	NaN	NaN	NaN	NaN	NaN	NaN	NaN	NaN	NaN	22.5078	NaN	S	3	___1	2367	0.000471932	53.865	37.18	53.865	553	0.942596	0.32212	18419000	AT4G04920.2;No_0_AT4G04920;AT4G04920.1	553;553;553	AT4G04920.2	AT4G04920.2	VAAAGPSVDAPKEPDSGDEKANKVVFDPFDL	NHQVAAAGPS(0.057)VDAPKEPDS(0.943)GDEK	4672	UID2773	1
AT2G47230	Member of the plant-specific DUF724 protein family. Arabidopsis has 10 DUF724 proteins.	DOMAIN OF UNKNOWN FUNCTION 724 6 (DUF6)	DOMAIN OF UNKNOWN FUNCTION 724 6 (DUF6)	3	0	1	NaN	22.1935	NaN	22.286	22.2264	NaN	NaN	NaN	NaN	NaN	NaN	NaN	NaN	23.1998	NaN	T	2	___1	1509	1.3122e-05	91.858	61.922	91.858	378	0.86959	0.39292	24452000	AT2G47230.1;AT2G47230.2	378;371	AT2G47230.1	AT2G47230.1	VITPQVKPIASVEPVTPSRVRTATPLKQTKA	PIASVEPVT(0.87)PS(0.13)R	8042	UID4432	1
AT2G19470	Member of CKL gene family (CKL-B group)	CASEIN KINASE I-LIKE 5 (ckl5)	CASEIN KINASE I-LIKE 5 (ckl5)	3	0	1	NaN	22.7143	22.2602	22.5335	NaN	NaN	NaN	NaN	NaN	NaN	NaN	NaN	23.3138	NaN	NaN	S	2	___2	1090	7.12175e-05	63.901	51.41	54.281	390	0.921648	-2.063	168060000	AT2G19470.1	390	AT2G19470.1	AT2G19470.1	RRVVDTSSREPFSGGSDNANYETALKGIDGL	EPFS(0.068)GGS(0.922)DNANY(0.002)ET(0.008)ALK	2055	UID5965	1;2
AT2G39130	Transmembrane amino acid transporter family protein;(source:Araport11)	0	0	3	0	1	24.2743	24.1753	24.3894	NaN	NaN	NaN	NaN	NaN	NaN	NaN	NaN	NaN	24.175	NaN	NaN	S	3	___2	1379	3.72257e-28	159.76	149.78	159.76	6	0.994435	-0.10455	291450000	AT2G39130.1	6	AT2G39130.1	AT2G39130.1	__________MNHVPSDQSFYIESEDEDDRK	MNHVPS(0.994)DQS(0.006)FYIESEDEDDRK	2630	UID6320	1;2
AT1G54610	Protein kinase superfamily protein;(source:Araport11)	0	0	3	0	2	22.4345	22.2369	NaN	22.4243	NaN	NaN	NaN	NaN	NaN	NaN	NaN	NaN	23.1153	NaN	22.7361	S	3	___1	650	8.65168e-05	65.855	56.396	65.855	543	0.784815	0.71334	32313000	AT1G54610.3;AT1G54610.1;AT1G54610.2	543;543;544	AT1G54610.3	AT1G54610.3	FNFSKDEPPTQVQTWSGPLGHPITGVSRKKK	DEPPT(0.012)QVQT(0.203)WS(0.785)GPLGHPITGVSR	1237	UID745	1
AT2G44950	The gene encodes one of two orthologous E3 ubiquitin ligases in Arabidopsis that are involved in monoubiquitination of histone H2B. Regulates expression of disease resistance genes.	HISTONE MONO-UBIQUITINATION 1 (HUB1)	HISTONE MONO-UBIQUITINATION 1 (HUB1);REDUCED DORMANCY 4 (RDO4)	3	0	2	NaN	22.7665	NaN	21.3761	21.8143	NaN	NaN	NaN	NaN	NaN	25.9118	NaN	26.0848	NaN	NaN	S	2	___1	1470	0.0120797	40.002	17.261	40.002	818	1	0.34779	147850000	AT2G44950.1	818	AT2G44950.1	AT2G44950.1	LIEGSSAIQKLRQELSEFKEILKCKACNDRP	QELS(1)EFK	2835	UID1696	1
AT4G24840	oligomeric golgi complex subunit-like protein;(source:Araport11)	CONSERVED OLIGOMERIC GOLGI COMPLEX 2 (COG2)	CONSERVED OLIGOMERIC GOLGI COMPLEX 2 (COG2)	3	0	3	23.0604	NaN	22.8545	22.4458	NaN	NaN	NaN	NaN	NaN	NaN	23.8459	23.6037	20.7175	NaN	NaN	S	2	___1	2608	1.02217e-06	93.478	71.605	57.679	10	0.834898	0.76077	51592000	AT4G24840.1	10	AT4G24840.1	AT4G24840.1	______MSDLVATSPSPSSAPRSATDFFSDP	SDLVAT(0.008)S(0.007)PS(0.835)PS(0.075)S(0.075)APR	5129	UID3025	1
AT1G51580	RNA-binding KH domain-containing protein;(source:Araport11)	0	0	3	0	3	23.3253	23.869	23.9413	NaN	NaN	NaN	NaN	NaN	NaN	NaN	24.8187	24.2794	24.4437	NaN	NaN	S	3	___2	594	0.000718993	60.036	40.139	53.266	472	0.968956	0.051083	132140000	AT1G51580.1	472	AT1G51580.1	AT1G51580.1	YPEPPPPFGPRQYPASPDRYHSPVGPFHERH	QY(0.026)PAS(0.969)PDRY(0.1)HS(0.904)PVGPFHER	1166	UID5427	1;2
AT4G21460	Ribosomal protein S24/S35;(source:Araport11)	0	0	3	0	3	23.2883	NaN	23.832	NaN	23.4444	NaN	NaN	NaN	NaN	NaN	24.6039	24.0536	NaN	23.5423	NaN	S	3	___3	2555	9.51919e-07	60.876	56.723	60.876	137	0.983282	-0.74239	196960000	AT4G21460.1;AT3G18240.2;AT3G18240.1	137;141;141	AT4G21460.1	AT4G21460.1	ESLPFKDDVKDEDFESDFEEAHSTDEELEDL	DDVKDEDFES(0.983)DFEEAHS(0.983)T(0.983)DEELEDLY(0.043)NS(0.006)PEY(0.001)VAEK	5048	UID12433	2;3
AT4G21460	Ribosomal protein S24/S35;(source:Araport11)	0	0	3	0	3	23.2883	NaN	23.832	NaN	23.4444	NaN	NaN	NaN	NaN	NaN	24.6039	24.0536	NaN	23.5423	NaN	S	3	___3	2555	9.51919e-07	60.876	56.723	60.876	144	0.983282	-0.74239	196960000	AT4G21460.1;AT3G18240.2;AT3G18240.1	144;148;148	AT4G21460.1	AT4G21460.1	DVKDEDFESDFEEAHSTDEELEDLYNSPEYV	DDVKDEDFES(0.983)DFEEAHS(0.983)T(0.983)DEELEDLY(0.043)NS(0.006)PEY(0.001)VAEK	5049	UID12434	2;3
AT4G21460	Ribosomal protein S24/S35;(source:Araport11)	0	0	3	0	3	23.2883	NaN	23.832	NaN	23.4444	NaN	NaN	NaN	NaN	NaN	24.6039	24.0536	NaN	23.5423	NaN	T	3	___3	2555	9.51919e-07	60.876	56.723	60.876	145	0.983282	-0.74239	196960000	AT4G21460.1;AT3G18240.2;AT3G18240.1	145;149;149	AT4G21460.1	AT4G21460.1	VKDEDFESDFEEAHSTDEELEDLYNSPEYVA	DDVKDEDFES(0.983)DFEEAHS(0.983)T(0.983)DEELEDLY(0.043)NS(0.006)PEY(0.001)VAEK	8469	UID14018	2;3
AT1G26190	TTM2 is a triphosphate tunnel metalloenzyme that displays pyrophosphatase activity.It contains both a uridine kinase (UK) domain and CYTH domain. TTM2 is involved in negative regulation defense response to pathogens (PMID:28733390).	TRIPHOSPHATE TUNNEL METALLOENZYME 2 (TTM2)	TRIPHOSPHATE TUNNEL METALLOENZYME 2 (TTM2); (ATTTM2)	3	0	4	NaN	26.3534	26.4011	NaN	26.4177	NaN	NaN	NaN	NaN	NaN	26.9371	26.4186	26.7501	26.6306	NaN	S	2	___1	391	2.71693e-71	213.99	171.25	207.4	439	0.907099	-0.44615	736660000	AT1G26190.1	439	AT1G26190.1	AT1G26190.1	LKNKLSLDEDLVSSSSPKEALLRASADRVAM	LSLDEDLVS(0.018)S(0.046)S(0.029)S(0.907)PK	780	UID480	1;2
AT5G38470	Encodes a member of the RADIATION SENSITIVE23 (RAD23) family: AT1G16190(RAD23A), AT1G79650(RAD23B), AT3G02540(RAD23C), AT5G38470(RAD23D). RAD23 proteins play an essential role in the cell cycle, morphology, and fertility of plants through their delivery of UPS (ubiquitin/26S proteasome system) substrates to the 26S proteasome.	RADIATION SENSITIVE23D (RAD23D)	RADIATION SENSITIVE23D (RAD23D)	3	0	4	NaN	NaN	21.6631	22.2354	21.6388	NaN	NaN	NaN	NaN	NaN	22.7324	22.6861	22.6951	22.6411	NaN	S	2	___1	3295	5.8365e-12	121.28	92.474	120.14	9	0.986181	0.061849	38572000	AT5G38470.2;AT5G38470.1	9;9	AT5G38470.2	AT5G38470.2	_______MKIFVKTLSGSNFEIEVKPADKVS	TLS(0.986)GS(0.014)NFEIEVK	6445	UID3744	1
AT5G38480	general regulatory factor, a 14-3-3 gene	GENERAL REGULATORY FACTOR 3 (GRF3)	(RCI1);GENERAL REGULATORY FACTOR 3 (GRF3)	3	0	4	21.8474	NaN	NaN	21.3861	21.1186	NaN	NaN	NaN	NaN	NaN	22.5519	21.6465	22.1344	NaN	21.4106	S	2	___1	3296	8.04055e-05	76.151	61.119	49.463	215	0.805139	-2.2019	25614000	AT5G38480.1;AT5G38480.2	215;215	AT5G38480.1	AT5G38480.1	AFDDAIAELDTLGEESYKDSTLIMQLLRDNL	QAFDDAIAELDT(0.178)LGEES(0.805)Y(0.017)K	6450	UID3748	1
AT5G63540	Encodes RMI1. Suppresses somatic crossovers. Essential for resolution of meiotic recombination intermediates.	RECQ MEDIATED INSTABILITY 1 (RMI1)	(ATRMI1);RECQ MEDIATED INSTABILITY 1 (RMI1); (BLAP75)	3	0	4	NaN	21.2909	NaN	21.2721	21.3412	NaN	NaN	NaN	NaN	NaN	22.0258	NaN	21.3753	21.3746	21.2582	S	2	___1	3639	0.00759537	45.915	35.086	45.915	615	0.999762	0.685	19972000	AT5G63540.1;AT5G63540.2	615;648	AT5G63540.1	AT5G63540.1	SSSRTSSSLNPVVVLSP______________	TSSSLNPVVVLS(1)P	7183	UID4154	1
AT1G16520	NAI1 interacting protein, involved in ER body and vesicle formation.	NAI2-INTERACTING PROTEIN 2 (NAIP2)	NAI2-INTERACTING PROTEIN 2 (NAIP2)	5	1	0	21.3432	22.0757	21.903	22.0703	21.706	NaN	NaN	NaN	NaN	19.4331	NaN	NaN	NaN	NaN	NaN	S	2	___1	260	0.000138129	78.692	63.153	78.692	191	0.999776	1.4743	20708000	AT1G16520.1	191	AT1G16520.1	AT1G16520.1	ASKYTGNKFSMTSYISPRLTPTATPKIISTS	FSMTSYIS(1)PR	456	UID274	1
AT4G16830	Encodes a perinuclear and cytoplasmically localized mRNA binding protein. AtRGGA is likely involved in stress responsivness. It is induced by salt and osmotic stress and loss of function mutations are more sensitive to stress. The mRNA is cell-to-cell mobile.	(ATRGGA)	(ATRGGA)	5	1	0	22.3862	21.4161	22.3704	21.8393	21.9594	NaN	NaN	NaN	22.532	NaN	NaN	NaN	NaN	NaN	NaN	S	2	___1	2493	0.000106862	72.819	58.257	48.907	225	1	-2.7135	27597000	AT4G16830.2;AT4G16830.3;AT4G16830.1	225;344;354	AT4G16830.2	AT4G16830.2	RNEAAPAIGDAAQFPSLGGK___________	NEAAPAIGDAAQFPS(1)LGGK	4945	UID2913	1
AT1G78882	#N/A	#N/A	#N/A	5	1	1	20.3805	20.0693	19.8029	19.3326	19.9212	NaN	21.4701	NaN	NaN	NaN	23.4229	NaN	NaN	NaN	NaN	S	2	___1	930	3.31569e-08	102.28	86.023	102.28	78	0.999991	-0.70561	19184000	AT1G78882.1;AT1G78880.1	78;78	AT1G78882.1	AT1G78882.1	KSGPITGGSSRSGAQSGPVPNATGRMSGNLA	SGAQS(1)GPVPNATGR	1767	UID1060	1
AT1G24300	GYF domain-containing protein;(source:Araport11)	0	0	5	1	2	23.8599	24.1669	23.5427	23.9082	24.3231	25.1104	NaN	NaN	NaN	NaN	24.8252	NaN	NaN	NaN	24.4597	S	3	___1	375	6.62632e-13	112.95	102.69	107.04	426	0.904509	0.065781	172030000	AT1G24300.2;AT1G24300.1	426;426	AT1G24300.2	AT1G24300.2	ESYGSFGAGYQVSHGSPEAVRSVFTKSPVLD	LNSVASESYGS(0.008)FGAGY(0.025)QVS(0.063)HGS(0.905)PEAVR	754	UID462	1
AT1G15940	One of 5 PO76/PDS5 cohesion cofactor orthologs of Arabidopsis.	(PDS5E)	(ATPDS5E); (PDS5E)	5	1	2	22.7768	23.0269	22.928	23.0636	22.9512	NaN	NaN	NaN	23.227	NaN	23.3471	NaN	NaN	NaN	22.7656	S	3	___2	251	2.87203e-07	98.565	69.9	98.565	281	1	-0.66342	337600000	AT1G15940.1	281	AT1G15940.1	AT1G15940.1	HNDVKPKDNEADEKISEGQVVPSDSLEDKLN	DNEADEKIS(1)EGQVVPS(0.625)DS(0.375)LEDK	430	UID4988	1;2
AT1G15940	One of 5 PO76/PDS5 cohesion cofactor orthologs of Arabidopsis.	(PDS5E)	(ATPDS5E); (PDS5E)	5	1	2	22.7768	23.0269	22.928	23.0636	22.9512	NaN	NaN	NaN	23.227	NaN	23.3471	NaN	NaN	NaN	22.7656	S	2	___2	251	1.92954e-25	148.24	115.04	127.66	290	0.978552	-0.5129	512380000	AT1G15940.1	290	AT1G15940.1	AT1G15940.1	EADEKISEGQVVPSDSLEDKLNLGLSRKGTR	ISEGQVVPS(0.021)DS(0.979)LEDK	432	UID4989	1;2
AT1G01840	AP2-like ethylene-responsive transcription factor SNZ;(source:Araport11)	0	0	5	1	3	23.7733	24.005	23.754	24.1217	24.2414	NaN	NaN	NaN	23.7684	NaN	24.4241	23.9668	24.0514	NaN	NaN	S	2	___1	11	8.16791e-05	78.234	49.422	74.786	111	0.941875	-0.38316	153990000	AT1G01840.1	111	AT1G01840.1	AT1G01840.1	MRECFIRNKRLKRPLSPSSAVVETSATEERS	RPLS(0.942)PS(0.051)S(0.007)AVVETSATEER	15	UID9	1
AT1G20200	PAM domain (PCI/PINT associated module) protein;(source:Araport11)	EMBRYO DEFECTIVE 2719 (emb2719)	HAPLESS 15 (HAP15);EMBRYO DEFECTIVE 2719 (emb2719)	5	1	3	23.9418	24.0597	24.346	20.1425	23.4718	NaN	NaN	NaN	23.0733	NaN	23.5783	23.5559	NaN	23.8891	NaN	S	2	___1	316	2.35497e-60	197.84	180.09	147.53	19	0.891582	-0.69449	201620000	AT1G20200.1	19	AT1G20200.1	AT1G20200.1	DVEMKDNNTPSQSIISSSTSTMQNLKEIAAL	DNNT(0.001)PS(0.978)QS(0.025)IIS(0.892)S(0.087)S(0.009)T(0.007)S(0.001)TMQNLK	595	UID367	1;2
AT1G48370	#N/A	#N/A	#N/A	5	1	3	21.5496	21.8902	22.2201	21.8406	21.192	NaN	NaN	NaN	NaN	22.4305	22.4778	NaN	NaN	22.6211	22.2799	S	3	___1	547	0.00235849	49.125	33.002	49.125	25	0.996523	-0.27129	41030000	AT1G48370.1	25	AT1G48370.1	AT1G48370.1	RDRQIEEHELQETGISPDIERLKRNINARPY	QIEEHELQET(0.003)GIS(0.997)PDIER	1092	UID654	1
AT1G79920	Heat shock protein 70 (Hsp 70) family protein;(source:Araport11)	HEAT SHOCK PROTEIN 70-15 (Hsp70-15)	(AtHsp70-15);HEAT SHOCK PROTEIN 70-15 (Hsp70-15)	5	1	3	23.0398	22.954	22.8523	22.4481	21.9653	NaN	NaN	NaN	NaN	22.3366	22.5428	NaN	22.6055	22.4982	NaN	S	2	___1	952	3.94135e-05	80.469	68.995	63.76	536	0.97002	0.55719	59674000	AT1G79920.2;AT1G79920.1	536;536	AT1G79920.2	AT1G79920.2	DTDKASAEAAPASGDSDVNMQDAKDTSDATG	ASAEAAPAS(0.03)GDS(0.97)DVNMQDAK	1818	UID1088	1
AT2G20050	protein phosphatase 2C and cyclic nucleotide-binding/kinase domain-containing protein;(source:Araport11)	0	0	5	1	3	21.8718	21.9829	22.1578	21.8589	21.8855	NaN	NaN	NaN	NaN	22.6283	NaN	22.9451	NaN	23.1389	22.8324	S	2	___1	1106	0.00189833	57.785	36.883	57.785	86	0.854161	0.4835	51603000	AT2G20050.2;AT2G20050.1	86;86	AT2G20050.2	AT2G20050.2	SRDQEWGITRLSRVSSQFLPPDGSRVVKVPS	VS(0.146)S(0.854)QFLPPDGSR	2085	UID1257	1
AT2G32260	phosphorylcholine cytidylyltransferase;(source:Araport11)	PHOSPHORYLCHOLINE CYTIDYLYLTRANSFERASE (CCT1)	PHOSPHORYLCHOLINE CYTIDYLYLTRANSFERASE (CCT1); (ATCCT1)	5	1	3	21.0865	21.5246	20.9076	21.4921	22.1723	22.3938	NaN	NaN	NaN	NaN	24.3047	NaN	NaN	22.9362	22.8067	S	3	___1	1271	3.09817e-05	54.011	51.927	54.011	301	0.873033	-0.3683	73028000	AT2G32260.1	301	AT2G32260.1	AT2G32260.1	TDDQFYEEYFDHDMGSDDDEDEKFYDEEEVK	LENGQDDDT(0.001)DDQFY(0.063)EEY(0.063)FDHDMGS(0.873)DDDEDEK	2402	UID1449	1
AT3G13300	Encodes VCS (VARICOSE). Involved in mRNA decapping. VCS forms a mRNA decapping complex with DCP1 (At1g08370) and DCP2 (At5g13570). Unlike DCP2, VCS itself does not have mRNA decapping activity in vitro. DCP1, DCP2 and VCS colocalize in cytoplasmic loci, which are putative Arabidopsis mRNA processing bodies. Null mutants of DCP1, DCP2, and VCS accumulate capped mRNAs with a reduced degradation rat…	VARICOSE (VCS)	VARICOSE (VCS)	5	1	3	25.0991	25.5051	25.4875	25.5702	24.7458	NaN	NaN	NaN	NaN	24.8653	25.1703	NaN	25.2378	25.5366	NaN	S	2	___1	1763	7.79773e-27	156.87	140.52	156.87	736	0.971229	-1.4518	877710000	AT3G13300.1;AT3G13300.2	736;701	AT3G13300.1	AT3G13300.1	KDSNVTPDDDVSGMRSPSAFFKHPTHLVTPS	DSNVTPDDDVS(0.008)GMRS(0.971)PS(0.021)AFFK	3399	UID2017	1
AT1G12930	ARM repeat superfamily protein;(source:Araport11)	0	0	5	1	4	23.4525	23.8825	23.5793	23.4884	23.4978	23.7394	NaN	NaN	NaN	NaN	NaN	24.1506	24.1889	23.8226	23.7818	S	2	___1	206	4.2577e-06	87.156	66.71	62.165	625	0.804917	-0.14462	144100000	AT1G12930.1	625	AT1G12930.1	AT1G12930.1	LSKLVDEDAESSGRQSPATYTRMLSSVTRGL	LVDEDAES(0.095)S(0.095)GRQS(0.805)PAT(0.005)YTR	343	UID204	1
AT2G33610	Homologous to yeast SWI3 & RSC8, components of the SWI/SNF and RSC chromatin remodeling complexes. Interacts with BSH, AtSWI3A, SWI3C and FCA. Expressed ubiquitously.	SWITCH SUBUNIT 3 (SWI3B)	SWITCH SUBUNIT 3 (ATSWI3B);SWITCH SUBUNIT 3 (SWI3B);CHROMATIN REMODELING COMPLEX SUBUNIT B (CHB2)	5	1	4	20.1697	19.7888	20.0595	20.5056	21.7195	NaN	NaN	21.9242	NaN	NaN	22.7929	NaN	23.2254	21.7518	21.0715	S	3	___1	1287	0.00113865	47.564	37.767	47.564	279	0.76723	-0.6376	34908000	AT2G33610.1	279	AT2G33610.1	AT2G33610.1	SQFVKLPFGEQFVKESDSEDGLEMFDQIKDS	LPFGEQFVKES(0.767)DS(0.233)EDGLEMFDQIK	2425	UID1461	1
AT3G16270	ENTH/VHS family protein;(source:Araport11)	0	0	5	1	4	23.9682	23.4433	23.8108	23.613	23.5024	NaN	NaN	NaN	NaN	22.5131	23.5854	23.1251	23.2646	NaN	22.97	S	3	___1	1821	2.38309e-06	94.542	59.152	71.052	457	0.999993	1.1788	113260000	AT3G16270.1	457	AT3G16270.1	AT3G16270.1	SSSEKKTDDDPFADVSFHPNEEKESADDLFS	KTDDDPFADVS(1)FHPNEEK	3538	UID2095	1
AT5G09400	Encodes a potassium uptake permease with a functional adenylate cyclase (AC) center. The first 100 aa of this protein can complement AC-deficient E. coli and display AC activity in vitro. KUP7 is localized to the plasma membrane where it functions in potassium uptake and translocation.	K+ UPTAKE PERMEASE 7 (KUP7)	(ATKUP7);K+ UPTAKE PERMEASE 7 (KUP7)	5	1	4	22.8968	22.9235	22.718	23.1514	22.706	NaN	NaN	NaN	NaN	23.0084	23.5511	23.3363	23.2708	23.261	NaN	S	2	___1	2980	7.49254e-12	121.13	107.61	60.918	80	1	-0.19224	95918000	AT5G09400.1	80	AT5G09400.1	AT5G09400.1	EIPEHRLIRTGPRVDSFDVEALEVPGAPRND	VDS(1)FDVEALEVPGAPR	5922	UID3442	1
AT5G20280	Encodes a protein with putative sucrose-phosphate synthase activity. When the gene was expressed in transgenic tobacco plants, a clear trend for increased SPS activity was noted.	SUCROSE PHOSPHATE SYNTHASE 1F (SPS1F)	SUCROSE-PHOSPHATE SYNTHASE A1 (SPSA1);SUCROSE PHOSPHATE SYNTHASE 1F (ATSPS1F);SUCROSE PHOSPHATE SYNTHASE 1F (SPS1F)	5	1	4	23.3019	23.3785	23.3108	23.3695	22.4206	NaN	NaN	NaN	NaN	22.5493	NaN	23.1285	23.0965	23.3724	22.5105	S	2	___1	3176	8.68426e-58	195.2	164.58	144.68	125	1	-0.29404	246600000	AT5G20280.1	125	AT5G20280.1	AT5G20280.1	EKGRREATADMSEEFSEGEKGDIISDISTHG	EATADMSEEFS(1)EGEK	6253	UID3649	1;2
AT1G12830	nucleolin;(source:Araport11)	0	0	5	1	5	22.7813	22.6732	22.6034	22.5264	22.4289	NaN	NaN	NaN	22.1722	NaN	24.1228	22.5933	23.3628	22.8436	23.1503	S	2	___1	202	1.05207e-11	118.52	78.6	113.53	44	0.864457	-0.56388	88903000	AT1G12830.1	44	AT1G12830.1	AT1G12830.1	TNKAQKLNPSLNSADSESKDGETNGSGQIEN	LNPSLNS(0.026)ADS(0.864)ES(0.109)K	335	UID201	1
AT4G02510	An integral membrane GTPase that functions as a transit-sequence receptor required for the import of proteins necessary for chloroplast biogenesis. Located in the outer chloroplast membrane. Phosphorylation of the G-domains regulate translocon assembly. The mRNA is cell-to-cell mobile.	TRANSLOCON AT THE OUTER ENVELOPE MEMBRANE OF CHLOROPLASTS 159 (TOC159)	TRANSLOCON AT THE OUTER ENVELOPE MEMBRANE OF CHLOROPLASTS 159 (TOC159);TRANSLOCON AT THE OUTER ENVELOPE MEMBRANE OF CHLOROPLASTS 86 (TOC86);PLASTID PROTEIN IMPORT 2 (PPI2);TRANSLOCON AT THE OUTER ENVELOPE MEMBRANE OF CHLOROPLASTS 160 (TOC160); (ATTOC159)	5	1	5	23.2313	23.5479	23.6166	23.5157	23.4002	24.0719	NaN	NaN	NaN	NaN	24.6152	24.5153	24.4723	24.3805	23.9897	S	3	___1	2348	7.39085e-12	104.31	89.762	104.31	448	0.988154	-0.32972	188090000	AT4G02510.1	448	AT4G02510.1	AT4G02510.1	FDPIGQGEGGEVELESDKATEEGGGKLVSEG	FDPIGQGEGGEVELES(0.988)DKAT(0.012)EEGGGK	4626	UID2740	1
Sf_2_AT3G54610	#N/A	#N/A	#N/A	4	1	0	NaN	22.1042	21.8592	21.965	22.1663	NaN	22.3482	NaN	NaN	NaN	NaN	NaN	NaN	NaN	NaN	S	2	___1	3794	0.0392305	40.767	31.33	40.767	76	0.758524	-4.4853	22452000	Sf_2_AT3G54610	76	Sf_2_AT3G54610	Sf_2_AT3G54610	PPSSFSADTRDGALTSNDELESISARGADTD	DGALT(0.23)S(0.759)NDELES(0.008)IS(0.003)AR	7424	UID4251
AT3G13290	varicose-like protein;(source:Araport11)	VARICOSE-RELATED (VCR)	VARICOSE-RELATED (VCR)	4	1	1	22.7955	22.9034	NaN	23.176	22.3843	22.3569	NaN	NaN	NaN	NaN	NaN	NaN	NaN	22.6642	NaN	S	2	___1	1762	1.53338e-19	141	123.2	67.605	818	0.850535	-2.509	58461000	AT3G13290.1	818	AT3G13290.1	AT3G13290.1	SESRENIFCSQASNLSTEMARDRHPITEGSA	ENIFCSQAS(0.025)NLS(0.851)T(0.125)EMAR	3388	UID2013	1
AT4G20940	Encodes a plasma-membrane localized LRR receptor-like protein involved in both ABA and H202 mediated signaling involved in stomatal movement. TAIR10 annotation for this gene has a low confidence score (2-star). See Comments field for structural annotation by the community.	GUARD CELL HYDROGEN PEROXIDE-RESISTANT 1 (GHR1)	GUARD CELL HYDROGEN PEROXIDE-RESISTANT 1 (GHR1)	4	1	1	NaN	22.4989	22.5077	21.7699	21.9902	NaN	NaN	23.7642	NaN	NaN	NaN	NaN	NaN	22.6044	NaN	S	2	___1	2550	8.16466e-30	136.24	114.74	136.24	688	1	1.5633	40256000	AT4G20940.1;Can_0_AT4G20940;Sf_2_AT4G20940	688;694;704	AT4G20940.1	AT4G20940.1	EDLVASRKGSSSEILSPDEKLAVATGFSPSK	GSSSEILS(1)PDEK	5033	UID2968	1
AT5G13020	Agenet domain containing nucleosome binding protein. Binds H3K36 sites.	EMSY-LIKE 3 (EML3)	EMSY-LIKE 3 (EML3); (AtEML3)	4	1	1	NaN	24.0002	23.5343	24.1133	22.8836	NaN	NaN	NaN	22.5887	NaN	NaN	NaN	23.224	NaN	NaN	S	3	___1	3042	1.5811e-05	62.051	50.74	59.158	161	0.751969	-0.54463	70920000	AT5G13020.1	161	AT5G13020.1	AT5G13020.1	QKTSQSIASLAMGPPSPSLHPSMQPSSSALR	TSQSIAS(0.001)LAMGPPS(0.752)PS(0.173)LHPS(0.042)MQPS(0.011)S(0.011)S(0.011)ALR	6042	UID3524	1
AT4G14200	Pentatricopeptide repeat (PPR) superfamily protein;(source:Araport11)	0	0	4	1	1	23.6549	NaN	23.8213	24.0201	24.1302	24.1226	NaN	NaN	NaN	NaN	NaN	24.0425	NaN	NaN	NaN	T	2	___1	2452	6.37287e-47	182.31	161.36	141.86	734	0.985671	0.28429	155960000	AT4G14200.1	734	AT4G14200.1	AT4G14200.1	ESNNIPRVSSILGQETSPEDGHWPEKREVSE	VSSILGQET(0.986)S(0.014)PEDGHWPEK	8432	UID4544	1
AT1G34750	Protein phosphatase 2C family protein;(source:Araport11)	CERK-1 INTERACTING PROTEIN PHOSPHATASE 1 (CIPP1)	CERK-1 INTERACTING PROTEIN PHOSPHATASE 1 (CIPP1)	4	1	2	NaN	23.8103	23.2154	22.6886	22.7726	NaN	NaN	NaN	23.6065	NaN	24.3097	NaN	NaN	NaN	24.2412	S	3	___1	497	4.54307e-25	149.93	127.05	70.622	120	0.944225	-0.61247	140550000	AT1G34750.1	120	AT1G34750.1	AT1G34750.1	IAAYEKTDQAILSHSSDLGRGGSTAVTAILM	TDQAILS(0.001)HS(0.055)S(0.944)DLGR	999	UID600	1
AT1G63680	Encodes AtMurE, a homolog of the bacterial MurE that catalyze the ATP-dependent formation of UDP-N-acetylmuramic acid-tripeptide in bacterial peptidoglycan biosynthesis. Localized to plastids. AtMurE is involved in chloroplast biogenesis.	(MURE)	(ATMURE);ALBINO OR PALE-GREEN 13 (APG13); (MURE);PIGMENT DEFECTIVE EMBRYO 316 (PDE316)	4	1	2	24.5991	NaN	24.1689	24.6669	24.3376	NaN	NaN	NaN	NaN	24.5855	NaN	24.7851	24.8521	NaN	NaN	S	2	___1	728	1.03076e-105	247.31	215.43	247.31	194	1	-2.1013	176480000	AT1G63680.1	194	AT1G63680.1	AT1G63680.1	VDLDEIDKLTGLTEISDEEDWVDEEGNTRIN	LTGLTEIS(1)DEEDWVDEEGNTR	1370	UID828	1
AT2G48160	HUA and HUA-LIKE (HULK) genes act redundantly to regulate a subset of essential genes, with some (or all) family members also having specific functions.	HUA2 LIKE 2 (HULK2)	HUA2 LIKE 2 (HULK2); (SL3)	4	1	2	NaN	22.2685	22.1871	22.3756	21.4324	NaN	NaN	20.9758	NaN	NaN	NaN	22.0798	NaN	22.4195	NaN	S	2	___1	1523	0.000454827	63.682	46.657	63.682	486	0.999989	1.9106	30204000	AT2G48160.1	486	AT2G48160.1	AT2G48160.1	EVSAKLSGDMVNVAPSPVEKSHDGMSPSEAC	LSGDMVNVAPS(1)PVEK	2956	UID1773	1
AT3G27700	zinc finger (CCCH-type) family protein / RNA recognition motif (RRM)-containing protein;(source:Araport11)	0	0	4	1	2	NaN	23.8275	23.7574	23.2282	23.6206	NaN	NaN	NaN	23.6281	NaN	25.2007	20.1641	NaN	NaN	NaN	S	2	___1	1985	7.11499e-58	197.49	171.37	197.49	657	1	0.055119	104490000	AT3G27700.2;AT3G27700.1	657;657	AT3G27700.2	AT3G27700.2	RVKLDTASDSGAAIASPKTESSTDKKVPILK	LDTASDSGAAIAS(1)PK	3902	UID2308	1
AT4G12640	Encodes a member of the Split ends (Spen) protein family that is characterized by an N-terminal domain, with one or more RNA recognition motifs and a SPOC domain. Knockout and overexpression mutants show no apparent changes in growth, development and flowering time under standard growth conditions.	ARABIDOPSIS THALIANA SPLIT ENDS 2 (ATSPEN2)	ARABIDOPSIS THALIANA SPLIT ENDS 2 (ATSPEN2)	4	1	2	NaN	22.7915	22.3214	22.553	22.0369	NaN	NaN	NaN	NaN	22.3759	22.5095	NaN	21.9664	NaN	NaN	S	3	___1	2433	0.000336177	68.919	59.504	68.919	323	0.999575	-0.3608	38469000	AT4G12640.1	323	AT4G12640.1	AT4G12640.1	RSTHRFPQDMHEYHGSPREMGTSFRDNPHRF	FPQDMHEYHGS(1)PR	4827	UID2855	1
AT5G53330	Ubiquitin-associated/translation elongation factor EF1B protein;(source:Araport11)	0	0	4	1	2	22.6587	22.6862	22.599	NaN	22.0947	NaN	NaN	23.1171	NaN	NaN	NaN	NaN	23.4966	NaN	23.1311	S	2	___1	3483	2.92922e-26	159.79	153.19	103.7	221	0.919705	0.33283	54322000	AT5G53330.1	221	AT5G53330.1	AT5G53330.1	ENDTDKALAHLLHGSS_______________	ALAHLLHGS(0.08)S(0.92)	6878	UID3977	1
AT1G02520	Encodes an ATP-binding cassette (ABC) transporter. Expressed in the vascular tissue of primary stem. The mRNA is cell-to-cell mobile.	ATP-BINDING CASSETTE B11 (ABCB11)	P-GLYCOPROTEIN 11 (PGP11);MULTI-DRUG RESISTANCE 8 (MDR8);ATP-BINDING CASSETTE B11 (ABCB11)	4	1	2	22.7684	21.9473	22.8216	NaN	22.4505	NaN	22.7535	NaN	NaN	NaN	22.835	NaN	25.0654	NaN	NaN	S	2	___2	22	1.57143e-101	240.12	174.07	240.12	344	0.912018	0.19891	790500000	AT1G02520.1	344	AT1G02520.1	AT1G02520.1	QEINKDVKTSELSSGSSFRNSNLKKSMEGTS	TSELSSGS(0.912)S(0.088)FR	47	UID4749	1;2
AT3G48530	SNF1-related protein kinase regulatory subunit gamma 1;(source:Araport11)	SNF1-RELATED PROTEIN KINASE REGULATORY SUBUNIT GAMMA 1 (KING1)	(KIN&#947;);SNF1-RELATED PROTEIN KINASE REGULATORY SUBUNIT GAMMA 1 (KING1)	4	1	2	21.7324	21.7468	NaN	20.8525	21.6043	NaN	NaN	23.2874	NaN	NaN	NaN	NaN	23.8986	22.9913	NaN	S	2	___2	2066	5.47101e-06	89.468	64.514	74.732	19	0.99877	-0.48668	684240000	AT3G48530.1	19	AT3G48530.1	AT3G48530.1	VPEIKIMRSESLGHRSDVSSPEAKLGMRVED	S(0.144)ES(0.857)LGHRS(0.999)DVS(0.632)S(0.369)PEAK	4040	UID7116	2;3;4
AT3G48530	SNF1-related protein kinase regulatory subunit gamma 1;(source:Araport11)	SNF1-RELATED PROTEIN KINASE REGULATORY SUBUNIT GAMMA 1 (KING1)	(KIN&#947;);SNF1-RELATED PROTEIN KINASE REGULATORY SUBUNIT GAMMA 1 (KING1)	4	1	2	21.7324	21.7468	NaN	20.8525	21.6043	NaN	NaN	23.2874	NaN	NaN	NaN	NaN	23.8986	22.9913	NaN	S	2	___2	2066	5.47101e-06	89.468	64.514	47.288	22	0.990669	-0.94794	562550000	AT3G48530.1	22	AT3G48530.1	AT3G48530.1	IKIMRSESLGHRSDVSSPEAKLGMRVEDLWD	S(0.537)ES(0.537)LGHRS(0.937)DVS(0.991)S(0.998)PEAK	4041	UID7117	2;3;4
AT5G42540	Encodes a protein with similarity to yeast 5'-3'exonucleases and can functionally complement the yeast mutations. In Arabidopsis XRN2 acts as a suppressor of posttranscriptional gene silencing.	EXORIBONUCLEASE 2 (XRN2)	EXORIBONUCLEASE 2 (XRN2)	4	1	2	22.9783	22.5562	NaN	22.5314	22.2477	NaN	NaN	NaN	NaN	22.3544	NaN	NaN	22.3507	NaN	22.5114	S	3	___2	3339	2.8019e-47	179.79	157.26	167.51	462	0.796015	0.16267	300310000	AT5G42540.2;AT5G42540.1	462;462	AT5G42540.2	AT5G42540.2	VQLDSLDEVSDSLHSSPSRKYLRLSLDDNIG	LVQLDSLDEVS(0.001)DS(0.004)LHS(0.034)S(0.796)PS(0.165)RK	6555	UID8523	1;2
AT4G38470	Serine/threonine kinase that phosphorylate transit peptides of chloroplast and mitochondria targeted pre-proteins.	SERINE/THREONINE/TYROSINE KINASE 46 (STY46)	SERINE/THREONINE/TYROSINE KINASE 46 (STY46)	4	1	2	23.9468	NaN	22.8399	23.3181	22.7458	NaN	NaN	NaN	NaN	24.1481	NaN	NaN	23.8891	23.1345	NaN	S	4	___3	2844	3.02161e-43	135.89	122.8	135.89	157	0.916423	-0.58152	374230000	AT4G38470.1	157	AT4G38470.1	AT4G38470.1	GSSPNLEALALAASLSQDEDADNSVHNNSLY	S(0.003)IHPPPAFGS(0.16)S(0.837)PNLEALALAAS(0.013)LS(0.916)QDEDADNS(0.056)VHNNS(0.013)LYS(0.001)R	5615	UID12751	2
AT1G02080	Acts as scaffold protein in the CCR4-NOT complex, by interacting with various NOT proteins and CAF1. Essential protein for proper pollen development and germination capacity.	(NOT1)	(NOT1)	4	1	3	NaN	21.2611	21.5616	21.609	21.5318	19.2762	NaN	NaN	NaN	NaN	21.6765	21.8035	20.4736	NaN	NaN	S	2	___1	14	0.00590457	42.209	28.303	42.209	1564	0.9483	-1.5478	20942000	AT1G02080.2;Ler_0_AT1G02080;AT1G02080.1	1564;1565;1602	AT1G02080.2	AT1G02080.2	QVDPAGDSSSLQFSKSLPTSELNLAESSDAA	S(0.948)LPT(0.026)S(0.026)ELNLAESSDAATK	35	UID15	1
AT1G08050	Zinc finger (C3HC4-type RING finger) family protein;(source:Araport11)	0	0	4	1	3	NaN	20.5047	20.4629	19.8275	19.9262	NaN	NaN	21.9246	NaN	NaN	22.4497	NaN	19.251	21.354	NaN	S	2	___1	126	4.0979e-06	89.548	70.277	89.548	30	0.827701	1.0562	17873000	AT1G08050.1	30	AT1G08050.1	AT1G08050.1	NLNECLTLPKTLDPSSPSPSDASRSSVDPNR	TLDPS(0.086)S(0.828)PS(0.086)PS(0.001)DASR	210	UID126	1
AT1G51690	55 kDa B regulatory subunit of phosphatase 2A mRNA,	PROTEIN PHOSPHATASE 2A 55 KDA REGULATORY SUBUNIT B ALPHA ISOFORM (B ALPHA)	PROTEIN PHOSPHATASE 2A 55 KDA REGULATORY SUBUNIT B ALPHA ISOFORM (B ALPHA)	4	1	3	23.5506	23.8081	23.6138	NaN	23.606	NaN	23.8507	NaN	NaN	NaN	24.2053	23.704	23.9387	NaN	NaN	S	2	___1	597	3.27323e-36	169.61	151.8	149.09	469	0.909925	0.96656	116790000	AT1G51690.3;AT1G51690.2;AT1G51690.1	469;469;470	AT1G51690.3	AT1G51690.3	PSRALSSITRVVSRGSESPGVDGNTNALDYT	GS(0.91)ES(0.09)PGVDGNTNALDYTTK	1170	UID702	1
AT3G01160	pre-rRNA-processing ESF1-like protein;(source:Araport11)	0	0	4	1	3	NaN	22.5011	22.4319	22.2652	22.1276	22.5464	NaN	NaN	NaN	NaN	22.7909	22.1997	NaN	22.474	NaN	S	2	___1	1525	3.28288e-71	214.22	196.86	183.58	134	1	-0.073706	894490000	AT3G01160.1	134	AT3G01160.1	AT3G01160.1	TEINDLKSEKSSHVESEEESESELKVASLDD	SSHVES(1)EEES(0.999)ES(0.001)ELK	2961	UID1776	1;2
AT3G08620	RNA-binding KH domain-containing protein;(source:Araport11)	0	0	4	1	3	22.7831	23.2677	22.896	22.4936	NaN	NaN	NaN	NaN	21.9997	NaN	23.5354	NaN	22.2913	22.6995	NaN	S	2	___1	1662	0.000572223	61.038	48.407	61.038	261	0.987038	-1.4309	59323000	AT3G08620.1	261	AT3G08620.1	AT3G08620.1	QLRELALLNSNLRENSPGPSGSVSPFNSNAM	ENS(0.987)PGPS(0.011)GS(0.002)VSPFNSNAMK	3214	UID1896	1
AT3G13060	evolutionarily conserved C-terminal region 5;(source:Araport11)	EVOLUTIONARILY CONSERVED C-TERMINAL REGION 5 (ECT5)	EVOLUTIONARILY CONSERVED C-TERMINAL REGION 5 (ECT5)	4	1	3	24.2972	22.144	24.8122	24.7107	NaN	NaN	NaN	NaN	NaN	25.016	25.5018	25.2764	25.4912	NaN	NaN	S	3	___1	1753	4.96924e-32	137.31	126.81	133.23	76	0.995198	0.29886	251410000	AT3G13060.1;AT3G13060.2;Ws_0_AT3G13060	76;76;77	AT3G13060.1	AT3G13060.1	GLAGDFAGHLPSSILSPQAQGFYYRGYENPT	VAPLTGPYGLAGDFAGHLPS(0.002)S(0.002)ILS(0.995)PQAQGFYYR	3368	UID2000	1
AT3G57570	ARM repeat superfamily protein;(source:Araport11)	0	0	4	1	3	NaN	21.9657	21.771	21.6766	21.7928	NaN	NaN	21.899	NaN	NaN	22.6871	22.2626	22.5393	NaN	NaN	S	2	___1	2216	0.000446544	63.337	51.544	63.337	222	0.965293	1.7529	36451000	AT3G57570.1;AT3G57570.2	222;226	AT3G57570.1	AT3G57570.1	GALAKRDNTLINRPKSPTITGSHQPVALTPN	S(0.965)PT(0.026)IT(0.005)GS(0.005)HQPVALTPNISEK	4354	UID2595	1
AT5G03700	D-mannose binding lectin protein with Apple-like carbohydrate-binding domain-containing protein;(source:Araport11)	0	0	4	1	3	22.6013	22.9623	22.8888	NaN	22.6689	NaN	NaN	NaN	23.0729	NaN	23.669	23.2074	NaN	NaN	23.1286	S	2	___1	2909	0.000899949	57.136	43.999	57.136	462	0.999936	1.2175	69988000	AT5G03700.1	462	AT5G03700.1	AT5G03700.1	NWRREKRVLEEDNGLSPGPYKNLGSDSFNSV	RVLEEDNGLS(1)PGPYK	5776	UID3367	1
AT2G36200	P-loop containing nucleoside triphosphate hydrolases superfamily protein;(source:Araport11)	0	0	4	1	3	21.8803	22.9756	22.6815	NaN	21.7317	NaN	21.2654	NaN	NaN	NaN	22.1267	22.4133	NaN	22.1944	NaN	T	2	___1	1321	5.04385e-05	81.619	69.453	80.975	952	0.810369	-0.56186	77921000	AT2G36200.1;AT2G36200.2	952;983	AT2G36200.1	AT2G36200.1	ETFQQQYMEYEPTGATPTKNEPEIPTKATIE	AQETFQQQYMEY(0.001)EPT(0.033)GAT(0.81)PT(0.156)K	7961	UID4412	1
AT3G13990	dentin sialophosphoprotein, putative (DUF1296);(source:Araport11)	0	0	4	1	3	NaN	22.2715	22.7162	23.1814	22.6555	NaN	21.8673	NaN	NaN	NaN	23.8641	NaN	23.6215	22.6837	NaN	S	2	___3	1780	4.09166e-125	265.56	253.35	205.68	496	0.981345	1.0801	899720000	AT3G13990.2;AT3G13990.1	496;496	AT3G13990.2	AT3G13990.2	LPITIDDHVRVSRSDSPVSAVSEPQLPEQKE	S(0.019)DS(0.981)PVSAVSEPQLPEQK	3465	UID11509	1;2;3
AT3G13990	dentin sialophosphoprotein, putative (DUF1296);(source:Araport11)	0	0	4	1	3	NaN	22.2715	22.7162	23.1814	22.6555	NaN	21.8673	NaN	NaN	NaN	23.8641	NaN	23.6215	22.6837	NaN	S	2	___3	1780	1.82486e-13	125.45	112.02	94.203	499	0.999889	-0.52166	232000000	AT3G13990.2;AT3G13990.1	499;499	AT3G13990.2	AT3G13990.2	TIDDHVRVSRSDSPVSAVSEPQLPEQKETHR	S(0.39)DS(0.61)PVS(1)AVS(1)EPQLPEQK	3466	UID11510	2;3
AT3G13990	dentin sialophosphoprotein, putative (DUF1296);(source:Araport11)	0	0	4	1	3	NaN	22.2715	22.7162	23.1814	22.6555	NaN	21.8673	NaN	NaN	NaN	23.8641	NaN	23.6215	22.6837	NaN	S	2	___3	1780	1.82486e-13	125.45	112.02	125.45	502	1	-0.95587	215490000	AT3G13990.2;AT3G13990.1	502;502	AT3G13990.2	AT3G13990.2	DHVRVSRSDSPVSAVSEPQLPEQKETHRSDN	S(0.37)DS(0.63)PVS(0.999)AVS(1)EPQLPEQK	3467	UID11511	2;3
AT5G60660	A member of the plasma membrane intrinsic protein subfamily PIP2.When expressed in yeast cells can conduct hydrogen peroxide into those cells. Mutants exhibit longer root hairs.	PLASMA MEMBRANE INTRINSIC PROTEIN 2;4 (PIP2;4)	PLASMA MEMBRANE INTRINSIC PROTEIN 2;4 (PIP2;4); (PIP2F)	4	1	3	20.3105	NaN	20.8786	21.2115	20.1965	NaN	NaN	NaN	NaN	20.7591	22.9079	NaN	23.3712	NaN	21.3736	S	2	___3	3594	7.31612e-45	184.98	147.83	42.789	283	1	-0.30019	1910700000	AT5G60660.1	283	AT5G60660.1	AT5G60660.1	FILRAAAIKALGSFGSFGSFRSFA_______	ALGS(1)FGS(1)FGS(1)FR	7095	UID13557	1;2;3
AT1G70320	encodes a ubiquitin-protein ligase-like protein containing a HECT domain. There are six other HECT-domain UPLs in Arabidopsis.	UBIQUITIN-PROTEIN LIGASE 2 (UPL2)	UBIQUITIN-PROTEIN LIGASE 2 (UPL2)	4	1	4	NaN	20.7457	20.8295	21.0102	20.8282	NaN	NaN	NaN	NaN	21.1253	21.7972	NaN	21.5059	21.2758	21.3274	S	2	___1	806	0.000189673	70.412	47.036	70.412	2960	0.80021	0.01224	21675000	AT1G70320.1;AT1G55860.2;AT1G55860.1	2960;2977;3226	AT1G70320.1	AT1G70320.1	VVVYTAASRIEGWSPSSGVPEKLENKPVGEE	IEGWS(0.1)PS(0.8)S(0.1)GVPEK	1519	UID920	1
AT1G76180	Encodes a dehydrin protein whose expression is induced early on in response to dehydration stress. This gene's expression to cold occurs in two waves, with early induction occurring within 1 h and secondary induction occurring 5 h after the beginning of cold stress. Expression is also induced in response to ABA but not in response to 2,4-D, BA, and GA3. ERD14 protein is capable of binding Ca2+, e…	EARLY RESPONSE TO DEHYDRATION 14 (ERD14)	EARLY RESPONSE TO DEHYDRATION 14 (ERD14)	4	1	4	23.4413	23.1091	23.072	NaN	23.0695	NaN	NaN	NaN	23.2157	NaN	23.7418	23.253	NaN	23.0108	22.9706	S	3	___1	884	4.58021e-05	55.442	43.811	45.685	136	1	0.55034	88495000	AT1G76180.2;AT1G76180.1	136;136	AT1G76180.2	AT1G76180.2	KLKEKLPGHKKPEDGSAVAAAPVVVPPPVEE	KPEDGS(1)AVAAAPVVVPPPVEEAHPVEK	1674	UID1009	1
AT3G23900	RNA recognition motif (RRM)-containing protein;(source:Araport11)	0	0	4	1	4	18.6798	18.3081	18.5495	NaN	17.7285	NaN	18.3874	NaN	NaN	NaN	22.1528	NaN	21.6796	18.6688	20.4891	S	2	___1	1940	0.0102277	44.863	17.534	41.399	523	0.988892	-0.20037	19545000	AT3G23900.1;AT3G23900.3;AT3G23900.2	523;523;523	AT3G23900.1	AT3G23900.1	RSPSKSPARSRSKSKSPISYRRRRRSPTYSP	S(0.999)KS(0.989)PIS(0.008)Y(0.004)R	3784	UID2238	1;2
AT4G38600	encodes a member of HECT ubiquitin protein ligase family that is involved in trichome cell morphogenesis. Mutants in this gene exhibit supernumerary trichome branches and increased DNA content.	KAKTUS (KAK)	KAKTUS (KAK);UBIQUITIN-PROTEIN LIGASE 3 (UPL3)	4	1	4	23.1219	23.4869	24.0318	23.8461	NaN	NaN	NaN	20.841	NaN	NaN	NaN	22.4135	22.3746	22.5341	21.8189	S	3	___1	2847	1.08125e-06	58.861	53.141	48.697	144	0.966928	-1.3518	105550000	AT4G38600.2;AT4G38600.1	144;144	AT4G38600.2	AT4G38600.2	AAAAARSADEDDDNDSEDGNGGFMHPNMSSA	S(0.027)ADEDDDNDS(0.967)EDGNGGFMHPNMS(0.002)S(0.002)AS(0.001)SALQGLLR	5640	UID3302	1
AT5G47690	One of 5 PO76/PDS5 cohesion cofactor orthologs of Arabidopsis.	(PDS5A)	(PDS5); (ATPDS5A); (PDS5A)	4	1	4	22.3613	NaN	22.8136	22.5678	23.0137	23.0383	NaN	NaN	NaN	NaN	NaN	23.1372	22.9906	23.1698	22.7353	S	3	___1	3413	0.000454175	55.67	30.649	46.404	1526	1	0.78909	70038000	AT5G47690.3;AT5G47690.1;AT5G47690.2	1526;1524;1525	AT5G47690.3	AT5G47690.3	YSGEAGEEKSESEGKSLKEGEDDEEVVNKEE	S(1)LKEGEDDEEVVNKEEDLQEAK	6745	UID3897	1
AT5G52200	Encodes an inhibitor of protein phosphatase one (PP1).	INHIBITOR-2 (I-2)	(AtI-2);INHIBITOR-2 (I-2)	4	1	4	24.3383	25.0242	24.988	25.2024	NaN	23.199	NaN	NaN	NaN	NaN	24.0401	24.2991	23.6724	NaN	23.6531	S	2	___1	3467	2.41207e-14	128.06	103.81	70.197	47	0.999997	-1.0516	377760000	AT5G52200.1;AT5G52200.2	47;67	AT5G52200.1	AT5G52200.1	PKTPYHPMMDDDGSLSPRGRAFDECVDDMQR	TPYHPMMDDDGS(1)LS(1)PR	6840	UID3958	1;2
AT1G17680	tetratricopeptide repeat (TPR)-containing protein;(source:Araport11)	0	0	4	1	4	23.2255	23.5966	23.4832	23.4682	NaN	NaN	NaN	NaN	NaN	23.7058	24.4109	24.2413	NaN	23.6635	23.3927	S	3	___2	278	4.93639e-05	75.533	71.426	75.533	608	0.999982	1.3614	125940000	AT1G17680.2;AT1G17680.1	608;608	AT1G17680.2	AT1G17680.2	IRERAAIKAHNEDVCSESEEEVIKDEEYHRL	AHNEDVCS(1)ES(1)EEEVIKDEEYHR	519	UID5043	2
AT1G17680	tetratricopeptide repeat (TPR)-containing protein;(source:Araport11)	0	0	4	1	4	23.2255	23.5966	23.4832	23.4682	NaN	NaN	NaN	NaN	NaN	23.7058	24.4109	24.2413	NaN	23.6635	23.3927	S	3	___2	278	4.93639e-05	75.533	71.426	75.533	610	0.999982	1.3614	125940000	AT1G17680.2;AT1G17680.1	610;610	AT1G17680.2	AT1G17680.2	ERAAIKAHNEDVCSESEEEVIKDEEYHRLFV	AHNEDVCS(1)ES(1)EEEVIKDEEYHR	520	UID5044	2
AT1G73150	Bromodomain and extra terminal domain family protein. Binds to acetyl-histone H3. Binding is reduced when GTE3 is SUMOylated by SIZ1.	GLOBAL TRANSCRIPTION FACTOR GROUP E3 (GTE3)	GLOBAL TRANSCRIPTION FACTOR GROUP E3 (GTE3)	4	1	4	21.8299	NaN	22.2479	21.887	22.6391	NaN	NaN	22.3436	NaN	NaN	23.2795	22.4475	22.8119	22.2236	NaN	S	4	___2	837	1.49815e-25	119.3	119.3	47.795	261	0.881317	0.9506	450460000	AT1G73150.1	261	AT1G73150.1	AT1G73150.1	NTHNVEALPLPAPTPSLSPPPPPKVVENRTL	DIDFHAPVSTNTHNVEALPLPAPT(0.236)PS(0.881)LS(0.881)PPPPPK	1578	UID5685	1;2
AT1G73150	Bromodomain and extra terminal domain family protein. Binds to acetyl-histone H3. Binding is reduced when GTE3 is SUMOylated by SIZ1.	GLOBAL TRANSCRIPTION FACTOR GROUP E3 (GTE3)	GLOBAL TRANSCRIPTION FACTOR GROUP E3 (GTE3)	4	1	4	21.8299	NaN	22.2479	21.887	22.6391	NaN	NaN	22.3436	NaN	NaN	23.2795	22.4475	22.8119	22.2236	NaN	S	4	___2	837	1.23533e-25	121.28	116.47	47.795	263	0.881317	0.9506	329920000	AT1G73150.1	263	AT1G73150.1	AT1G73150.1	HNVEALPLPAPTPSLSPPPPPKVVENRTLER	DIDFHAPVSTNTHNVEALPLPAPT(0.236)PS(0.881)LS(0.881)PPPPPK	1579	UID5686	1;2
AT3G15040	senescence regulator (Protein of unknown function, DUF584);(source:Araport11)	0	0	4	1	4	22.4837	22.4608	22.0015	NaN	22.5437	NaN	NaN	22.7438	NaN	NaN	23.0164	22.8569	23.3961	23.1216	NaN	S	2	___2	1800	3.92822e-105	242.45	223.63	224.86	214	0.999967	-0.1711	455220000	AT3G15040.1	214	AT3G15040.1	AT3G15040.1	EIVARSLAQSSLLSCSVLEGAGRTLKGRDLR	SLAQSSLLSCS(1)VLEGAGR	3508	UID6802	1;2
AT3G51880	Encodes a protein belonging to the subgroup of HMGB (high mobility group B) proteins that have a distinctive DNA-binding motif, the HMG-box domain. The motif confers non-sequence specific interaction with linear DNA and structure-specific binding to distorted DNA sites. The HMGB proteins are involved in the assembly of nucleoprotein complexes. Can be phosphorylated by CK2alpha. In interphase cell…	HIGH MOBILITY GROUP B1 (HMGB1)	NUCLEOSOME/CHROMATIN ASSEMBLY FACTOR D1 (NFD1);HIGH MOBILITY GROUP B1 (HMGB1); (AtHMGB1)	4	1	4	24.1057	23.9537	NaN	24.8318	23.9738	NaN	NaN	21.8234	NaN	NaN	24.943	24.0449	NaN	23.6766	22.6493	S	3	___3	2109	0.000333084	48.76	45.068	48.76	129	0.763506	0.075307	153900000	AT3G51880.1;AT3G51880.3	129;129	AT3G51880.1	AT3G51880.1	YEKQMDAYNKNLEEGSDESEKSRSEINDEDE	NLEEGS(0.764)DES(0.764)EKS(0.764)RS(0.764)EINDEDEAS(0.946)GEEELLEK	4143	UID11909	4
AT3G51880	Encodes a protein belonging to the subgroup of HMGB (high mobility group B) proteins that have a distinctive DNA-binding motif, the HMG-box domain. The motif confers non-sequence specific interaction with linear DNA and structure-specific binding to distorted DNA sites. The HMGB proteins are involved in the assembly of nucleoprotein complexes. Can be phosphorylated by CK2alpha. In interphase cell…	HIGH MOBILITY GROUP B1 (HMGB1)	NUCLEOSOME/CHROMATIN ASSEMBLY FACTOR D1 (NFD1);HIGH MOBILITY GROUP B1 (HMGB1); (AtHMGB1)	4	1	4	24.1057	23.9537	NaN	24.8318	23.9738	NaN	NaN	21.8234	NaN	NaN	24.943	24.0449	NaN	23.6766	22.6493	S	3	___3	2109	0.000333084	48.76	45.068	48.76	132	0.763506	0.075307	153900000	AT3G51880.1;AT3G51880.3	132;132	AT3G51880.1	AT3G51880.1	QMDAYNKNLEEGSDESEKSRSEINDEDEASG	NLEEGS(0.764)DES(0.764)EKS(0.764)RS(0.764)EINDEDEAS(0.946)GEEELLEK	4144	UID11910	4
AT3G51880	Encodes a protein belonging to the subgroup of HMGB (high mobility group B) proteins that have a distinctive DNA-binding motif, the HMG-box domain. The motif confers non-sequence specific interaction with linear DNA and structure-specific binding to distorted DNA sites. The HMGB proteins are involved in the assembly of nucleoprotein complexes. Can be phosphorylated by CK2alpha. In interphase cell…	HIGH MOBILITY GROUP B1 (HMGB1)	NUCLEOSOME/CHROMATIN ASSEMBLY FACTOR D1 (NFD1);HIGH MOBILITY GROUP B1 (HMGB1); (AtHMGB1)	4	1	4	24.1057	23.9537	NaN	24.8318	23.9738	NaN	NaN	21.8234	NaN	NaN	24.943	24.0449	NaN	23.6766	22.6493	S	3	___3	2109	0.000333084	50.145	28.844	48.76	135	0.763506	0.075307	191080000	AT3G51880.1;AT3G51880.3	135;135	AT3G51880.1	AT3G51880.1	AYNKNLEEGSDESEKSRSEINDEDEASGEEE	NLEEGS(0.764)DES(0.764)EKS(0.764)RS(0.764)EINDEDEAS(0.946)GEEELLEK	4145	UID11911	2;4
AT3G51880	Encodes a protein belonging to the subgroup of HMGB (high mobility group B) proteins that have a distinctive DNA-binding motif, the HMG-box domain. The motif confers non-sequence specific interaction with linear DNA and structure-specific binding to distorted DNA sites. The HMGB proteins are involved in the assembly of nucleoprotein complexes. Can be phosphorylated by CK2alpha. In interphase cell…	HIGH MOBILITY GROUP B1 (HMGB1)	NUCLEOSOME/CHROMATIN ASSEMBLY FACTOR D1 (NFD1);HIGH MOBILITY GROUP B1 (HMGB1); (AtHMGB1)	4	1	4	24.1057	23.9537	NaN	24.8318	23.9738	NaN	NaN	21.8234	NaN	NaN	24.943	24.0449	NaN	23.6766	22.6493	S	3	___3	2109	0.000333084	50.145	30.039	48.76	137	0.763506	0.075307	219430000	AT3G51880.1;AT3G51880.3	137;137	AT3G51880.1	AT3G51880.1	NKNLEEGSDESEKSRSEINDEDEASGEEELL	NLEEGS(0.764)DES(0.764)EKS(0.764)RS(0.764)EINDEDEAS(0.946)GEEELLEK	4146	UID11912	2;4
AT3G51880	Encodes a protein belonging to the subgroup of HMGB (high mobility group B) proteins that have a distinctive DNA-binding motif, the HMG-box domain. The motif confers non-sequence specific interaction with linear DNA and structure-specific binding to distorted DNA sites. The HMGB proteins are involved in the assembly of nucleoprotein complexes. Can be phosphorylated by CK2alpha. In interphase cell…	HIGH MOBILITY GROUP B1 (HMGB1)	NUCLEOSOME/CHROMATIN ASSEMBLY FACTOR D1 (NFD1);HIGH MOBILITY GROUP B1 (HMGB1); (AtHMGB1)	4	1	4	24.1057	23.9537	NaN	24.8318	23.9738	NaN	NaN	21.8234	NaN	NaN	24.943	24.0449	NaN	23.6766	22.6493	S	2	___3	2109	0	378.86	354.59	308.73	146	1	-0.23173	7046000000	AT3G51880.1;AT3G51880.3	146;146	AT3G51880.1	AT3G51880.1	ESEKSRSEINDEDEASGEEELLEKEAAGDDE	SEINDEDEAS(1)GEEELLEK	4147	UID11913	1;2;4
AT1G09800	Pseudouridine synthase family protein;(source:Araport11)	0	0	4	1	5	20.7596	20.362	NaN	20.9642	22.1	NaN	NaN	NaN	NaN	22.1461	22.909	22.3375	22.5023	22.0714	21.9993	S	2	___1	164	2.51475e-18	130.12	118.09	130.12	31	0.936141	0.11893	135540000	AT1G09800.1	31	AT1G09800.1	AT1G09800.1	ESLERLSKVARIEGFSDEESEEQQGLADLES	IEGFS(0.936)DEES(0.064)EEQQGLADLESMNPVNPR	268	UID163	1
AT1G31480	encodes a novel protein that may be part of a gene family represented by bovine phosphatidic acid-preferring phospholipase A1 (PA-PLA1)containing a putative transmembrane domain. SGR2 is involved in the formation and function of the vacuole.	SHOOT GRAVITROPISM 2 (SGR2)	SHOOT GRAVITROPISM 2 (SGR2)	4	1	5	22.0359	22.5141	NaN	22.3807	22.2729	NaN	NaN	22.591	NaN	NaN	23.3134	22.8177	23.2488	22.8486	22.7871	S	2	___1	462	0.00048654	62.475	49.708	62.475	886	0.946003	-0.39653	69711000	AT1G31480.1	886	AT1G31480.1	AT1G31480.1	PDGPNSPTESTEGDDSPKDSSRPHSWIDRRE	ELPDGPNSPT(0.002)ES(0.01)T(0.041)EGDDS(0.946)PK	919	UID548	1
AT1G69480	EXS (ERD1/XPR1/SYG1) family protein;(source:Araport11)	0	0	4	1	5	21.0387	20.4389	20.6367	20.466	NaN	NaN	NaN	17.8673	NaN	NaN	21.8317	21.6098	21.9524	21.042	21.3509	S	2	___2	797	3.66625e-12	122.42	102.63	122.42	59	0.999992	-0.3399	112430000	AT1G69480.1	59	AT1G69480.1	AT1G69480.1	ASRVSQQAEALHRSFSGLSFHPRHSERAGDI	SFS(1)GLSFHPR	1498	UID5634	1;2
AT1G69480	EXS (ERD1/XPR1/SYG1) family protein;(source:Araport11)	0	0	4	1	5	21.0387	20.4389	20.6367	20.466	NaN	NaN	NaN	17.8673	NaN	NaN	21.8317	21.6098	21.9524	21.042	21.3509	S	2	___2	797	0.0054484	60.255	49.042	60.255	62	0.999981	-1.4072	22718000	AT1G69480.1	62	AT1G69480.1	AT1G69480.1	VSQQAEALHRSFSGLSFHPRHSERAGDIEDQ	S(0.003)FS(0.997)GLS(1)FHPR	1499	UID5635	2
AT2G29210	splicing factor PWI domain-containing protein;(source:Araport11)	0	0	4	1	5	NaN	19.8138	19.9816	19.1929	19.4179	NaN	NaN	22.1008	NaN	NaN	22.8452	20.5103	22.5892	20.1779	20.9352	S	3	___2	1226	0.00124856	58.37	31.041	54.471	383	0.999839	0.31537	261830000	AT2G29210.1;Bur_0_AT2G29210	383;384	AT2G29210.1	AT2G29210.1	RRRSPSPPARRRRSPSPLYRRNRSPSPLYRR	RRS(1)PS(1)PLYR	2345	UID6139	2
AT5G10950	Tudor/PWWP/MBT superfamily protein;(source:Araport11)	0	0	4	1	5	NaN	22.1992	21.9502	21.8668	21.6683	NaN	NaN	22.0874	NaN	NaN	23.933	19.1304	23.0777	21.5627	22.1028	S	2	___2	3008	7.22909e-26	146.96	131.8	146.96	255	1	-0.68312	53525000	AT5G10950.1	255	AT5G10950.1	AT5G10950.1	VLKSCNSNADEVAENSSDEDEPKVLKTNNSK	SCNSNADEVAENS(1)S(1)DEDEPK	5971	UID8205	2
AT5G10950	Tudor/PWWP/MBT superfamily protein;(source:Araport11)	0	0	4	1	5	NaN	22.1992	21.9502	21.8668	21.6683	NaN	NaN	22.0874	NaN	NaN	23.933	19.1304	23.0777	21.5627	22.1028	S	2	___2	3008	7.22909e-26	146.96	131.8	146.96	256	1	-0.68312	53525000	AT5G10950.1	256	AT5G10950.1	AT5G10950.1	LKSCNSNADEVAENSSDEDEPKVLKTNNSKA	SCNSNADEVAENS(1)S(1)DEDEPK	5972	UID8206	2

## Sheet: unique_MOCK (TCSA vs MOCK)
Uniquely detected phosphosites after mock (versus TCSA) treatment from 24 h to 28 h on SIM.
Gene ID	Gene Model Description	Primary Gene Symbol	All Gene Symbols	count_TCSA	count_mock	count_CIM	Intensity 24h_SIM_4h_TCSA_1	Intensity 24h_SIM_4h_TCSA_2	Intensity 24h_SIM_4h_TCSA_3	Intensity 24h_SIM_4h_TCSA_4	Intensity 24h_SIM_4h_TCSA_5	Intensity 28h_SIM_mock_1	Intensity 28h_SIM_mock_2	Intensity 28h_SIM_mock_3	Intensity 28h_SIM_mock_4	Intensity 28h_SIM_mock_5	Intensity 4dCIM_1	Intensity 4dCIM_2	Intensity 4dCIM_3	Intensity 4dCIM_4	Intensity 4dCIM_5	C: Amino acid	C: Charge	C: Multiplicity	C: Protein group IDs	N: PEP	N: Score	N: Delta score	N: Score for localization	N: Position	N: Localization prob	N: Mass error [ppm]	N: Intensity	T: Proteins	T: Positions within proteins	T: Leading proteins	T: Protein	T: Sequence window	T: Phospho (STY) Probabilities	T: id	T: Unique identifier	M: Number of Phospho (STY)
AT2G34680	isolated from differential screening of a cDNA library from auxin-treated root culture. sequence does not show homology to any known proteins and is predicted to be extracellular.	AUXIN-INDUCED IN ROOT CULTURES 9 (AIR9)	AUXIN-INDUCED IN ROOT CULTURES 9 (AIR9)	0	5	3	NaN	NaN	NaN	NaN	NaN	23.2273	23.1826	22.9397	20.0278	22.6958	23.7189	22.9821	NaN	22.7792	NaN	S	2	___1	1302	5.34864e-05	79.771	54.979	69.729	213	0.842738	0.7262	64539000	AT2G34680.1	213	AT2G34680.1	AT2G34680.1	LHSTLTSGRTVSKVSSPSAGSSPSVSSSIRS	VS(0.155)S(0.843)PS(0.002)AGSSPSVSSSIR	2458	UID1486	1
AT1G15280	CASC3/Barentsz eIF4AIII binding protein;(source:Araport11)	(BTZ2)	(BTZ2)	0	5	4	NaN	NaN	NaN	NaN	NaN	24.4025	23.6934	24.2284	23.6402	23.6876	24.6191	23.8614	24.3458	23.8913	NaN	S	2	___1	239	3.61929e-47	185.99	126.38	185.99	52	1	-0.70441	1075500000	AT1G15280.1;AT1G15280.2	52;52	AT1G15280.1	AT1G15280.1	VRDVKNQRAVVDSDLSDEEVGTVKYDNDEDG	AVVDS(1)DLS(1)DEEVGTVK	410	UID241	1;2
AT1G20760	EH domain containing protein.	ARABIDOPSIS THALIANA EH DOMAIN CONTAINING PROTEIN 1 (ATEH1)	ARABIDOPSIS THALIANA EH DOMAIN CONTAINING PROTEIN 1 (ATEH1)	0	5	5	NaN	NaN	NaN	NaN	NaN	16.6798	19.2806	23.1361	17.9648	18.5712	23.821	18.9772	23.5998	19.3937	20.6546	S	2	___1	328	6.36126e-12	133.13	105.88	133.13	878	1	0.054152	95180000	AT1G20760.1	878	AT1G20760.1	AT1G20760.1	FDDSVPSTPLSRFGNSPPRFSDASARDNNFD	FGNS(1)PPR	628	UID386	1;2
AT5G45510	Leucine-rich repeat (LRR) family protein;(source:Araport11)	0	0	0	5	5	NaN	NaN	NaN	NaN	NaN	21.9176	20.19	22.4998	19.5374	19.6884	24.115	20.9125	24.2232	21.0576	22.8693	T	2	___1	3382	1.81922e-85	227.63	197.62	118.37	293	1	0.24782	62266000	AT5G45510.2;AT5G45510.1	293;293	AT5G45510.2	AT5G45510.2	EGEANDSQSGEKKEDTDGEDEIRSADKEEPE	KEDT(1)DGEDEIR	8783	UID4657	1
AT3G48450	RPM1-interacting protein 4 (RIN4) family protein;(source:Araport11)	0	0	0	5	5	NaN	NaN	NaN	NaN	NaN	23.0247	22.5816	23.0686	21.9393	22.826	24.3487	23.5413	24.5877	23.8597	23.797	S	3	___1	2064	2.74752e-06	92.147	79.465	88.239	53	0.986183	1.3294	123650000	AT3G48450.1	53	AT3G48450.1	AT3G48450.1	KKTMKTAVAGPESIVSPPRNEEPPKNNNNHH	TAVAGPES(0.014)IVS(0.986)PPRNEEPPK	4035	UID2383	1
AT2G39130	Transmembrane amino acid transporter family protein;(source:Araport11)	0	0	0	5	5	NaN	NaN	NaN	NaN	NaN	19.6794	20.6159	21.0798	21.0619	21.0253	21.8067	21.7376	21.9842	21.5683	21.6919	S	2	___2	1379	3.51408e-57	198.49	180.34	198.49	91	0.84679	0.29664	76191000	AT2G39130.1	91	AT2G39130.1	AT2G39130.1	FLGNNSMTRFGSSFLSSGLIRRHTPESLPTV	FGSSFLS(0.847)S(0.153)GLIR	2624	UID6314	1;2
AT4G38550	phospholipase-like protein (PEARLI 4) family protein;(source:Araport11)	0	0	0	5	5	NaN	NaN	NaN	NaN	NaN	20.1531	19.5175	20.0319	20.0198	20.6065	21.464	21.0941	21.0177	20.8024	21.1926	S	2	___1	2846	0.0115827	40.589	10.78	40.589	153	0.844973	-0.49442	17128000	AT4G38550.1	153	AT4G38550.1	AT4G38550.1	EHQDRMYEADTRSNASPFHPFRSPSPSPFHT	S(0.155)NAS(0.845)PFHPFR	5624	UID3298	1
AT3G49590	Autophagy-related protein 13;(source:Araport11)	AUTOPHAGY-RELATED 13 (ATG13)	AUTOPHAGY-RELATED 13 (ATG13)	0	5	5	NaN	NaN	NaN	NaN	NaN	22.8481	23.1446	22.9638	20.2088	22.6724	23.6146	23.1195	23.5523	23.0576	22.8152	S	3	___2	2086	3.11702e-07	87.489	73.179	87.489	337	0.999644	0.23757	244900000	AT3G49590.1;AT3G49590.2;AT3G49590.3	337;337;337	AT3G49590.1	AT3G49590.1	FHWSRTDAFGDNHQLSPPFSPSGSPSTPRYI	TDAFGDNHQLS(1)PPFSPSGSPSTPR	4084	UID7147	1;2;3
AT3G49590	Autophagy-related protein 13;(source:Araport11)	AUTOPHAGY-RELATED 13 (ATG13)	AUTOPHAGY-RELATED 13 (ATG13)	0	5	5	NaN	NaN	NaN	NaN	NaN	22.8481	23.1446	22.9638	20.2088	22.6724	23.6146	23.1195	23.5523	23.0576	22.8152	S	3	___2	2086	9.28739e-05	59.65	52.083	50.757	341	0.970241	-0.57681	111470000	AT3G49590.1;AT3G49590.2;AT3G49590.3	341;341;341	AT3G49590.1	AT3G49590.1	RTDAFGDNHQLSPPFSPSGSPSTPRYISGGN	T(0.092)DAFGDNHQLS(0.911)PPFS(0.97)PS(0.141)GS(0.694)PS(0.099)T(0.094)PR	4085	UID7148	2;3
AT5G06270	One of two plant specific paralogs of unknown function. Interacts with GL2. GIR1/GIR2 loss of function resembles gl2 lof mutations	(GIR1)	(GIR1)	0	5	5	NaN	NaN	NaN	NaN	NaN	23.8933	23.8027	23.781	23.4394	23.753	24.7564	24.5	24.7462	24.4228	24.3958	S	2	___1	2941	5.34843e-06	92.856	71.461	91.202	15	0.99999	1.2265	194910000	AT5G06270.1	15	AT5G06270.1	AT5G06270.1	_MSRRSPKLELKLNLSPPTSSQRRMVRSPSR	LNLS(1)PPTSSQR	5850	UID3403	1
AT3G09850	D111/G-patch domain-containing protein;(source:Araport11)	0	0	0	5	5	NaN	NaN	NaN	NaN	NaN	23.0674	22.8789	23.0134	23.0785	22.9096	23.8113	23.5464	23.8444	23.407	23.0558	S	2	___1	1686	4.28509e-06	89.261	78.794	58.712	187	0.958564	-0.76104	103580000	AT3G09850.1	187	AT3G09850.1	AT3G09850.1	VLGDDSHKGLGFCDDSDATPSGSLSIPKALG	GLGFCDDS(0.959)DAT(0.041)PSGSLSIPK	3267	UID1929	1
AT1G25280	Member of TLP family	TUBBY LIKE PROTEIN 10 (TLP10)	TUBBY LIKE PROTEIN 10 (TLP10);TUBBY LIKE PROTEIN 10 (AtTLP10)	0	5	5	NaN	NaN	NaN	NaN	NaN	21.526	21.4165	21.7778	21.2758	21.162	22.0488	21.7709	22.3173	21.5607	21.7813	S	2	___1	383	5.59808e-08	102.66	83.39	102.66	50	1	0.077613	34141000	AT1G25280.1	50	AT1G25280.1	AT1G25280.1	QGSSFREYSSSRDLLSPVIVQTSRWANLPPE	DLLS(1)PVIVQTSR	767	UID474	1
AT2G03240	EXS (ERD1/XPR1/SYG1) family protein;(source:Araport11)	0	0	0	4	0	NaN	NaN	NaN	NaN	NaN	20.3253	NaN	21.0253	20.5635	20.4177	NaN	NaN	NaN	NaN	NaN	S	2	___1	1000	0.0282108	50.354	31.729	50.354	63	0.990957	0.55925	6398400	AT2G03240.1	63	AT2G03240.1	AT2G03240.1	HHHLLHRKMTLHRAFSGLISTSPKKKKHHGH	AFS(0.991)GLIS(0.003)T(0.003)S(0.003)PK	1889	UID1140
AT3G22380	Encodes a nucleus-acting plant-specific clock regulator working close to the central oscillator and affecting the circadian gating of light responses. Circadian gating is the alteration of circadian phase according to the photoperiod of the entraining day/light cycle and the rhythmic antagonism of light responses in the early subjective night. TIC differentially regulates CCA1 and PRR9 from LHY, …	TIME FOR COFFEE (TIC)	TIME FOR COFFEE (TIC)	0	4	0	NaN	NaN	NaN	NaN	NaN	23.7521	24.3022	NaN	24.023	23.8509	NaN	NaN	NaN	NaN	NaN	S	3	___1	1925	3.28473e-17	127.88	115.5	97.771	268	0.827227	0.77537	76083000	AT3G22380.1;AT3G22380.2	268;268	AT3G22380.1	AT3G22380.1	SPASILASPSPPAPTSPSSSSISVRKKLPSG	VSPASILASPSPPAPT(0.025)S(0.827)PS(0.02)S(0.025)S(0.031)S(0.031)IS(0.039)VR	3756	UID2224	1
AT5G41100	hydroxyproline-rich glycoprotein family protein;(source:Araport11)	0	0	0	4	0	NaN	NaN	NaN	NaN	NaN	21.4926	21.559	21.937	21.1563	NaN	NaN	NaN	NaN	NaN	NaN	S	2	___1	3327	0.00176458	53.328	43.54	53.328	543	0.999944	0.63219	12393000	AT5G41100.2;AT5G41100.1	543;543	AT5G41100.2	AT5G41100.2	MAQQPFPERNQNRVASPPPLPLTPASLMNLR	VAS(1)PPPLPLTPASLMNLR	6531	UID3781	1
AT1G04080	Encodes a U1 small nuclear ribonucleoprotein (snRNP) factor involved in alternative splicing.	(PRP39A)	(PRP39A); (PRP39)	0	4	1	NaN	NaN	NaN	NaN	NaN	27.4377	28.1861	NaN	27.8458	26.5634	NaN	NaN	NaN	27.1863	NaN	T	3	___1	51	1.16368e-40	165.37	150.39	143.01	301	0.768969	-0.065121	1534900000	AT1G04080.3;AT1G04080.1;AT1G04080.2	301;301;115	AT1G04080.3	AT1G04080.3	SGEKADEGRSQVDGSTEQSPKLESASSTEPE	SQVDGS(0.087)T(0.769)EQS(0.144)PKLESASSTEPEELKK	7469	UID4269	1
AT4G21780	hypothetical protein;(source:Araport11)	0	0	0	4	1	NaN	NaN	NaN	NaN	NaN	23.1811	NaN	22.9421	22.6437	22.8973	23.6511	NaN	NaN	NaN	NaN	S	2	___2	2558	0.0194031	57.159	31.942	57.159	41	1	-0.54646	45107000	AT4G21780.1	41	AT4G21780.1	AT4G21780.1	NFSTCHPQFDPRRGNSEENKNTFKQRDRSSS	GNS(1)EENKNT(1)FKQR	5056	UID7708	2
AT3G54760	dentin sialophosphoprotein-like protein;(source:Araport11)	0	0	0	4	1	NaN	NaN	NaN	NaN	NaN	22.7901	21.4219	22.9064	21.724	NaN	NaN	NaN	NaN	NaN	22.5834	S	2	___1	2164	1.78512e-14	128.06	116.37	85.734	387	0.996951	-0.84925	27673000	AT3G54760.2;AT3G54760.1	387;418	AT3G54760.2	AT3G54760.2	AATDCSKETSDATLGSEENQQDKDHQCLDKK	ET(0.002)SDATLGS(0.997)EENQQDK	4266	UID2534	1
AT1G36160_Ws_0_iso1	#N/A	#N/A	#N/A	0	4	2	NaN	NaN	NaN	NaN	NaN	21.6162	21.8041	21.712	21.8207	NaN	22.0026	NaN	22.387	NaN	NaN	T	2	___1	505	6.94198e-06	90.926	76.364	90.926	1031	0.980779	-4.46	23703000	AT1G36160_Ws_0_iso1;Can_0_AT1G36160	1031;1031	AT1G36160_Ws_0_iso1	AT1G36160_Ws_0_iso1	LSELEMFTEDGENMDTPKRKSAINERIEDLV	SLSELEMFT(0.019)EDGENMDT(0.981)PK	7661	UID4329	1
AT5G15680	ARM repeat superfamily protein;(source:Araport11)	0	0	0	4	3	NaN	NaN	NaN	NaN	NaN	24.4939	24.092	24.3734	NaN	23.9369	25.2033	NaN	25.0638	NaN	24.5853	S	2	___1	3090	4.62331e-05	75.387	31.184	60.518	2080	0.86959	0.16249	178180000	AT5G15680.1	2080	AT5G15680.1	AT5G15680.1	YSENGTDEKTLVPQTSFKARSGPLQYAMMAA	TLVPQT(0.13)S(0.87)FK	6112	UID3569	1
AT1G20200	PAM domain (PCI/PINT associated module) protein;(source:Araport11)	EMBRYO DEFECTIVE 2719 (emb2719)	HAPLESS 15 (HAP15);EMBRYO DEFECTIVE 2719 (emb2719)	0	4	3	NaN	NaN	NaN	NaN	NaN	NaN	20.633	20.5714	23.2905	22.781	23.5373	NaN	NaN	21.1245	22.9356	S	2	___2	316	2.23743e-60	198.23	171.82	198.23	16	0.981742	0.564	220280000	AT1G20200.1	16	AT1G20200.1	AT1G20200.1	MTQDVEMKDNNTPSQSIISSSTSTMQNLKEI	DNNTPSQS(0.982)IIS(0.015)S(0.003)S(0.001)TSTMQNLK	594	UID5095	1;2
AT4G31810	ATP-dependent caseinolytic (Clp) protease/crotonase family protein;(source:Araport11)	(CHY4)	(CHY4)	0	4	3	NaN	NaN	NaN	NaN	NaN	22.0844	22.1226	22.2606	22.5804	NaN	22.4597	NaN	23.2032	NaN	22.0042	S	2	___1	2725	4.50378e-19	133.16	112.5	133.16	394	0.844194	-0.98401	69431000	AT4G31810.1	394	AT4G31810.1	AT4G31810.1	DMVDCYFTPASELDDSDSELKLPTAQREPYF	DMVDCYFTPAS(0.022)ELDDS(0.844)DS(0.134)ELK	5355	UID3165	1
AT5G35180	ENHANCED DISEASE RESISTANCE protein (DUF1336);(source:Araport11)	0	0	0	4	4	NaN	NaN	NaN	NaN	NaN	22.9006	22.7334	23.1256	NaN	22.0747	23.9109	NaN	23.712	23.3561	23.3237	S	2	___1	3274	1.04228e-05	93.623	73.964	93.623	222	0.9554	0.98896	79122000	AT5G35180.3;AT5G35180.2;AT5G35180.1;AT5G35180.4	222;222;222;222	AT5G35180.3	AT5G35180.3	LIRIGQGPESLLRQSSTLVNDVRGDGFYEGG	QS(0.001)S(0.955)T(0.044)LVNDVR	6417	UID3730	1
AT3G48860	coiled-coil protein;(source:Araport11)	STOMATAL CYTOKINESIS DEFECTIVE 2 (SCD2)	STOMATAL CYTOKINESIS DEFECTIVE 2 (SCD2)	0	4	4	NaN	NaN	NaN	NaN	NaN	NaN	21.8765	21.8994	21.6148	21.704	NaN	21.6233	22.4623	21.6268	21.2874	T	2	___1	2071	0.000219767	68.809	53.837	60.401	161	0.91841	0.19106	37804000	AT3G48860.2;AT3G48860.1	161;161	AT3G48860.2	AT3G48860.2	RSASAGRPSMSARSTTPTPIPNLMPPSRVSV	S(0.027)T(0.027)T(0.918)PT(0.027)PIPNLMPPSR	8274	UID4499	1
AT4G35060	Heavy metal transport/detoxification superfamily protein;(source:Araport11)	HEAVY METAL ASSOCIATED ISOPRENYLATED PLANT PROTEIN 25 (HIPP25)	HEAVY METAL ASSOCIATED ISOPRENYLATED PLANT PROTEIN 25 (HIPP25)	0	4	5	NaN	NaN	NaN	NaN	NaN	20.3993	19.5952	20.8385	19.1672	NaN	22.2083	20.7201	22.2593	20.8343	21.5767	S	2	___1	2787	0.000145866	78.653	53.267	78.653	126	0.999997	-0.31261	21229000	AT4G35060.1	126	AT4G35060.1	AT4G35060.1	APTGYVRNTEYDPHVSRLARASSTEVRYTTA	NTEYDPHVS(1)R	5486	UID3226	1
AT5G04280	Encodes one of the zinc finger-containing glycine-rich RNA-binding proteins involved in cold tolerance: AT3G26420 (ATRZ-1A), AT1G60650 (AtRZ-1b), AT5G04280 (AtRZ-1c). It also, along with AtRZ-1b, plays important roles in plant development, pre- mRNA splicing, and general gene expression.	RNA-BINDING GLYCINE-RICH PROTEIN B3 (RBGB3)	ATRZ-1C (AtRZ-1c);RNA-BINDING GLYCINE-RICH PROTEIN B3 (RBGB3);RZ-1C (RZ-1c)	0	4	5	NaN	NaN	NaN	NaN	NaN	NaN	23.5047	23.1924	23.069	22.9417	23.1789	22.4201	22.8689	22.801	22.2759	S	3	___1	2914	0.00607164	49.988	39.133	49.988	203	0.999791	-0.27512	73497000	AT5G04280.1	203	AT5G04280.1	AT5G04280.1	RYDGAARYGARDRFDSREAYIPRDRYASDRY	DRFDS(1)REAYIPR	5785	UID3371	1
AT5G16730	Encodes a microtubule-associated protein. The mRNA is cell-to-cell mobile.	0	0	0	4	5	NaN	NaN	NaN	NaN	NaN	21.1356	20.2518	21.3959	19.5451	NaN	22.0333	20.2809	22.0407	20.5003	21.2842	S	2	___1	3108	0.00105853	55.452	41.294	55.452	790	0.981091	0.25335	20994000	AT5G16730.1	790	AT5G16730.1	AT5G16730.1	IEKKEAFPDKKSELESQEEEEDSSKIDESDK	KS(0.018)ELES(0.981)QEEEEDS(0.001)S(0.001)K	6141	UID3586	1
AT2G03640	Nuclear transport factor 2 (NTF2) family protein with RNA binding (RRM-RBD-RNP motifs) domain-containing protein;(source:Araport11)	0	0	0	3	0	NaN	NaN	NaN	NaN	NaN	22.548	22.4016	NaN	22.4958	NaN	NaN	NaN	NaN	NaN	NaN	S	3	___1	1002	0.00582003	48.625	36.46	40.025	339	1	0.58488	17588000	AT2G03640.1;AT2G03640.2;AT2G03640.4;AT2G03640.3	339;340;339;340	AT2G03640.1	AT2G03640.1	ENGEAVKNVFQAHRESPIRIGNRRASIEEKR	NVFQAHRES(1)PIR	1894	UID1144	1
AT3G03990	Encodes an alpha/beta hydrolase essential for strigolactone signaling. Degradation of the protein is promoted by strigolactone. The mRNA is cell-to-cell mobile.	DWARF 14 (D14)	DWARF 14 (D14)	0	3	0	NaN	NaN	NaN	NaN	NaN	NaN	21.933	22.2663	22.0064	NaN	NaN	NaN	NaN	NaN	NaN	S	2	___1	1580	0.000116037	62.891	47.86	59.607	2	1	-0.44467	13262000	AT3G03990.1	2	AT3G03990.1	AT3G03990.1	______________MSQHNILEALNVRVVGT	S(1)QHNILEALNVR	3053	UID1822	1
AT4G24170	ATP binding microtubule motor family protein;(source:Araport11)	0	0	0	3	0	NaN	NaN	NaN	NaN	NaN	23.8573	NaN	NaN	23.7498	23.8867	NaN	NaN	NaN	NaN	NaN	S	3	___1	2587	0.0014667	52.483	14.845	52.483	666	0.856807	-2.7086	44813000	AT4G24170.1	666	AT4G24170.1	AT4G24170.1	LKQNLSMDQSEQLYKSPPEDEKCVEVYEGSD	QNLS(0.001)MDQS(0.141)EQLY(0.001)KS(0.857)PPEDEK	5105	UID3009	1
AT5G25150	Encodes a putative TATA-binding-protein associated factor TAF5. TAFs are subunits of the general transcription factor IID (TFIID).	TBP-ASSOCIATED FACTOR 5 (TAF5)	TBP-ASSOCIATED FACTOR 5 (TAF5)	0	3	0	NaN	NaN	NaN	NaN	NaN	22.7323	NaN	22.8232	23.3949	NaN	NaN	NaN	NaN	NaN	NaN	S	2	___1	3232	5.41224e-08	105.17	79.734	105.17	248	0.876977	-0.26069	25419000	AT5G25150.1	248	AT5G25150.1	AT5G25150.1	EDSLEDRLEKTGGLLSDSEKGQGESKDGDAD	TGGLLS(0.877)DS(0.123)EK	6368	UID3702	1
AT1G63640	P-loop nucleoside triphosphate hydrolases superfamily protein with CH (Calponin Homology) domain-containing protein;(source:Araport11)	0	0	0	3	1	NaN	NaN	NaN	NaN	NaN	18.6776	NaN	20.5848	NaN	16.4668	21.2823	NaN	NaN	NaN	NaN	S	2	___1	725	0.00330357	53.569	24.42	46.706	865	0.999672	-1.2023	4633100	AT1G63640.2;AT1G63640.1	865;872	AT1G63640.2	AT1G63640.2	RLVGPTSPRRHSIGASPNARRGKASGLFGRG	HSIGAS(1)PNAR	1365	UID825	1
AT1G17210	IAP-like protein 1;(source:Araport11)	IAP-LIKE PROTEIN 1 (ILP1)	IAP-LIKE PROTEIN 1 (ILP1);ARABIDOPSIS IAP-LIKE PROTEIN (ATILP1)	0	3	1	NaN	NaN	NaN	NaN	NaN	24.0688	NaN	24.0581	23.6224	NaN	24.7427	NaN	NaN	NaN	NaN	S	2	___2	270	5.57084e-60	195.27	135.84	162.15	554	0.999936	0.085061	2708600000	AT1G17210.1	554	AT1G17210.1	AT1G17210.1	PFLYGRDLSVGGPSHSLDAENEREVNRSDPF	DLSVGGPSHS(1)LDAENER	484	UID5023	1;2
AT2G30110	Encodes a ubiquitin-activating enzyme (E1), involved in the first step in conjugating multiple ubiquitins to proteins targeted for degradation. Gene is expressed in most tissues examined. Mutant is able to revert the constitutive defense responses phenotype of snc1, which indicates the gene is involved in defense response. It also indicates that ubiquitination plays a role in plant defense signal…	UBIQUITIN-ACTIVATING ENZYME 1 (UBA1)	UBIQUITIN-ACTIVATING ENZYME 1 (ATUBA1);UBIQUITIN-ACTIVATING ENZYME 1 (UBA1);MODIFIER OF SNC1 5 (MOS5)	0	3	1	NaN	NaN	NaN	NaN	NaN	22.2418	21.5577	NaN	21.5727	NaN	NaN	NaN	NaN	NaN	21.8493	S	2	___1	1239	7.86989e-05	72.184	62.653	72.184	848	0.985193	1.8304	14944000	AT2G30110.1	848	AT2G30110.1	AT2G30110.1	AKIVTDEKATTLTTASVDDAAVIDDLIAKID	AT(0.001)T(0.001)LT(0.007)T(0.007)AS(0.985)VDDAAVIDDLIAK	2354	UID1418	1
AT2G25480	TPX2 (targeting protein for Xklp2) protein family;(source:Araport11)	0	0	0	3	1	NaN	NaN	NaN	NaN	NaN	21.6311	21.0584	NaN	20.4751	NaN	NaN	20.5297	NaN	NaN	NaN	S	2	___1	1175	0.000787537	58.978	44.559	58.978	157	0.932245	2.6104	8403000	AT2G25480.1	157	AT2G25480.1	AT2G25480.1	DKPKLRETRKQVNDTSEDDTQYPKEDDGKPR	QVNDT(0.063)S(0.932)EDDT(0.005)QYPK	2201	UID1332	1
AT5G06970	PATROL1 is a Munc13-like protein involved in mediating H[+]-ATPase translocation. It interacts with AHA1and is responsible for its translocation during stomatal movement.	PROTON ATPASE TRANSLOCATION CONTROL 1 (PATROL1)	PROTON ATPASE TRANSLOCATION CONTROL 1 (PATROL1)	0	3	2	NaN	NaN	NaN	NaN	NaN	19.5707	17.5027	21.56	NaN	NaN	21.8622	NaN	21.9731	NaN	NaN	S	2	___1	2949	0.000321066	70.1	57.144	70.1	142	0.999527	-0.18108	11985000	AT5G06970.1	142	AT5G06970.1	AT5G06970.1	EWCESPSAPPLMRSESFDSPKAQELTVDDID	SES(1)FDSPK	5868	UID3414	1
AT1G01440	hypothetical protein (DUF3133);(source:Araport11)	0	0	0	3	2	NaN	NaN	NaN	NaN	NaN	NaN	21.264	NaN	20.5398	21.0987	NaN	NaN	22.5475	NaN	21.587	S	2	___1	5	0.00099413	64.297	52.45	64.297	33	0.893221	-1.1861	15568000	AT1G01440.1	33	AT1G01440.1	AT1G01440.1	DEDRGFKEDLNESATSPMRNRLDDSNSRPGS	EDLNES(0.011)AT(0.096)S(0.893)PMR	7	UID5	1
AT2G20050	protein phosphatase 2C and cyclic nucleotide-binding/kinase domain-containing protein;(source:Araport11)	0	0	0	3	2	NaN	NaN	NaN	NaN	NaN	22.2812	22.4633	NaN	22.4554	NaN	23.4546	NaN	23.4326	NaN	NaN	S	2	___1	1106	0.00195557	57.348	41.592	57.348	85	0.985078	0.42714	39449000	AT2G20050.2;AT2G20050.1	85;85	AT2G20050.2	AT2G20050.2	LSRDQEWGITRLSRVSSQFLPPDGSRVVKVP	VS(0.985)S(0.015)QFLPPDGSR	2084	UID1256	1
AT5G18190	Casein kinase involved in phosphorylation and ubiquination of RYR/PYLs, resulting in negative regulation of ABA response.	PHOTOREGULATORY PROTEIN KINASE 2 (PPK2)	PHOTOREGULATORY PROTEIN KINASE 2 (PPK2);MUT9P-LIKE-KINASE 1 (MLK1);ARABIDOPSIS EL1-LIKE 4 (AEL4)	0	3	2	NaN	NaN	NaN	NaN	NaN	NaN	18.2743	20.3793	17.1283	NaN	21.041	18.0329	NaN	NaN	NaN	S	2	___1	3133	0.00213757	56.225	51.926	48.741	100	1	0.055537	4250000	AT5G18190.1	100	AT5G18190.1	AT5G18190.1	QVEAVAEKDIAMEGGSAEKVVGVEEDSSTAP	DIAMEGGS(1)AEK	6184	UID3605	1
AT1G02840	SR34/SR1 is a plant homologue of the human general/alternative splicing factor SF2/ASF. Barta et al (2010) have proposed a nomenclature for Serine/Arginine-Rich Protein Splicing Factors (SR proteins): Plant Cell. 2010, 22:2926.	SERINE/ARGININE-RICH PROTEIN SPLICING FACTOR 34 (SR34)	(SR1); (ATSRP34);SERINE/ARGININE-RICH PROTEIN SPLICING FACTOR 34 (At-SR34);SERINE/ARGININE-RICH PROTEIN SPLICING FACTOR 34 (SR34); (SRP34)	0	3	2	NaN	NaN	NaN	NaN	NaN	22.8628	21.7097	23.1066	NaN	NaN	NaN	NaN	23.5529	NaN	22.8609	S	2	___1	27	1.97126e-05	96.331	51.884	46.891	275	0.989707	3.6584	147820000	AT1G02840.1;AT1G02840.3	275;275	AT1G02840.1	AT1G02840.1	RSKSRSPSPGRSRSRSRSPLPSVQKEGSKSP	S(0.998)RS(0.99)RS(0.99)PLPS(0.022)VQK	56	UID29	1;3
AT5G54430	Contains a universal stress protein domain. Protein is phosphorylated in response to Phytophthora infestans zoospores and xylanase.	(PHOS32)	(PHOS32); (ATPHOS32)	0	3	2	NaN	NaN	NaN	NaN	NaN	23.1482	23.1599	NaN	NaN	23.6172	NaN	23.7703	NaN	24.0225	NaN	T	3	___1	3497	7.34531e-11	114.46	103.56	66.886	41	0.956371	-0.38898	243290000	AT5G54430.1	41	AT5G54430.1	AT5G54430.1	HHHHSSSTPSSAATPTPTAGARRKIGVAVDL	HSHHHHS(0.001)S(0.001)S(0.001)T(0.001)PSSAAT(0.006)PT(0.956)PT(0.033)AGAR	8825	UID4666	1;2
AT3G17410	Positively regulates ABA-mediated physiological responses via phosphorylation on RCAR3/ RCAR11.	PUTATIVE RECEPTOR-LIKE CYTOPLASMIC KINASE 1 (CARK1)	PUTATIVE RECEPTOR-LIKE CYTOPLASMIC KINASE 1 (CARK1)	0	3	2	NaN	NaN	NaN	NaN	NaN	23.0292	23.4397	NaN	NaN	23.1414	NaN	NaN	NaN	23.5533	23.7686	T	2	___1	1839	1.26253e-26	149.18	136.54	82.543	358	1	-1.4388	694390000	AT3G17410.1;AT1G48210.2;AT1G48210.1	358;357;357	AT3G17410.1	AT3G17410.1	KALQPLLNPPRSAPQTPHRNPY_________	S(1)APQT(1)PHRNPY	8188	UID4480	1;2
AT4G29900	one of the type IIB calcium pump isoforms. encodes an autoinhibited Ca(2+)-ATPase that contains an N-terminal calmodulin binding autoinhibitory domain.	AUTOINHIBITED CA(2+)-ATPASE 10 (ACA10)	AUTOINHIBITED CA(2+)-ATPASE 10 (ACA10); (ATACA10);COMPACT INFLORESCENCE 1 (CIF1)	0	3	2	NaN	NaN	NaN	NaN	NaN	24.814	24.9013	NaN	24.7892	NaN	25.4198	25.0661	NaN	NaN	NaN	T	3	___1	2690	8.308e-20	120.15	104.63	105.49	100	0.789313	0.95502	197980000	AT4G29900.1	100	AT4G29900.1	AT4G29900.1	AIRAAHLFKAAASRVTGIASPLPTPGGGDFG	VT(0.789)GIAS(0.172)PLPT(0.038)PGGGDFGIGQEQIVSISR	8520	UID4576	1
AT5G21274	Encodes a calmodulin isoform. Expressed in leaves.	CALMODULIN 6 (CAM6)	CALMODULIN 6 (CAM6); (ACAM-6)	0	3	2	NaN	NaN	NaN	NaN	NaN	NaN	22.1741	22.0983	22.5169	NaN	NaN	NaN	22.532	22.2623	NaN	S	2	___1	1200	0.00258565	51.546	33.746	50.563	11	0.999236	-2.0441	26319000	AT5G21274.1;AT3G56800.1;AT3G43810.1;AT2G41110.1;AT2G27030.1;AT2G27030.3	11;11;11;11;11;11	AT5G21274.1	AT5G21274.1	_____MADQLTDDQISEFKEAFSLFDKDGDG	ADQLT(0.001)DDQIS(0.999)EFK	2247	UID1354	1
AT3G50370	hypothetical protein;(source:Araport11)	0	0	0	3	2	NaN	NaN	NaN	NaN	NaN	23.2529	NaN	22.9774	NaN	22.9571	NaN	NaN	23.3069	22.9582	NaN	S	3	___1	2094	0.000508241	63.537	26.381	43.068	302	0.953923	-0.65486	175630000	AT3G50370.1	302	AT3G50370.1	AT3G50370.1	PVSGGGREANAWRVSSPLQNEGANHNNYGAR	VS(0.046)S(0.954)PLQNEGANHNNY(0.007)GARPS(0.511)S(0.483)R	4121	UID2437	1;2
AT1G19870	Encodes a microtubule-associated protein.Member of IQ67 (CaM binding) domain containing family.	IQ-DOMAIN 32 (iqd32)	IQ-DOMAIN 32 (iqd32)	0	3	2	NaN	NaN	NaN	NaN	NaN	24.3992	23.9595	24.3799	NaN	NaN	NaN	NaN	NaN	24.1442	23.5414	T	3	___1	312	3.00339e-13	125.78	101.73	124.81	611	0.842848	0.087665	91020000	AT1G19870.1	611	AT1G19870.1	AT1G19870.1	DEVEISATHHEPVISTPDSKKRRAEDESGPQ	DEVEISATHHEPVIS(0.154)T(0.843)PDS(0.003)K	7566	UID4302	1
AT2G44100	GDP dissociation inhibitor involved in vesicular membrane traffic	GUANOSINE NUCLEOTIDE DIPHOSPHATE DISSOCIATION INHIBITOR 1 (GDI1)	GUANOSINE NUCLEOTIDE DIPHOSPHATE DISSOCIATION INHIBITOR 1 (ATGDI1); (AT-GDI1);GUANOSINE NUCLEOTIDE DIPHOSPHATE DISSOCIATION INHIBITOR 1 (GDI1)	0	3	3	NaN	NaN	NaN	NaN	NaN	NaN	15.6577	20.2557	15.4294	NaN	20.4745	NaN	20.0366	16.3204	NaN	S	2	___1	1459	0.00413107	52.278	38.509	52.278	67	0.865225	-0.23254	3961900	AT2G44100.2;AT2G44100.1	67;67	AT2G44100.2	AT2G44100.2	WKKFRGEEKAPAHLGSSRDYNVDMMPKFMMA	APAHLGS(0.865)S(0.135)R	2822	UID1690	1
AT2G15860	BAT2 domain protein;(source:Araport11)	0	0	0	3	3	NaN	NaN	NaN	NaN	NaN	22.6889	20.6604	24.1075	NaN	NaN	24.8276	NaN	24.3281	NaN	22.4623	S	2	___1	1043	7.9667e-71	212.17	179.08	175.6	178	0.921322	0.32128	83110000	AT2G15860.1;AT2G15860.2	178;190	AT2G15860.1	AT2G15860.1	TSLVQKLENSVQQGSSPREAGSGAPSLLETG	LENSVQQGS(0.079)S(0.921)PR	1962	UID1182	1
AT2G21660	Encodes a small glycine-rich RNA binding protein that is part of a negative-feedback loop through which AtGRP7 regulates the circadian oscillations of its own transcript. Gene expression is induced by cold. GRP7 appears to promote stomatal opening and reduce tolerance under salt and dehydration stress conditions, but, promotes stomatal closing and thereby increases stress tolerance under conditio…	COLD, CIRCADIAN RHYTHM, AND RNA BINDING 2 (CCR2)	GLYCINE RICH PROTEIN 7 (ATGRP7);"COLD, CIRCADIAN RHYTHM, AND RNA BINDING 2" (CCR2);SMALL RNA-BINDING PROTEIN 1 (SRBP1);GLYCINE-RICH RNA-BINDING PROTEIN 7 (GRP7);RNA-BINDING GLYCINE-RICH PROTEIN A3 (RBGA3);GLYCINE-RICH RNA-BINDING PROTEIN 7 (GR-RBP7)	0	3	3	NaN	NaN	NaN	NaN	NaN	NaN	19.663	NaN	19.8846	19.4469	22.1678	20.2432	NaN	20.3283	NaN	S	2	___1	1136	0.000211192	68.41	58.723	68.41	117	0.974839	-0.25429	9782100	AT2G21660.1	117	AT2G21660.1	AT2G21660.1	GYRSGGGGGYSGGGGSYGGGGGRREGGGGYS	SGGGGGY(0.001)S(0.004)GGGGS(0.975)Y(0.021)GGGGGR	2134	UID1288	1
AT3G54130	Josephin family protein;(source:Araport11)	0	0	0	3	3	NaN	NaN	NaN	NaN	NaN	20.7944	NaN	20.4606	21.2403	NaN	21.7275	NaN	21.9276	NaN	20.8989	S	2	___1	2149	0.005649	45.864	36.176	45.864	241	1	-0.41165	15156000	AT3G54130.1	241	AT3G54130.1	AT3G54130.1	QRRNQALSREEVQAFSEMEDDDLKAAIAASL	EEVQAFS(1)EMEDDDLK	4232	UID2513	1
AT4G27060	Encodes a novel, plant-specific microtubule-associated protein that regulates the orientation of cortical microtubules and the direction of organ growth. The protein plays a role in control of microtubule dependent anisotropic cell elongation. spr2 mutant rosette leaves, cauline leaves, roots, petioles and petals curl in an anticlockwise direction.	TORTIFOLIA 1 (TOR1)	TORTIFOLIA 1 (TOR1);CONVOLUTA (CN);SPIRAL 2 (SPR2)	0	3	3	NaN	NaN	NaN	NaN	NaN	21.6418	NaN	21.9449	NaN	21.5103	22.7233	22.3177	NaN	NaN	21.7435	S	2	___1	2645	5.87497e-09	85.554	62.834	79.089	579	0.999931	1.0411	25959000	AT4G27060.1	579	AT4G27060.1	AT4G27060.1	SGRRANXTAGFGKYNSFANYPTGKYNXRAPG	YNS(1)FANYPTGK	5202	UID3072	1
AT5G20250	encodes a member of glycosyl hydrolase family 36. Expression is induced within 3 hours of dark treatment, in senescing leaves and treatment with exogenous photosynthesis inhibitor. Induction of gene expression was suppressed in excised leaves supplied with sugar. The authors suggest that the gene's expression pattern is responding to the level of sugar in the cell. The mRNA is cell-to-cell mobile.	DARK INDUCIBLE 10 (DIN10)	DARK INDUCIBLE 10 (DIN10);RAFFINOSE SYNTHASE 6 (RS6)	0	3	3	NaN	NaN	NaN	NaN	NaN	21.2644	20.6919	NaN	NaN	20.6268	21.3141	20.6782	21.9295	NaN	NaN	S	2	___1	3175	0.000884504	56.482	41.509	56.482	357	0.999963	0.038636	14111000	AT5G20250.3;AT5G20250.2;AT5G20250.1;AT5G20250.4	357;357;357;496	AT5G20250.3	AT5G20250.3	TWKTDVMTLQGLGLVSPKKVYKFYNELHSYL	TDVMTLQGLGLVS(1)PK	6251	UID3647	1
AT2G27210	BRI1 suppressor 1 (BSU1)-like 3;(source:Araport11)	BRI1 SUPPRESSOR 1 (BSU1)-LIKE 3 (BSL3)	BRI1 SUPPRESSOR 1 (BSU1)-LIKE 3 (BSL3)	0	3	3	NaN	NaN	NaN	NaN	NaN	24.5316	24.3166	24.8201	NaN	NaN	25.4876	NaN	25.546	NaN	23.9389	S	3	___2	1204	4.62859e-47	184	154.65	102.59	964	0.984813	-0.063264	674250000	AT2G27210.1;AT2G27210.2	964;959	AT2G27210.1	AT2G27210.1	VVVPKLIHPLPPAITSPETSPERHIEDTWMQ	LIHPLPPAIT(0.014)S(0.985)PET(0.001)SPER	2266	UID6095	1;2
AT2G17700	ACT-like protein tyrosine kinase family protein;(source:Araport11)	SERINE/THREONINE/TYROSINE KINASE 8 (STY8)	SERINE/THREONINE/TYROSINE KINASE 8 (STY8)	0	3	3	NaN	NaN	NaN	NaN	NaN	23.421	NaN	23.5207	NaN	22.3361	23.8388	NaN	23.4274	NaN	23.1338	S	2	___1	1071	3.89937e-05	83.617	73.094	83.617	18	0.996806	0.29107	67953000	AT2G17700.1	18	AT2G17700.1	AT2G17700.1	IKDESESCGSRAVVASPSQENPRHYRMKLDV	AVVAS(0.997)PS(0.003)QENPR	2026	UID1224	1
AT2G03810	18S pre-ribosomal assembly protein gar2-like protein;(source:Araport11)	0	0	0	3	3	NaN	NaN	NaN	NaN	NaN	24.2646	NaN	24.2276	24.155	NaN	NaN	24.5819	24.7934	24.2124	NaN	S	2	___1	1004	6.42513e-60	193.69	170.61	193.69	412	0.785845	-0.71961	132110000	AT2G03810.4;AT2G03810.3;AT2G03810.2;AT2G03810.1	412;412;412;412	AT2G03810.4	AT2G03810.4	SGRSFAFPILQSEWNSSPVRMAKADKRRQKG	SFAFPILQSEWNS(0.786)S(0.214)PVR	1898	UID1146	1
AT3G21430	DNA binding protein;(source:Araport11)	ALWAYS EARLY 3 (ALY3)	ALWAYS EARLY 3 (ALY3);ARABIDOPSIS THALIANA ALWAYS EARLY 3 (ATALY3)	0	3	3	NaN	NaN	NaN	NaN	NaN	21.4885	22.1053	22.2591	NaN	NaN	NaN	NaN	22.6302	22.0357	22.0919	T	3	___1	1912	0.000296541	61.801	52.982	61.801	218	0.999999	-1.0702	27735000	AT3G21430.2	218	AT3G21430.2	AT3G21430.2	YLSPVKRGLNQKGDDTDDDMEHEIALALAEA	GDDT(1)DDDMEHEIALALAEASQR	8224	UID4488	1
AT3G01160	pre-rRNA-processing ESF1-like protein;(source:Araport11)	0	0	0	3	3	NaN	NaN	NaN	NaN	NaN	23.8003	22.7188	24.1281	NaN	NaN	24.0004	NaN	23.9592	NaN	23.528	S	2	___1	1525	3.28288e-71	214.22	196.86	200.69	138	0.999785	-0.15239	934280000	AT3G01160.1	138	AT3G01160.1	AT3G01160.1	DLKSEKSSHVESEEESESELKVASLDDESDE	SSHVES(1)EEES(1)ESELK	2962	UID1777	1;2
AT2G23520	Pyridoxal phosphate (PLP)-dependent transferases superfamily protein;(source:Araport11)	0	0	0	3	3	NaN	NaN	NaN	NaN	NaN	21.9147	NaN	22.055	21.6006	NaN	22.2518	22.1418	22.0133	NaN	NaN	S	2	___1	1157	0.000871625	63.76	43.921	63.76	530	0.999997	-0.45293	25345000	AT2G23520.1	530	AT2G23520.1	AT2G23520.1	LGSDSAGHLNHHKIASPLPPFWFTSKRQSPK	IAS(1)PLPPFWFTSK	2157	UID1307	1
AT5G03280	Involved in ethylene signal transduction. Acts downstream of CTR1. Positively regulates ORE1 and negatively regulates mir164A,B,C to regulate leaf senescence. A maternally expressed imprinted gene. Mutations in ein2 block ethylene stimulation of flavonol synthesis. The mRNA is cell-to-cell mobile.	ETHYLENE INSENSITIVE 2 (EIN2)	ETHYLENE INSENSITIVE 2 (EIN2); (PIR2);CYTOKININ RESISTANT 1 (CKR1); (ATEIN2);ORESARA 3 (ORE3);ORESARA 2 (ORE2);ENHANCED RESPONSE TO ABA3 (ERA3)	0	3	4	NaN	NaN	NaN	NaN	NaN	NaN	22.7328	NaN	22.7347	22.5161	23.1091	22.9754	NaN	22.9219	22.6584	S	2	___1	2899	3.57068e-09	97.86	76.907	97.551	757	0.999788	-1.019	51809000	AT5G03280.1	757	AT5G03280.1	AT5G03280.1	TSSLYDSLKQQRTPGSIDSLYGLQRGSSPSP	TPGS(1)IDSLYGLQR	5755	UID3360	1
AT5G42540	Encodes a protein with similarity to yeast 5'-3'exonucleases and can functionally complement the yeast mutations. In Arabidopsis XRN2 acts as a suppressor of posttranscriptional gene silencing.	EXORIBONUCLEASE 2 (XRN2)	EXORIBONUCLEASE 2 (XRN2)	0	3	4	NaN	NaN	NaN	NaN	NaN	NaN	NaN	22.8135	22.7668	22.7097	NaN	23.4816	22.9728	23.0344	22.5675	S	3	___1	3339	2.8019e-47	179.79	157.26	167.51	462	0.796015	0.16267	300310000	AT5G42540.2;AT5G42540.1	462;462	AT5G42540.2	AT5G42540.2	VQLDSLDEVSDSLHSSPSRKYLRLSLDDNIG	LVQLDSLDEVS(0.001)DS(0.004)LHS(0.034)S(0.796)PS(0.165)RK	6555	UID3794	1;2
AT5G53440	LOW protein: zinc finger CCCH domain protein;(source:Araport11)	0	0	0	3	4	NaN	NaN	NaN	NaN	NaN	22.8272	NaN	23.1223	NaN	22.1141	23.6059	NaN	23.2338	22.3441	22.5039	S	2	___2	3486	3.0019e-33	167.69	118.26	114.64	820	0.955552	-0.47178	61124000	AT5G53440.1	820	AT5G53440.1	AT5G53440.1	DNNRAKSVEAGSNLTSPAKELHASSPKTMEE	S(1)VEAGSNLT(0.044)S(0.956)PAK	6895	UID8718	1;2
AT1G75190	hypothetical protein;(source:Araport11)	0	0	0	3	4	NaN	NaN	NaN	NaN	NaN	23.4348	NaN	23.574	NaN	23.0971	24.319	22.826	23.7335	NaN	23.236	S	2	___1	871	7.3824e-74	206.8	185.04	143.67	20	0.797231	-0.26922	84991000	AT1G75190.2;AT1G75190.1	20;20	AT1G75190.2	AT1G75190.2	RFQKAKETSSVAEASSPTESQATRRRRGRPR	ETSSVAEAS(0.028)S(0.797)PT(0.147)ES(0.028)QATR	1653	UID996	1
AT2G21470	Encodes one of the two subunits of the SUMO activation enzyme required during sumolation. Sumolation is a post-translational protein modification process similar to ubiquitination during which a polypeptide (SUMO) is covalently attached to a target protein.	SUMO-ACTIVATING ENZYME 2 (SAE2)	EMBRYO DEFECTIVE 2764 (EMB2764);SUMO-ACTIVATING ENZYME 2 (ATSAE2);SUMO-ACTIVATING ENZYME 2 (SAE2)	0	3	4	NaN	NaN	NaN	NaN	NaN	NaN	22.1064	22.563	22.4393	NaN	22.646	22.6461	22.4228	NaN	21.8178	T	3	___1	1134	0.000101939	67.93	46.73	49.793	598	0.750423	-0.82479	72934000	AT2G21470.1;AT2G21470.3;AT2G21470.2	598;601;673	AT2G21470.1	AT2G21470.1	KRRLSETEASNHKKETENVESEDDDIMEVEN	ET(0.75)ENVES(0.25)EDDDIMEVENPMMVSK	7888	UID4396	1
AT1G29240	transcription initiation factor TFIID subunit, putative (DUF688);(source:Araport11)	0	0	0	3	5	NaN	NaN	NaN	NaN	NaN	19.5789	NaN	19.4871	18.2384	NaN	21.0063	20.0998	21.4489	20.0852	21.063	S	2	___1	429	0.000691489	67.726	47.422	67.726	502	1	-1.3795	11223000	AT1G29240.1	502	AT1G29240.1	AT1G29240.1	VEISSGFDRSPLAPPSPKRPSESWLCHNLPS	SPLAPPS(1)PK	857	UID516	1
AT5G16590	Leucine-rich repeat protein kinase family protein;(source:Araport11)	(LRR1)	(LRR1);LEUCINE RICH REPEAT PROTEIN 1 (LRR1)	0	3	5	NaN	NaN	NaN	NaN	NaN	NaN	19.2392	19.6341	NaN	18.2477	21.3877	19.8861	21.1923	20.0397	19.768	S	2	___2	3106	0.00927753	45.879	41.145	45.879	619	0.978477	0.14772	17212000	AT5G16590.1	619	AT5G16590.1	AT5G16590.1	PEVTRLIEEVSRSPASPGPLSD_________	S(0.022)PAS(0.978)PGPLS(1)D	6132	UID8309	1;2
AT5G16590	Leucine-rich repeat protein kinase family protein;(source:Araport11)	(LRR1)	(LRR1);LEUCINE RICH REPEAT PROTEIN 1 (LRR1)	0	3	5	NaN	NaN	NaN	NaN	NaN	NaN	19.2392	19.6341	NaN	18.2477	21.3877	19.8861	21.1923	20.0397	19.768	S	2	___2	3106	2.50735e-19	145.25	136.38	145.25	624	1	-0.15113	47071000	AT5G16590.1	624	AT5G16590.1	AT5G16590.1	LIEEVSRSPASPGPLSD______________	SPASPGPLS(1)D	6133	UID8310	1;2
AT1G06400	small GTP-binding protein (ara-2).RabGTPase functioning in anterograde trafficking from trans-Golgi network/early endosomal compartments to the plasma membrane as well as in responses to salinity stress.	(ARA-2)	(ARA2); (ARA-2); (ATRAB11E);ARABIDOPSIS THALIANA RAB GTPASE HOMOLOG A1A (ATRABA1A)	0	3	5	NaN	NaN	NaN	NaN	NaN	NaN	NaN	21.6082	20.7752	20.8417	22.5737	21.4016	22.5148	21.6099	22.1133	S	2	___1	93	2.92762e-08	103.83	77.822	103.83	182	1	0.082026	29614000	AT1G06400.1	182	AT1G06400.1	AT1G06400.1	FTEVLTQIHKIVSKRSVDGGGESADLPGKGE	S(1)VDGGGESADLPGK	175	UID98	1
AT2G46340	Encodes a member of the SPA (suppressor of phyA-105) protein family (SPA1-SPA4). SPA proteins contain an N-terminal serine/threonine kinase-like motif followed by a coiled-coil structure and a C-terminal WD-repeat domain. SPA1 is a PHYA signaling intermediate, putative regulator of PHYA signaling pathway. Light responsive repressor of photomorphogenesis. Involved in regulating circadian rhythms a…	SUPPRESSOR OF PHYA-105 1 (SPA1)	SUPPRESSOR OF PHYA-105 1 (SPA1)	0	3	5	NaN	NaN	NaN	NaN	NaN	20.954	NaN	20.6441	NaN	19.4041	22.3775	20.103	21.8152	20.1229	20.8984	S	2	___1	1495	0.000806056	58.676	37.213	58.676	97	0.969158	1.0098	17725000	AT2G46340.1	97	AT2G46340.1	AT2G46340.1	GNYRIVQGSNNTNVDSPRAGKFEHLYRLARG	IVQGS(0.001)NNT(0.03)NVDS(0.969)PR	2896	UID1736	1
AT5G20990	Involved in molybdenum cofactor (Moco) biosynthesis, inserting Mo into Molybdopterin. sir loss-of-function mutants are resistant to sirtinol, a modulator of auxin signaling.	(B73)	(B73);SIRTINOL 4 (SIR4);CO-FACTOR FOR NITRATE REDUCTASE AND XANTHINE DEHYDROGENASE 1 (CNX1);CHLORATE RESISTANT 6 (CHL6);CO-FACTOR FOR NITRATE REDUCTASE AND XANTHINE DEHYDROGENASE (CNX)	0	3	5	NaN	NaN	NaN	NaN	NaN	22.1868	22.4628	NaN	NaN	22.0256	23.8442	22.0469	23.3508	22.0951	23.2628	S	2	___1	3191	0.000253064	71.085	55.329	71.085	452	0.999866	-0.2371	59460000	AT5G20990.1	452	AT5G20990.1	AT5G20990.1	SAFSIDKKASLSEPGSIRKEKKYDEVPGPEY	ASLSEPGS(1)IRK	6283	UID3666	1
AT3G28690	Protein kinase superfamily protein;(source:Araport11)	PBS1-LIKE 36 (PBL36)	PBS1-LIKE 36 (PBL36)	0	3	5	NaN	NaN	NaN	NaN	NaN	20.407	20.3779	20.7165	NaN	NaN	21.5116	20.7029	21.2951	21.4029	20.6917	S	2	___2	1995	0.0206502	45.863	27.725	45.863	360	0.817007	-0.32503	16212000	AT3G28690.1;AT3G28690.3;AT3G28690.2	360;409;437	AT3G28690.1	AT3G28690.1	GPPMRSLSSLNLPQASPYRYARQSPKPKGKE	S(0.312)LS(0.33)S(0.359)LNLPQAS(0.817)PY(0.182)R	3928	UID7048	2
AT1G28380	This gene is predicted to encode a protein involved in negatively regulating salicylic acid-related defense responses and cell death programs. nsl1 mutants develop necrotic lesions spontaneously and show other features of a defense response, such as higher levels of SA and disease resistance-related transcripts, in the absence of a biotic stimulus. The NSL1 protein is predicted to have a MACPF do…	NECROTIC SPOTTED LESIONS 1 (NSL1)	NECROTIC SPOTTED LESIONS 1 (NSL1)	0	3	5	NaN	NaN	NaN	NaN	NaN	NaN	NaN	20.2281	19.7165	19.4165	20.6232	20.3936	20.8244	19.9887	20.1441	S	2	___1	423	0.0021351	55.401	37.133	55.401	514	0.999521	-0.13795	9838200	AT1G28380.1	514	AT1G28380.1	AT1G28380.1	TRKSCWDNLSTNSRKSGVFSMISTRLSTGLS	S(1)GVFSMISTR	848	UID512	1
AT2G22300	Encodes a putative CAM binding transcription factor. Loss of function mutations show enhanced resistance to fungal and bacterial pathogens suggesting that CAMTA functions to suppress defense responses.It acts in the cold response pathway, it can bind to and activate the expression of DREB1 genes.	SIGNAL RESPONSIVE 1 (SR1)	SIGNAL RESPONSIVE 1 (SR1);CALMODULIN-BINDING TRANSCRIPTION ACTIVATOR 3 (CAMTA3)	0	3	5	NaN	NaN	NaN	NaN	NaN	23.4527	23.6837	NaN	NaN	23.6651	24.3442	24.1813	24.5035	24.0454	23.8912	S	2	___1	1143	3.64048e-20	145.05	123.29	129.15	587	0.982573	-0.28426	135240000	AT2G22300.2;AT2G22300.1	587;587	AT2G22300.2	AT2G22300.2	EARFVKLLCSKSENTSPVSGNDSDLSQLSEK	S(0.002)ENT(0.016)S(0.983)PVSGNDSDLSQLSEK	2141	UID1293	1
AT3G07420	Encodes an asparaginyl-tRNA synthetase.	ASPARAGINYL-TRNA SYNTHETASE 2 (NS2)	ASPARAGINYL-TRNA SYNTHETASE 2 (SYNC2_ARATH);SYNTHETASE C2 (SYNC2);ASPARAGINYL-TRNA SYNTHETASE 2 (ATNS2);ASPARAGINYL-TRNA SYNTHETASE 2 (NS2)	1	5	1	22.9271	NaN	NaN	NaN	NaN	23.5429	22.793	23.853	23.1956	23.9626	NaN	NaN	23.2967	NaN	NaN	S	3	___1	1645	2.45545e-06	89.483	73.541	75.358	327	0.82428	0.23269	78874000	AT3G07420.1	327	AT3G07420.1	AT3G07420.1	IKEKTRLIDHLKRSDSNRETVVAAVHDLKKT	RS(0.17)DS(0.824)NRET(0.006)VVAAVHDLK	3173	UID1880	1
AT3G48210	kinetochore protein;(source:Araport11)	(SPC25)	(SPC25)	1	5	1	NaN	19.1002	NaN	NaN	NaN	20.6174	19.9737	20.326	20.0556	20.4755	NaN	NaN	NaN	NaN	19.8813	S	2	___1	2060	0.000685268	67.153	51.524	67.153	41	0.999921	-0.14916	8028100	AT3G48210.1	41	AT3G48210.1	AT3G48210.1	KDIHEQRLKIDSFIASPFRRSMNSLVERAQA	IDSFIAS(1)PFR	4028	UID2376	1
AT4G16310	FAD-dependent lysine-specific histone demethylase involved in the control of flowering time.	LSD1-LIKE 3 (LDL3)	LSD1-LIKE 3 (LDL3)	1	5	1	NaN	NaN	19.6314	NaN	NaN	22.886	23.0183	23.0915	23.0413	22.9968	23.3045	NaN	NaN	NaN	NaN	S	3	___1	2484	0.000387611	61.167	40.228	61.167	1434	0.806596	-0.27488	53359000	AT4G16310.1	1434	AT4G16310.1	AT4G16310.1	DSARIPVDNYSQPSHSNELVSHSKFRECSGE	IPVDNY(0.005)S(0.029)QPS(0.128)HS(0.807)NELVS(0.014)HS(0.017)K	4934	UID2902	1
AT1G08680	A member of ARF GAP domain (AGD), A thaliana has 15 members, grouped into four classes. AGD14 belongs to the class 4, together with AGD15.	ARF GAP-LIKE ZINC FINGER-CONTAINING PROTEIN ZIGA4 (ZIGA4)	ARF GAP-LIKE ZINC FINGER-CONTAINING PROTEIN ZIGA4 (ZIGA4)	1	5	2	NaN	23.1177	NaN	NaN	NaN	22.831	22.8119	23.0107	22.7865	23.0746	NaN	23.1549	23.4862	NaN	NaN	S	3	___2	136	0.00143506	50.088	37.159	47.507	150	0.921608	-0.63334	154160000	AT1G08680.2;AT1G08680.1;AT1G08680.4;AT1G08680.3	150;150;150;150	AT1G08680.2	AT1G08680.2	SQDHVSSEDMTRRANSYHSYSQSPPYDYQYE	RANS(0.922)Y(0.419)HS(0.397)Y(0.37)S(0.481)QS(0.409)PPY(0.002)DYQYEER	228	UID4868	3
AT1G08680	A member of ARF GAP domain (AGD), A thaliana has 15 members, grouped into four classes. AGD14 belongs to the class 4, together with AGD15.	ARF GAP-LIKE ZINC FINGER-CONTAINING PROTEIN ZIGA4 (ZIGA4)	ARF GAP-LIKE ZINC FINGER-CONTAINING PROTEIN ZIGA4 (ZIGA4)	1	5	2	NaN	23.1177	NaN	NaN	NaN	22.831	22.8119	23.0107	22.7865	23.0746	NaN	23.1549	23.4862	NaN	NaN	S	3	___2	136	0.000674331	56.72	48.532	56.72	157	0.855471	-0.007856	255830000	AT1G08680.2;AT1G08680.1;AT1G08680.4;AT1G08680.3	157;157;157;157	AT1G08680.2	AT1G08680.2	EDMTRRANSYHSYSQSPPYDYQYEERRYGKI	RANSYHS(0.001)YS(0.118)QS(0.855)PPY(0.007)DY(0.009)QY(0.009)EER	231	UID4869	1;3
AT5G40200	Encodes a putative DegP protease. The mRNA is cell-to-cell mobile.	DEGRADATION OF PERIPLASMIC PROTEINS 9 (DEG9)	DEGP PROTEASE 9 (DegP9);DEGRADATION OF PERIPLASMIC PROTEINS 9 (DEG9)	1	5	2	23.3543	NaN	NaN	NaN	NaN	23.8619	23.7807	23.6195	23.7188	24.0537	NaN	NaN	NaN	24.1701	23.7336	S	3	___3	3310	1.04648e-52	188.26	173.45	146.58	48	0.88999	-0.33936	1498800000	AT5G40200.1	48	AT5G40200.1	AT5G40200.1	EPQSPEPVSASEANPSPSRRSRGRGKKRRLN	EASANEPQS(0.998)PEPVS(0.003)AS(0.016)EANPS(0.89)PS(0.093)RR	6487	UID13221	1;2;3
AT1G02080	Acts as scaffold protein in the CCR4-NOT complex, by interacting with various NOT proteins and CAF1. Essential protein for proper pollen development and germination capacity.	(NOT1)	(NOT1)	1	5	2	NaN	21.6664	NaN	NaN	NaN	22.0729	22.0832	22.173	21.964	22.4416	22.8572	NaN	NaN	NaN	22.1384	S	2	___1	14	4.61175e-05	80.469	64.162	80.469	1204	0.861555	1.3472	38914000	AT1G02080.2;Ler_0_AT1G02080;AT1G02080.1	1204;1204;1242	AT1G02080.2	AT1G02080.2	ISPLKQIDLPLDVANSPNTDVPSKLLSQYVA	QIDLPLDVANS(0.862)PNT(0.137)DVPS(0.001)K	31	UID14	1
AT5G49760	Leucine rich receptor kinase.	(HPCA1)	(HPCA1)	1	5	2	NaN	20.0216	NaN	NaN	NaN	21.3571	21.7278	21.2294	21.128	21.2519	NaN	NaN	NaN	20.9622	21.4778	S	2	___1	3439	0.00051332	58.577	49.172	58.577	942	0.890057	-2.4169	19435000	AT5G49760.1	942	AT5G49760.1	AT5G49760.1	IKGSGDPYGSESFQYSGNFPASKLEPQ____	GSGDPYGS(0.002)ES(0.095)FQYS(0.89)GNFPAS(0.013)K	6784	UID3922	1
AT5G47490	RGPR-like protein;(source:Araport11)	0	0	1	5	3	NaN	21.5227	NaN	NaN	NaN	20.8065	20.3799	20.5354	19.7152	21.0691	NaN	20.8529	20.8434	NaN	20.8691	S	2	___1	3409	0.00876425	44.318	29.174	44.318	1294	0.99649	-0.39522	16482000	AT5G47490.1	1294	AT5G47490.1	AT5G47490.1	ASSGAPPPMMMQRYPSMDNIQRNGLGISVNG	Y(0.004)PS(0.996)MDNIQR	6728	UID3886	1
AT5G53930	transcriptional regulator ATRX-like protein;(source:Araport11)	0	0	1	5	3	NaN	NaN	NaN	23.5161	NaN	23.5846	23.4305	23.3508	23.4599	23.4907	23.7443	23.3927	23.7349	NaN	NaN	S	3	___1	3494	5.92353e-07	72.533	62.946	72.533	171	0.978771	0.23205	108930000	AT5G53930.1	171	AT5G53930.1	AT5G53930.1	VKDSRSRSRDELEGESEEPDECWQGEDEVIP	S(0.021)RDELEGES(0.979)EEPDECWQGEDEVIPEK	6907	UID3994	1
AT3G20410	calmodulin-domain protein kinase CDPK isoform 9 (CPK9)	CALMODULIN-DOMAIN PROTEIN KINASE 9 (CPK9)	CALMODULIN-DOMAIN PROTEIN KINASE 9 (CPK9)	1	5	3	NaN	NaN	NaN	NaN	21.7604	21.7763	21.8098	21.8004	22.0542	21.4375	NaN	22.6009	22.6934	NaN	22.0291	S	2	___1	1898	5.7111e-08	102.4	83.62	71.555	54	0.999914	0.35128	39091000	AT3G20410.1	54	AT3G20410.1	AT3G20410.1	QARTTQQPEKPGSVNSQPPPWRAAAAAPGLS	PGSVNS(1)QPPPWR	3695	UID2188	1
AT5G21160	Encodes a protein with sequence similarity to mRNA binding proteins from humans. LARP1a is involved in mRNA degradation in response to heat stress. Upon heat stress LARP1a interacts with XRN4 and appears to be responsible for addressing XRN4 to the polysome. LARP1/XRN4 double mutants are impaired in thermotolerance and lower levels of heat induced RNA turnover.	LA RELATED PROTEIN 1A (LARP1A)	LA RELATED PROTEIN 1A (LARP1A);LA RELATED PROTEIN 1A (ATLARP1A)	1	5	3	NaN	NaN	NaN	NaN	23.8731	23.9206	24.1176	24.0613	24.0714	24.1862	24.4598	NaN	24.0696	NaN	23.4456	S	2	___3	3193	0	372.17	350.72	372.17	644	0.994517	-0.35394	1481600000	AT5G21160.1;AT5G21160.2;AT5G21160.3	644;644;644	AT5G21160.1	AT5G21160.1	LSKLSSSPQCTLSGSSPPVGSLPKSFPPFQH	LSSSPQCTLSGS(0.005)S(0.995)PPVGSLPK	6291	UID13129	1;2;3
AT4G25500	Encodes an arginine/serine-rich splicing factor. The transcript is alternatively spliced and is differentially expressed in different tissues (flowers, roots, stems, and leaves) examined. Barta et al (2010) have proposed a nomenclature for Serine/Arginine-Rich Protein Splicing Factors (SR proteins): Plant Cell. 2010, 22:2926. RS40 binds to HYL1 and co-localizes to the nuclear dicing body. Along w…	ARGININE/SERINE-RICH SPLICING FACTOR 40 (RS40)	ARABIDOPSIS THALIANA ARGININE/SERINE-RICH SPLICING FACTOR 35 (ATRSP35); (ATRSP40);ARGININE/SERINE-RICH SPLICING FACTOR 40 (At-RS40);ARGININE/SERINE-RICH SPLICING FACTOR 35 (RSP35);ARGININE/SERINE-RICH SPLICING FACTOR 40 (RS40); (AT-SRP40)	1	5	3	NaN	23.9818	NaN	NaN	NaN	24.3583	24.0816	24.3467	24.0044	24.3222	24.8692	24.114	24.4902	NaN	NaN	S	2	___2	2614	1.24928e-08	103.9	85.156	95.666	268	0.852527	-2.4127	187340000	AT4G25500.2;AT4G25500.3;AT4G25500.4;AT4G25500.1	268;276;309;309	AT4G25500.2	AT4G25500.2	GEVESPIERRERSRSSPENGQVESPGSIGRR	S(0.018)RS(0.13)S(0.853)PENGQVES(0.999)PGS(0.001)IGR	5147	UID7765	2
AT4G27500	interacts with H+-ATPase, and regulates its activity The mRNA is cell-to-cell mobile.	PROTON PUMP INTERACTOR 1 (PPI1)	PROTON PUMP INTERACTOR 1 (PPI1)	1	5	3	NaN	NaN	22.163	NaN	NaN	22.5996	22.2228	22.3024	22.7577	22.2381	NaN	22.9585	NaN	22.6659	22.3156	S	2	___1	2652	0.000549577	63.037	48.065	62.378	42	1	-0.99908	53182000	AT4G27500.1	42	AT4G27500.1	AT4G27500.1	KLDQGKGDDAPINFGSVGELPKNAEENNNKV	GDDAPINFGS(1)VGELPK	5219	UID3082	1
AT4G36020	Encodes a cold shock domain protein. Involved in cold acclimation by blocking the secondary structure of mRNA which in turn facilitates translation at cold temperature.	COLD SHOCK DOMAIN PROTEIN 1 (CSDP1)	(ATCSP1);COLD SHOCK PROTEIN 1 (CSP1);COLD SHOCK DOMAIN PROTEIN 1 (CSDP1)	1	5	3	NaN	NaN	NaN	NaN	23.423	23.754	23.75	23.5693	23.8373	23.9446	24.0337	NaN	23.7557	23.2587	NaN	S	3	___1	2811	0.00013168	72.033	52.741	72.033	100	0.998118	0.16951	124460000	AT4G36020.1	100	AT4G36020.1	AT4G36020.1	ENNSRGNGARRGGGGSGCYNCGELGHISKDC	RGGGGS(0.998)GCY(0.002)NCGELGHISK	5546	UID3257	1
AT2G01210	#N/A	#N/A	#N/A	1	5	3	NaN	NaN	NaN	NaN	22.6981	22.9998	23.2195	23.2814	23.1533	22.8139	23.1071	NaN	23.0821	22.5999	NaN	S	2	___1	977	8.58718e-14	118.47	105.04	102.38	564	0.835707	0.10786	76129000	AT2G01210.1	564	AT2G01210.1	AT2G01210.1	SDFGLARLANIAGGSSPTIQSNRIIQTDQQP	LANIAGGS(0.027)S(0.836)PT(0.136)IQS(0.001)NR	1858	UID1119	1
AT2G38610	RNA-binding KH domain-containing protein;(source:Araport11)	0	0	1	5	3	NaN	NaN	NaN	24.3386	NaN	25.0218	25.1722	25.4242	25.292	25.0766	NaN	25.7788	25.9415	25.527	NaN	S	3	___1	1370	6.2603e-46	164.65	149.18	164.65	263	0.999727	0.60997	477780000	AT2G38610.2;AT2G38610.1	263;263	AT2G38610.2	AT2G38610.2	LRELALLNSNNLREESPGPSGGGSVSPFNSS	ELALLNSNNLREES(1)PGPSGGGSVSPFNSSGK	2608	UID1573	1;2
AT4G31700	Encodes a putative ribosomal protein S6 (rps6a). RPS6A and RPS6B are fully redundant and essential during gametogenesis.	RIBOSOMAL PROTEIN S6 (RPS6)	RIBOSOMAL PROTEIN S6 (RPS6); (ATRPS6); (RPS6A)	1	5	3	17.4038	NaN	NaN	NaN	NaN	19.4802	18.3457	22.7056	16.9969	17.0826	22.7865	18.236	NaN	15.4504	NaN	S	2	___1	2722	0.00048761	80.245	40.623	80.245	240	0.952612	0.034743	15936000	AT4G31700.1;AT4G31700.2	240;178	AT4G31700.1	AT4G31700.1	RDRRSESLAKKRSRLSSAAAKPSVTA_____	S(0.001)RLS(0.953)S(0.046)AAAK	5347	UID3162	1
AT1G16610	Encodes SR45, a member of the highly conserved family of serine/arginine-rich (SR) proteins, which play key roles in pre-mRNA splicing and other aspects of RNA metabolism. SR45 is a spliceosome protein, interacts with SR33 and the U1-70K protein of the U1 snRNP. Also involved in plant sugar response. sr45-1 mutation confers hypersensitivity to glucose during early seedling growth.	ARGININE/SERINE-RICH 45 (SR45)	(ATSR45);ARGININE/SERINE-RICH 45 (SR45)	1	5	3	15.4596	NaN	NaN	NaN	NaN	23.7994	22.5377	25.7231	21.1658	21.9014	26.3035	15.2614	26.272	NaN	NaN	S	2	___1	261	0.0410832	75.378	40.896	75.378	225	1	-0.34067	246290000	AT1G16610.2;AT1G16610.1;AT1G16610.3	225;232;232	AT1G16610.2	AT1G16610.2	GGPRRPRERLSPRRRSPLPRRGLSPRRRSPD	RRS(1)PLPR	460	UID278	1
AT3G08620	RNA-binding KH domain-containing protein;(source:Araport11)	0	0	1	5	4	NaN	NaN	NaN	23.8193	NaN	24.1041	23.7205	23.8974	23.7893	23.5431	24.2075	NaN	24.0931	23.9087	23.5475	S	2	___1	1662	2.76061e-35	175.15	147.47	136.51	11	0.94151	-0.79806	154280000	AT3G08620.1	11	AT3G08620.1	AT3G08620.1	_____MSGLYNYNNFSPSRAASPQIRTPSSD	SGLYNYNNFS(0.942)PS(0.058)R	3216	UID1897	1
AT3G20250	Encodes a member of the Arabidopsis Pumilio (APUM) proteins containing PUF domain (eight repeats of approximately 36 amino acids each). PUF proteins regulate both mRNA stability and translation through sequence-specific binding to the 3' UTR of target mRNA transcripts. APUM5 is involved in susceptibility to CMV and is not required for bacterial or fungal pathogen resistance although its expressio…	PUMILIO 5 (PUM5)	PUMILIO 5 (PUM5);PUMILIO 5 (APUM5)	1	5	4	NaN	NaN	NaN	NaN	21.4969	21.883	21.5072	21.5199	21.3644	22.082	22.1375	22.6906	NaN	22.8456	22.2728	S	3	___1	1892	2.18893e-05	55.526	43.446	53.55	527	0.864978	0.77498	43942000	AT3G20250.1	527	AT3G20250.1	AT3G20250.1	HEPLNSPLSPGYGLQSPRHMGNYFAVPPGVR	DQQAVGYMANHEPLNSPLS(0.019)PGY(0.116)GLQS(0.865)PR	3676	UID2177	1
AT2G25450	Encodes a 2-oxoacid-dependent dioxygenase involved in the production of 2-hydroxybut-3-enyl glucosinolate.	GLUCOSINOLATE HYDROXYLASE (GSL-OH)	GLUCOSINOLATE HYDROXYLASE (GSL-OH)	1	5	4	21.4095	NaN	NaN	NaN	NaN	21.3192	21.9125	21.5956	21.677	21.5418	22.3273	22.0645	22.6045	NaN	22.1226	S	2	___1	1174	3.55629e-05	82.362	69.529	81.311	133	0.998112	-1.5108	39516000	AT2G25450.1	133	AT2G25450.1	AT2G25450.1	KMFYTRDKTKKLKYHSNADLYESPAASWRDT	Y(0.002)HS(0.998)NADLYESPAASWR	2199	UID1330	1
AT5G16210	HEAT repeat-containing protein;(source:Araport11)	0	0	1	5	4	21.7544	NaN	NaN	NaN	NaN	22.6115	22.1207	23.0387	21.1945	21.5969	23.7558	22.2492	23.1972	22.232	NaN	S	2	___2	3099	0.000858956	67.928	58.974	56.719	1140	0.853463	1.8554	62388000	AT5G16210.1	1140	AT5G16210.1	AT5G16210.1	TESTAPGSPTGQGPESPKVVAAASEDTRFRR	EAT(0.09)ES(0.114)T(0.062)APGS(0.685)PT(0.196)GQGPES(0.853)PK	6125	UID8305	2
Ws_0_AT3G57410	#N/A	#N/A	#N/A	1	5	4	23.4885	NaN	NaN	NaN	NaN	23.9624	24.1932	23.9645	24.0697	23.451	24.7791	24.2367	24.6911	NaN	24.3452	S	3	___1	3796	6.21686e-40	148.12	137.61	148.12	859	0.99968	0.040966	189700000	Ws_0_AT3G57410	859	Ws_0_AT3G57410	Ws_0_AT3G57410	EATEEATEAKEEEEVSPAAEASAEEAKPKQD	AFSEVEATEEATEAKEEEEVS(1)PAAEASAEEAK	7436	UID4257	1
AT5G40200	Encodes a putative DegP protease. The mRNA is cell-to-cell mobile.	DEGRADATION OF PERIPLASMIC PROTEINS 9 (DEG9)	DEGP PROTEASE 9 (DegP9);DEGRADATION OF PERIPLASMIC PROTEINS 9 (DEG9)	1	5	4	23.3543	NaN	NaN	NaN	NaN	23.8619	23.7807	23.6195	23.7188	24.0537	24.8267	24.2997	NaN	24.1701	23.7336	S	2	___3	3310	3.88122e-125	255.2	231.55	255.2	36	1	0.79553	4006700000	AT5G40200.1	36	AT5G40200.1	AT5G40200.1	NAGGEVKEASANEPQSPEPVSASEANPSPSR	EASANEPQS(1)PEPVSASEANPSPSR	6484	UID13219	1;2;3
AT5G40200	Encodes a putative DegP protease. The mRNA is cell-to-cell mobile.	DEGRADATION OF PERIPLASMIC PROTEINS 9 (DEG9)	DEGP PROTEASE 9 (DegP9);DEGRADATION OF PERIPLASMIC PROTEINS 9 (DEG9)	1	5	4	23.3543	NaN	NaN	NaN	NaN	23.8619	23.7807	23.6195	23.7188	24.0537	24.8267	24.2997	NaN	24.1701	23.7336	S	3	___3	3310	2.20216e-05	78.916	64.754	65.833	41	0.929896	-0.65167	420710000	AT5G40200.1	41	AT5G40200.1	AT5G40200.1	VKEASANEPQSPEPVSASEANPSPSRRSRGR	EAS(0.002)ANEPQS(0.996)PEPVS(0.93)AS(0.071)EANPS(0.001)PSR	6485	UID13220	2;3
AT4G28980	Encodes a CDK-activating kinase that regulates root initial cell differentiation. Phosphorylates CDKD2 and CDKD3, but not CDKD1. Controls CDK activities and basal transcription.	CDK-ACTIVATING KINASE 1AT (CAK1AT)	CYCLIN-DEPENDENT KINASE F;1 (CDKF;1);CDK-ACTIVATING KINASE 1AT (CAK1AT)	1	5	4	NaN	NaN	NaN	NaN	24.6292	25.0164	25.0315	25.3598	25.1758	25.0166	25.6993	NaN	25.9216	24.9478	24.5763	S	3	___1	2670	5.66526e-35	147.25	136.64	141.23	443	0.99097	0.44507	756280000	AT4G28980.2;AT4G28980.1	443;443	AT4G28980.2	AT4G28980.2	SELYVPPTMSGPDEDSPRKWNDYREMDSDSD	YLSEEPLPVPVSELYVPPTMS(0.009)GPDEDS(0.991)PRK	5248	UID3100	1
AT4G20260	Encodes a Ca2+ and Cu2+ binding protein. N-terminal myristylation on glycine 2 appears to enable it to associate tightly with the plasma membrane. Recombinant PCaP1 interacts strongly with phosphatidylinositol 3,5-bisphosphate (PtdIns(3,5)P2) and PtdIns (3,4,5)P3, and weakly with PtdIns(3,5)P2 and PtdIns(4,5). It also interacts with calmodulin (CaM) in a calcium-dependent manner. CaM does not int…	PLASMA-MEMBRANE ASSOCIATED CATION-BINDING PROTEIN 1 (PCAP1)	ARABIDOPSIS THALIANA PLASMA-MEMBRANE ASSOCIATED CATION-BINDING PROTEIN 1 (ATPCAP1);MICROTUBULE-DESTABILIZING PROTEIN 25 (MDP25);PLASMA-MEMBRANE ASSOCIATED CATION-BINDING PROTEIN 1 (PCAP1)	1	5	4	21.1956	NaN	NaN	NaN	NaN	21.7494	21.8909	21.3814	21.5853	22.1184	NaN	22.3652	22.7974	22.5935	22.6747	T	2	___1	2540	0.00148913	52.707	44.838	42.031	206	0.998945	-0.23087	53165000	AT4G20260.3;AT4G20260.2;AT4G20260.1;AT4G20260.4;AT4G20260.6	206;206;206;207;147	AT4G20260.3	AT4G20260.3	EEKKEEATPAPAVVETPVKEPETTTAPVAEP	KEEAT(0.001)PAPAVVET(0.999)PVK	8462	UID4556	1
AT1G71010	Encodes a protein that is predicted to act as a phosphatidylinositol-3P 5-kinase, but, because it lacks a FYVE domain, it is unlikely to be efficiently targeted to membranes containing the proposed phosphatidylinositol-3P substrate. Therefore, its molecular function remains unknown. The mRNA is cell-to-cell mobile.	FORMS APLOID AND BINUCLEATE CELLS 1C (FAB1C)	FORMS APLOID AND BINUCLEATE CELLS 1C (FAB1C)	1	5	4	21.5131	NaN	NaN	NaN	NaN	22.1756	22.3858	22.2389	22.0413	21.7304	22.6823	NaN	22.4922	22.155	22.0708	S	2	___1	813	0.00213887	55.401	24.837	55.401	1182	0.989776	-2.4302	47662000	AT1G71010.1	1182	AT1G71010.1	AT1G71010.1	VNSPLRRLARPIRVQSFDSAIRFQERIQKGL	VQS(0.99)FDS(0.01)AIR	1534	UID930	1
AT3G12810	Encodes a protein similar to ATP-dependent, chromatin-remodeling proteins of the ISWI and SWI2/SNF2 family. Genetic analyses suggest that this gene is involved in multiple flowering pathways. Mutations in PIE1 results in suppression of FLC-mediated delay of flowering and causes early flowering in noninductive photoperiods independently of FLC. PIE1 is required for expression of FLC in the shoot a…	PHOTOPERIOD-INDEPENDENT EARLY FLOWERING 1 (PIE1)	PHOTOPERIOD-INDEPENDENT EARLY FLOWERING 1 (PIE1); (chr13); (SRCAP)	1	5	4	NaN	NaN	NaN	22.824	NaN	23.7791	24.0133	23.144	23.8368	22.5632	NaN	23.4018	23.5829	23.4052	24.0926	S	3	___1	1750	1.85455e-06	84.365	74.51	84.365	290	0.877908	0.027508	121850000	AT3G12810.1	290	AT3G12810.1	AT3G12810.1	KDENEDNLTSVSRVTSPVKDENQDNLASVGQ	VT(0.122)S(0.878)PVKDENQDNLASVGQDHGEDK	3363	UID1997	1
AT2G04865	Encodes a nuclear localized aminotransferase-like protein containing a plant mobile domain. The mRNA is cell-to-cell mobile.	MAIN-LIKE 2 (MAIL2)	MAIN-LIKE 2 (MAIL2)	1	5	4	NaN	NaN	NaN	NaN	22.6089	23.1493	23.3248	23.8729	23.327	22.7458	23.71	23.1676	NaN	22.6172	22.8653	S	3	___2	1013	8.54647e-05	51.566	45.906	51.566	629	0.84074	-3.0045	96345000	AT2G04865.1	629	AT2G04865.1	AT2G04865.1	DKESKVEDDDAAKGFSDVSGEENANREEEDE	GFS(0.841)DVS(0.841)GEENANREEEDET(0.317)EMGES(0.001)VAESSSLDR	1908	UID5881	2
AT2G04865	Encodes a nuclear localized aminotransferase-like protein containing a plant mobile domain. The mRNA is cell-to-cell mobile.	MAIN-LIKE 2 (MAIL2)	MAIN-LIKE 2 (MAIL2)	1	5	4	NaN	NaN	NaN	NaN	22.6089	23.1493	23.3248	23.8729	23.327	22.7458	23.71	23.1676	NaN	22.6172	22.8653	S	3	___2	1013	8.54647e-05	51.566	45.906	51.566	632	0.84074	-3.0045	96345000	AT2G04865.1	632	AT2G04865.1	AT2G04865.1	SKVEDDDAAKGFSDVSGEENANREEEDETEM	GFS(0.841)DVS(0.841)GEENANREEEDET(0.317)EMGES(0.001)VAESSSLDR	1909	UID5882	2
AT5G58290	26S proteasome AAA-ATPase subunit RPT3 (RPT3) mRNA,	REGULATORY PARTICLE TRIPLE-A ATPASE 3 (RPT3)	REGULATORY PARTICLE TRIPLE-A ATPASE 3 (RPT3)	1	5	4	22.4569	NaN	NaN	NaN	NaN	23.5995	23.8795	23.6518	23.4969	23.0281	24.1132	23.7025	24.1625	23.5556	NaN	S	2	___1	3561	3.51735e-19	140.16	117.92	137.45	16	1	-0.95352	130380000	AT5G58290.1	16	AT5G58290.1	AT5G58290.1	MASAAVASMVLDPKASPALMDLSTADEEDLY	AS(1)PALMDLSTADEEDLYGR	7048	UID4073	1
AT2G41705	Encodes a fluoride export protein.	FLUORIDE EXPORT PROTEIN (FEX)	FLUORIDE EXPORT PROTEIN (FEX)	1	5	4	NaN	NaN	NaN	20.8103	NaN	22.4509	22.1824	22.4571	22.2652	22.1226	NaN	22.4659	23.1639	22.4095	22.5984	S	2	___1	1420	4.6926e-06	87.932	70.907	83.729	111	0.981728	-0.13193	54809000	AT2G41705.2;AT2G41705.1	111;111	AT2G41705.2	AT2G41705.2	NTASVNKTLPEDITASPLPTKSLLSPEINNS	TLPEDIT(0.002)AS(0.982)PLPT(0.016)K	2728	UID1636	1
AT1G13020	Encodes eIF4B2, eukaryotic initiation factor 4B2.	EUKARYOTIC INITIATION FACTOR 4B2 (EIF4B2)	EUKARYOTIC INITIATION FACTOR 4B2 (EIF4B2)	1	5	4	NaN	NaN	18.2323	NaN	NaN	22.5223	21.9792	22.4216	21.4853	21.8208	23.9287	22.2405	23.5179	22.5334	NaN	T	2	___1	207	1.00367e-11	124.67	95.498	94.191	283	0.864318	0.32253	61729000	AT1G13020.1	283	AT1G13020.1	AT1G13020.1	RLVFEPRKADTEVSETPTAVKTSKPSPFGAA	ADTEVS(0.126)ET(0.864)PT(0.009)AVK	7518	UID4288	1
AT2G41830	Uncharacterized protein;(source:Araport11)	0	0	1	5	5	NaN	20.8473	NaN	NaN	NaN	21.306	21.2341	21.7211	20.5765	20.6642	22.311	21.6856	22.2684	21.1989	22.1507	S	2	___1	1424	0.00222194	53.001	42.997	52.265	549	0.990441	-1.0513	34320000	AT2G41830.1	549	AT2G41830.1	AT2G41830.1	LKKGMGLPRSLSRTASVFSSSAALFEKLKKD	T(0.009)AS(0.99)VFSSSAALFEK	2743	UID1642	1
AT5G16210	HEAT repeat-containing protein;(source:Araport11)	0	0	1	5	5	21.7544	NaN	NaN	NaN	NaN	22.6115	22.1207	23.0387	21.1945	21.5969	23.7558	22.2492	23.1972	22.232	22.9694	S	2	___2	3099	9.57062e-09	106.17	92.268	73.624	1132	0.92959	1.4163	160740000	AT5G16210.1	1132	AT5G16210.1	AT5G16210.1	GLLGKKEATESTAPGSPTGQGPESPKVVAAA	EAT(0.001)ES(0.001)T(0.001)APGS(0.93)PT(0.068)GQGPESPK	6124	UID8304	1;2
AT1G17210	IAP-like protein 1;(source:Araport11)	IAP-LIKE PROTEIN 1 (ILP1)	IAP-LIKE PROTEIN 1 (ILP1);ARABIDOPSIS IAP-LIKE PROTEIN (ATILP1)	1	5	5	NaN	NaN	22.0798	NaN	NaN	22.6161	22.5392	22.6525	22.3832	22.4002	22.9997	22.4698	22.7365	22.5103	22.2576	S	2	___1	270	3.78466e-13	117.26	99.163	110.74	26	0.953749	0.20726	95620000	AT1G17210.1	26	AT1G17210.1	AT1G17210.1	VNPRSNRNSVASASASASATPVDRFRRRARS	NSVAS(0.001)AS(0.002)AS(0.954)AS(0.041)AT(0.002)PVDR	498	UID304	1;2
AT1G45688	CC1 is a plant specific gene that interacts with with the cellulose synthase complex and microtubules. It appears to play a role in localizing CESA to the membrane, microtuble dynamics , particularly during salt stress.	COMPANION OF CELLULOSE SYNTHASE 1 (CC1)	COMPANION OF CELLULOSE SYNTHASE 1 (CC1)	1	5	5	NaN	22.5511	NaN	NaN	NaN	23.2481	22.878	23.272	22.7831	22.8183	23.697	22.507	23.4113	23.3048	22.5788	S	3	___1	532	3.07093e-05	81.967	71.686	45.696	30	0.965984	0.68061	143010000	AT1G45688.2;AT1G45688.1	30;30	AT1G45688.2	AT1G45688.2	SSPARSPRRPVYYVQSPSRDSHDGEKTATSF	RPVY(0.007)Y(0.007)VQS(0.966)PS(0.018)RDS(0.003)HDGEK	1061	UID642	1
AT1G15385	cotton fiber protein;(source:Araport11)	0	0	1	5	5	NaN	NaN	NaN	NaN	19.9763	20.687	20.0754	20.3085	20.7813	20.4892	21.1208	20.877	20.8438	20.5356	20.4187	S	2	___1	241	0.00768108	46.706	28.081	46.706	64	0.997766	0.65687	17407000	AT1G15385.1	64	AT1G15385.1	AT1G15385.1	FITKFRNQLLLQRLESIENMLSKGP______	LES(0.998)IENMLS(0.002)K	412	UID243	1
AT5G56360	Encodes PSL4, beta-subunit of endoplasmic reticulum-resident glucosidase II, which is essential for stable accumulation and quality control of the elf18 receptor EFR but not the flg22 receptor FLS2. The mRNA is cell-to-cell mobile.	PRIORITY IN SWEET LIFE 4 (PSL4)	PRIORITY IN SWEET LIFE 4 (PSL4)	1	5	5	26.1159	NaN	NaN	NaN	NaN	26.928	26.7117	26.5225	26.8135	26.6763	27.1036	26.8321	26.6747	26.8615	26.0362	S	3	___1	3530	8.73446e-71	190.48	182.15	190.48	403	1	0.67661	1708000000	AT5G56360.1	403	AT5G56360.1	AT5G56360.1	TPITAHEADEDDGFVSDGDEDTSDDGKYSDH	ADDQENHEHTPITAHEADEDDGFVS(1)DGDEDTSDDGK	6997	UID4040	1
AT5G13200	Encodes a protein with unknown function that is involved in hormone mediated regulation of seed germination/dormancy.	GEM-RELATED 5 (GER5)	GEM-RELATED 5 (GER5)	1	5	5	25.4692	NaN	NaN	NaN	NaN	26.4804	26.0764	26.4956	25.6741	26.0925	27.2889	25.9788	27.2775	26.2712	26.8393	S	2	___1	3044	6.75681e-124	264.01	216.97	258.92	33	0.999445	-0.27539	1024400000	AT5G13200.1	33	AT5G13200.1	AT5G13200.1	PKTLETEHQPEPSSSSPDQKKWGTHVMGAPA	TLETEHQPEPSSSS(0.999)PDQK	6047	UID3526	1
AT5G49760	Leucine rich receptor kinase.	(HPCA1)	(HPCA1)	1	5	5	22.9026	NaN	NaN	NaN	NaN	23.6765	23.8874	23.6471	23.5394	23.2538	24.3771	24.0429	24.4838	23.9892	24.2117	S	2	___1	3439	2.28235e-74	214.14	197.91	212.18	938	0.999975	-1.2989	172090000	AT5G49760.1	938	AT5G49760.1	AT5G49760.1	YEDAIKGSGDPYGSESFQYSGNFPASKLEPQ	GSGDPYGSES(1)FQYSGNFPASK	6783	UID3921	1
AT3G48860	coiled-coil protein;(source:Araport11)	STOMATAL CYTOKINESIS DEFECTIVE 2 (SCD2)	STOMATAL CYTOKINESIS DEFECTIVE 2 (SCD2)	1	5	5	18.7395	NaN	NaN	NaN	NaN	20.5853	19.1808	21.0748	17.6884	19.037	22.1303	18.6831	18.152	19.2207	20.602	S	2	___1	2071	0.034835	41.029	27.437	41.029	130	0.865099	1.2318	13069000	AT3G48860.2;AT3G48860.1	130;130	AT3G48860.2	AT3G48860.2	NNLPAVSFAPRTRSPSPALGRNFAEQVPSSV	T(0.004)RS(0.131)PS(0.865)PALGR	4048	UID2395	1
AT5G03280	Involved in ethylene signal transduction. Acts downstream of CTR1. Positively regulates ORE1 and negatively regulates mir164A,B,C to regulate leaf senescence. A maternally expressed imprinted gene. Mutations in ein2 block ethylene stimulation of flavonol synthesis. The mRNA is cell-to-cell mobile.	ETHYLENE INSENSITIVE 2 (EIN2)	ETHYLENE INSENSITIVE 2 (EIN2); (PIR2);CYTOKININ RESISTANT 1 (CKR1); (ATEIN2);ORESARA 3 (ORE3);ORESARA 2 (ORE2);ENHANCED RESPONSE TO ABA3 (ERA3)	1	5	5	21.2567	NaN	NaN	NaN	NaN	22.27	21.9189	22.6732	21.4613	21.8587	23.5529	22.5122	23.2855	22.3477	22.7172	S	2	___2	2899	8.38762e-26	155.22	91.809	155.22	655	0.979229	0.88534	151760000	AT5G03280.1	655	AT5G03280.1	AT5G03280.1	SDGPPSFRSLSGEGGSGTGSLSRLQGLGRAA	SLSGEGGS(0.979)GT(0.02)GSLSR	5752	UID8087	1;2
AT5G03280	Involved in ethylene signal transduction. Acts downstream of CTR1. Positively regulates ORE1 and negatively regulates mir164A,B,C to regulate leaf senescence. A maternally expressed imprinted gene. Mutations in ein2 block ethylene stimulation of flavonol synthesis. The mRNA is cell-to-cell mobile.	ETHYLENE INSENSITIVE 2 (EIN2)	ETHYLENE INSENSITIVE 2 (EIN2); (PIR2);CYTOKININ RESISTANT 1 (CKR1); (ATEIN2);ORESARA 3 (ORE3);ORESARA 2 (ORE2);ENHANCED RESPONSE TO ABA3 (ERA3)	1	5	5	21.2567	NaN	NaN	NaN	NaN	22.27	21.9189	22.6732	21.4613	21.8587	23.5529	22.5122	23.2855	22.3477	22.7172	S	2	___2	2899	3.73786e-35	172.91	131.63	162.81	659	0.919298	0.77237	230360000	AT5G03280.1	659	AT5G03280.1	AT5G03280.1	PSFRSLSGEGGSGTGSLSRLQGLGRAARRHL	SLSGEGGSGT(0.04)GS(0.919)LS(0.04)R	5753	UID8088	1;2
AT1G79570	kinase superfamily with octicosapeptide/Phox/Bem1p domain-containing protein;(source:Araport11)	0	0	1	5	5	NaN	NaN	20.4915	NaN	NaN	21.8885	20.8236	21.9456	21.1153	20.9459	23.018	21.6554	22.7886	21.2209	22.2725	S	2	___1	946	2.39155e-05	84.718	54.782	63.662	130	0.978867	0.22528	42096000	AT1G79570.1	130	AT1G79570.1	AT1G79570.1	FSTVENGTSDIERTNSSLHEFGNKLNHVQSA	T(0.004)NS(0.979)S(0.017)LHEFGNK	1808	UID1082	1
AT5G18980	ARM repeat superfamily protein;(source:Araport11)	0	0	1	5	5	21.0792	NaN	NaN	NaN	NaN	22.0901	21.8511	22.5415	21.8322	21.8077	22.978	21.9012	22.9191	22.0571	21.9118	S	2	___2	3146	2.06102e-09	114.99	91.105	113.33	54	0.996819	-0.58465	52391000	AT5G18980.1	54	AT5G18980.1	AT5G18980.1	SSIEKGDSGETADAASISSATAFRRKSTVPA	GDSGETADAAS(0.997)IS(0.56)S(0.428)AT(0.015)AFR	6211	UID8347	2
AT4G38550	phospholipase-like protein (PEARLI 4) family protein;(source:Araport11)	0	0	1	5	5	NaN	NaN	NaN	22.2224	NaN	23.3153	23.357	23.1309	23.1619	23.1678	24.4154	24.0315	24.3398	24.0693	24.0463	S	3	___1	2846	1.05116e-11	103.07	80.489	60.101	363	0.992206	-1.4116	225360000	AT4G38550.1	363	AT4G38550.1	AT4G38550.1	YLYPEIRSPLRSRIVSENSTPVHHNYQIVAA	IVS(0.992)ENS(0.004)T(0.004)PVHHNYQIVAAETYEQDK	5619	UID3295	1;2
AT1G76070	hypothetical protein;(source:Araport11)	0	0	1	5	5	NaN	NaN	19.9379	NaN	NaN	21.956	21.2087	20.8602	21.2318	20.501	21.9527	21.8239	21.6339	21.4636	21.6365	S	2	___1	882	1.4937e-05	85.288	61.438	85.288	144	0.900894	-0.40886	30524000	AT1G76070.1	144	AT1G76070.1	AT1G76070.1	DEKGRLSKIKSIFSFSPASGRNTSRKSHPTA	SIFSFS(0.901)PAS(0.099)GR	1672	UID1007	1
AT3G26730	RING/U-box superfamily protein;(source:Araport11)	0	0	1	5	5	NaN	NaN	NaN	21.0817	NaN	22.8716	22.0157	23.088	21.7875	22.0764	23.6904	22.2415	23.3246	22.2718	22.7825	S	2	___1	1970	4.14942e-05	84.507	57.08	68.536	100	0.999721	-0.45933	72371000	AT3G26730.1	100	AT3G26730.1	AT3G26730.1	SSKEMTQNGAGKESFSPPNADKRDHFRYDGR	ESFS(1)PPNADK	3862	UID2281	1
AT3G49590	Autophagy-related protein 13;(source:Araport11)	AUTOPHAGY-RELATED 13 (ATG13)	AUTOPHAGY-RELATED 13 (ATG13)	1	5	5	NaN	NaN	NaN	NaN	22.2568	23.5047	23.4342	23.8156	23.6502	23.3305	23.8004	23.1427	24.192	22.8405	23.337	S	2	___1	2086	2.02041e-18	139.65	119.81	134.9	248	0.979421	1.0261	127870000	AT3G49590.1;AT3G49590.2;AT3G49590.3	248;248;248	AT3G49590.1	AT3G49590.1	AHITLPPRIITDYVGSPATDPMRFFPSPGRS	IITDYVGS(0.979)PAT(0.021)DPMR	4079	UID2415	1
AT3G09670	PWWP domain protein involved in regulation of FLC and flowering time.	PWWP DOMAIN PROTEIN 2 (PDP2)	PWWP DOMAIN PROTEIN 2 (PDP2)	1	5	5	NaN	NaN	NaN	NaN	19.469	21.4256	20.8525	21.3685	20.217	21.2237	21.9794	20.1874	21.3721	20.7297	20.7195	T	2	___1	1680	0.0100892	65.043	50.836	65.043	541	0.992212	2.0707	23319000	AT3G09670.2;AT3G09670.1	541;541	AT3G09670.2	AT3G09670.2	PKNDRKNNLSAGDKITPQKARKSFGIGASIL	NNLS(0.008)AGDKIT(0.992)PQK	8114	UID4456	1
AT5G04930	Encodes a putative aminophospholipid translocase (p-type ATPase) involved in chilling response. It is targeted to the plasma membrane following association in the endoplasmic reticulum with an ALIS protein beta-subunit. The mRNA is cell-to-cell mobile.	AMINOPHOSPHOLIPID ATPASE 1 (ALA1)	AMINOPHOSPHOLIPID ATPASE 1 (ALA1)	1	5	5	22.0236	NaN	NaN	NaN	NaN	23.6559	23.4321	23.8983	23.6939	23.4396	24.5766	24.6012	24.771	23.9624	24.0664	S	3	___2	2924	1.43698e-09	112.32	103.72	112.32	6	1	0.32727	486770000	AT5G04930.1	6	AT5G04930.1	AT5G04930.1	__________MDPRKSIDKPPHHDPILGVSS	S(1)IDKPPHHDPILGVSSR	5812	UID8116	1;2
AT1G79570	kinase superfamily with octicosapeptide/Phox/Bem1p domain-containing protein;(source:Araport11)	0	0	1	5	5	NaN	19.5598	NaN	NaN	NaN	21.3023	21.3413	21.1696	21.4542	21.1273	21.8935	21.0796	21.6198	21.2617	21.0759	S	2	___1	946	1.88164e-06	92.457	78.427	67.93	915	0.959866	0.78862	27598000	AT1G79570.1	915	AT1G79570.1	AT1G79570.1	SIPPALENEQMKVTESEEFGAMVENLRTPDS	VT(0.04)ES(0.96)EEFGAMVENLR	1809	UID1083	1
AT3G57150	Encodes a putative pseudouridine synthase (NAP57).	HOMOLOGUE OF NAP57 (NAP57)	(CBF5); (AtCBF5); (AtNAP57);HOMOLOGUE OF NAP57 (NAP57)	1	5	5	17.943	NaN	NaN	NaN	NaN	20.5672	20.0403	21.2587	18.8112	17.7235	22.1936	18.7485	22.7306	18.5481	22.4091	S	2	___1	2208	1.39957e-101	244.67	214.05	244.67	450	0.999907	0.72019	167350000	AT3G57150.1	450	AT3G57150.1	AT3G57150.1	EAGEARKRKHDDSSDSPAPVTTKKSKTKEVE	HDDSSDS(1)PAPVTTK	4341	UID2588	1;2
AT3G45190	SIT4 phosphatase-associated family protein;(source:Araport11)	0	0	1	4	0	NaN	NaN	NaN	21.5417	NaN	22.1139	NaN	21.8783	21.7142	21.8892	NaN	NaN	NaN	NaN	NaN	S	2	___1	2031	1.36596e-08	90.974	69.132	56.359	712	0.999981	-0.20871	178790000	AT3G45190.1	712	AT3G45190.1	AT3G45190.1	IPNGSSSSEGEISPRSPPVPSLFGKDVEFVG	S(1)PPVPSLFGK	3969	UID2346	1;2
AT5G64270	splicing factor;(source:Araport11)	0	0	1	4	0	NaN	NaN	NaN	22.4396	NaN	22.5839	23.0041	22.9341	NaN	22.8922	NaN	NaN	NaN	NaN	NaN	T	3	___1	3664	0.00112758	55.864	36.311	53.278	391	0.847991	-0.11771	36187000	AT5G64270.1	391	AT5G64270.1	AT5G64270.1	GYKVLDPPATYVPIRTPARKLQQTPTPMATP	VLDPPAT(0.148)Y(0.004)VPIRT(0.848)PAR	8885	UID4687	1
AT3G15040	senescence regulator (Protein of unknown function, DUF584);(source:Araport11)	0	0	1	4	1	NaN	NaN	NaN	22.4414	NaN	22.7798	22.2393	22.7438	22.4219	NaN	NaN	NaN	22.1563	NaN	NaN	S	2	___2	1800	3.41911e-09	114.4	98.516	96.487	212	0.91814	-0.61252	35164000	AT3G15040.1	212	AT3G15040.1	AT3G15040.1	PHEIVARSLAQSSLLSCSVLEGAGRTLKGRD	S(0.997)LAQS(0.003)S(0.001)LLS(0.918)CS(0.082)VLEGAGR	3507	UID6801	2
AT5G18230	transcription regulator NOT2/NOT3/NOT5 family protein;(source:Araport11)	(NOT3)	(NOT3)	1	4	1	NaN	22.2262	NaN	NaN	NaN	NaN	22.6273	22.1112	22.842	23.0179	24.0919	NaN	NaN	NaN	NaN	S	3	___1	3134	0.00144828	45.957	36.498	45.957	397	0.938006	0.86572	49808000	AT5G18230.1;AT5G18230.2	397;399	AT5G18230.1	AT5G18230.1	GRVGIPNQPQPSQPPSPIPANGSRISATSAA	VGIPNQPQPS(0.004)QPPS(0.938)PIPANGS(0.058)R	6190	UID3608	1
AT1G13740	Encodes a member of a small plant-specific gene family whose members interact with ABI5 and appear to be involved in mediating stress responses. AFP2 mutants affect a number of ABA mediated processes such as germination and response to osmotic and sugar stress. AFP2 nuclear localization is stress dependent.	ABI FIVE BINDING PROTEIN 2 (AFP2)	ABI FIVE BINDING PROTEIN 2 (AFP2)	1	4	1	NaN	NaN	NaN	NaN	20.4581	21.6779	NaN	21.5916	21.2508	21.0224	NaN	20.6935	NaN	NaN	NaN	S	2	___1	221	0.0102791	40.113	28.499	40.113	112	0.97917	-0.50692	14277000	AT1G13740.1	112	AT1G13740.1	AT1G13740.1	VAEPENYTVGLERTTSLPAEMEEEWRKRKEM	T(0.01)T(0.01)S(0.979)LPAEMEEEWRK	383	UID227	1
AT5G10290	leucine-rich repeat transmembrane protein kinase family protein;(source:Araport11)	0	0	1	4	2	22.4331	NaN	NaN	NaN	NaN	21.2412	NaN	21.1318	21.0406	21.0682	NaN	NaN	20.7094	NaN	21.0394	S	3	___1	2994	0.00214661	44.729	36.02	44.729	600	0.999805	-0.10735	18665000	AT5G10290.1	600	AT5G10290.1	AT5G10290.1	HEFERLQRRFDWGEDSMHNQDAIELSGGR__	RFDWGEDS(1)MHNQDAIELSGGR	5956	UID3466	1
AT1G17580	Encodes a member of the type XI myosin protein family involved in organelle trafficking and overall plant development.	MYOSIN 1 (MYA1)	MYOSIN XI 1 (XI-1);MYOSIN 1 (MYA1);ARABIDOPSIS MYOSIN 1 (ATMYA1)	1	4	2	NaN	NaN	NaN	NaN	19.9143	18.9201	19.0494	19.6943	19.5518	NaN	20.3938	NaN	NaN	NaN	19.3153	S	2	___1	277	0.00590485	50.123	33.55	50.123	1510	1	0.46837	5673700	AT1G17580.1	1510	AT1G17580.1	AT1G17580.1	VEVAEVDPPPLIRQNSNFMFLLERSD_____	QNS(1)NFMFLLER	518	UID313	1
AT1G08680	A member of ARF GAP domain (AGD), A thaliana has 15 members, grouped into four classes. AGD14 belongs to the class 4, together with AGD15.	ARF GAP-LIKE ZINC FINGER-CONTAINING PROTEIN ZIGA4 (ZIGA4)	ARF GAP-LIKE ZINC FINGER-CONTAINING PROTEIN ZIGA4 (ZIGA4)	1	4	2	23.3793	NaN	NaN	NaN	NaN	NaN	22.6872	23.0681	22.8571	23.8894	24.0897	NaN	24.0342	NaN	NaN	S	3	___3	136	0.00143506	50.088	37.159	47.507	150	0.921608	-0.63334	154160000	AT1G08680.2;AT1G08680.1;AT1G08680.4;AT1G08680.3	150;150;150;150	AT1G08680.2	AT1G08680.2	SQDHVSSEDMTRRANSYHSYSQSPPYDYQYE	RANS(0.922)Y(0.419)HS(0.397)Y(0.37)S(0.481)QS(0.409)PPY(0.002)DYQYEER	228	UID9597	3
AT5G57610	kinase superfamily with octicosapeptide/Phox/Bem1p domain-containing protein;(source:Araport11)	0	0	1	4	2	NaN	NaN	23.3939	NaN	NaN	23.9271	23.7843	24.0957	NaN	23.8427	24.366	NaN	NaN	23.8496	NaN	S	2	___1	3551	7.05545e-34	168.76	153.19	141.37	257	0.80687	-0.51562	111130000	AT5G57610.1	257	AT5G57610.1	AT5G57610.1	RHHGHHDPRTFQEFPSSPSSARYRMPYGEIP	TFQEFPS(0.807)S(0.149)PS(0.035)S(0.008)AR	7022	UID4058	1
AT5G49770	Leucine rich receptor kinase.	0	0	1	4	2	NaN	NaN	NaN	19.7628	NaN	NaN	21.2671	21.8254	20.998	21.0739	NaN	21.0765	22.8286	NaN	NaN	S	2	___1	3440	0.00494692	47.198	32.531	47.198	209	1	-0.21904	21091000	AT5G49770.1	209	AT5G49770.1	AT5G49770.1	MLLQTGHFHFGNNKLSGEIPEKLFSSEMTLL	LS(1)GEIPEK	6787	UID3924	1
AT2G29210	splicing factor PWI domain-containing protein;(source:Araport11)	0	0	1	4	2	15.0246	NaN	NaN	NaN	NaN	19.0407	17.1091	21.4204	NaN	14.9698	22.0591	17.292	NaN	NaN	NaN	S	2	___2	1226	0.02037	56.359	24.865	56.359	342	1	-0.039602	8082900	AT2G29210.1;Bur_0_AT2G29210	342;343	AT2G29210.1	AT2G29210.1	ARRRRSPSPPARRHRSPTPPARQRRSPSPPA	HRS(1)PT(1)PPAR	2336	UID6130	2
AT1G21630	TPLATE Adaptor complex subunit.	ARABIDOPSIS THALIANA EH DOMAIN CONTAINING PROTEIN 2 (ATEH2)	ARABIDOPSIS THALIANA EH DOMAIN CONTAINING PROTEIN 2 (ATEH2)	1	4	3	NaN	NaN	NaN	24.9176	NaN	24.7356	24.6045	24.8286	24.5749	NaN	25.259	25.0642	NaN	25.059	NaN	S	2	___1	342	5.3823e-15	129.98	110.2	117.65	967	0.908854	0.94916	250110000	AT1G21630.1;AT1G21630.2	967;996	AT1G21630.1	AT1G21630.1	LSIFADSVPSPPANASDVSPTKPSLFADSVP	LSIFADSVPS(0.002)PPANAS(0.909)DVS(0.074)PT(0.016)K	687	UID426	1
AT4G02350	Encodes a member of the exocyst complex gene family. The exocyst is a protein complex involved in tethering vesicles to the plasma membrane during regulated or polarized secretion. The mRNA is cell-to-cell mobile.	EXOCYST COMPLEX COMPONENT SEC15B (SEC15B)	EXOCYST COMPLEX COMPONENT SEC15B (SEC15B)	1	4	3	22.0128	NaN	NaN	NaN	NaN	22.2519	22.3719	NaN	22.0738	22.3478	22.5292	22.0725	22.7224	NaN	NaN	S	2	___1	2345	0.0277912	44.612	12.769	44.612	735	0.770799	-0.14402	41790000	AT4G02350.1	735	AT4G02350.1	AT4G02350.1	SSHPENFVNPVIRERSYNALDYRKVATVSEK	ERS(0.771)Y(0.227)NALDY(0.002)R	4620	UID2738	1
AT2G17480	A member of a large family of seven-transmembrane domain proteins specific to plants, homologs of the barley mildew resistance locus o (MLO) protein. The Arabidopsis genome contains 15 genes encoding MLO proteins, with localization in plasma membrane. Phylogenetic analysis revealed four clades of closely-related AtMLO genes. ATMLO8 belongs to the clade III, with AtMLO5, AtMLO7, AtMLO9, and AtMLO1…	MILDEW RESISTANCE LOCUS O 8 (MLO8)	MILDEW RESISTANCE LOCUS O 8 (ATMLO8);MILDEW RESISTANCE LOCUS O 8 (MLO8)	1	4	3	20.8691	NaN	NaN	NaN	NaN	NaN	20.9575	22.1464	20.5026	21.3878	22.4986	21.1144	22.3824	NaN	NaN	S	2	___1	1067	4.7937e-05	77.746	63.628	61.732	498	0.828268	-1.4752	26487000	AT2G17480.1	498	AT2G17480.1	AT2G17480.1	GVKATTKRLGGDGSASPTASTVRSTSSVRSL	LGGDGS(0.024)AS(0.828)PT(0.139)AS(0.004)T(0.004)VR	2019	UID1217	1
AT3G12100	Cation efflux family protein;(source:Araport11)	METAL TRANSPORT PROTEIN 5 (MTP5)	METAL TRANSPORT PROTEIN 5 (MTP5); (ATMTP5)	1	4	3	16.133	NaN	NaN	NaN	NaN	18.313	16.0322	NaN	15.7383	15.9968	21.4807	17.2261	20.9144	NaN	NaN	S	2	___1	1735	0.00135856	61.65	50.281	61.65	37	0.999888	0.24459	5640600	AT3G12100.2;AT3G12100.1	37;37	AT3G12100.2	AT3G12100.2	DVGYAANDRRLAYSRSFQQSHGPRTPAVTEA	S(1)FQQSHGPR	3325	UID1971	1
AT3G22520	spindle assembly abnormal protein;(source:Araport11)	0	0	1	4	3	NaN	NaN	NaN	NaN	24.3962	NaN	24.3639	25.3511	24.8002	24.7431	24.9077	24.6057	25.483	NaN	NaN	S	3	___1	1926	3.35645e-74	209.56	184.66	209.56	395	0.986618	-0.15223	387180000	AT3G22520.1	395	AT3G22520.1	AT3G22520.1	PEEVGRDSSVLVSVSSPMREYEWAEARMKIS	DSSVLVSVS(0.013)S(0.987)PMREYEWAEAR	3764	UID2225	1
AT5G39590	TLD-domain containing nucleolar protein;(source:Araport11)	OXIDATION RESISTANCE 5 (OXR5)	OXIDATION RESISTANCE 5 (OXR5)	1	4	3	NaN	NaN	NaN	NaN	21.5126	21.9688	21.7492	22.3551	NaN	21.9193	23.2243	NaN	NaN	21.654	22.8597	S	2	___1	3308	1.03767e-12	122.93	103.19	122.93	262	0.868907	-1.1142	40663000	AT5G39590.1	262	AT5G39590.1	AT5G39590.1	FCNSRLQNVTSAEDGSGPSKSTAVDDSASKT	LQNVTS(0.001)AEDGS(0.869)GPS(0.13)K	6481	UID3759	1
AT1G13440	The expression level of GAPC-2 is upregulated in Arabidopsis seedlings exposed to cadmium.	GLYCERALDEHYDE-3-PHOSPHATE DEHYDROGENASE C2 (GAPC2)	GLYCERALDEHYDE-3-PHOSPHATE DEHYDROGENASE C2 (GAPC2);GLYCERALDEHYDE-3-PHOSPHATE DEHYDROGENASE C-2 (GAPC-2)	1	4	3	23.3429	NaN	NaN	NaN	NaN	23.5485	NaN	24.0764	23.9192	23.9131	24.3538	23.8191	NaN	NaN	23.8771	T	2	___1	1581;217	1.45026e-36	173.21	143.2	156.73	157	0.838694	-0.031329	123910000	AT1G13440.1;AT3G04120.1	157;157	AT1G13440.1;AT3G04120.1	AT1G13440.1	HEYKSDLDIVSNASCTTNCLAPLAKVINDRF	SDLDIVSNAS(0.004)CT(0.839)T(0.158)NCLAPLAK	7529	UID4290	1
AT5G57870	Encodes a putative eukaryotic translation initiation factor The mRNA is cell-to-cell mobile.	EUKARYOTIC TRANSLATION INITIATION FACTOR ISOFORM 4G1 (eIFiso4G1)	EUKARYOTIC TRANSLATION INITIATION FACTOR ISOFORM 4G1 (eIFiso4G1)	1	4	3	NaN	NaN	NaN	22.1364	NaN	22.3913	22.9559	NaN	22.7314	22.8934	NaN	22.8901	23.2178	NaN	23.0285	S	2	___1	3554	9.16192e-20	135.47	109.75	135.47	123	0.846127	1.1637	59087000	AT5G57870.1	123	AT5G57870.1	AT5G57870.1	WARGESVVSNLVPVQSASRFSEPDSRDWRSR	GESVVSNLVPVQS(0.846)AS(0.154)R	7029	UID4064	1
AT3G03050	encodes a cellulose synthase like protein. mutations initiate root hairs that rupture at their tip soon after initiation. is required for the synthesis of a noncellulosic wall polysaccharide.	CELLULOSE SYNTHASE-LIKE D3 (CSLD3)	CELLULOSE SYNTHASE LIKE D3 (ATCSLD3);ROOT HAIR DEFECTIVE 7 (RHD7);KOJAK (KJK);CELLULOSE SYNTHASE-LIKE D3 (CSLD3)	1	4	3	NaN	NaN	16.979	NaN	NaN	18.8616	17.0615	20.4951	15.8966	NaN	21.1825	17.5532	NaN	NaN	18.7718	T	2	___1	1561;3112	0.0105098	50.284	41.396	50.284	226	0.928513	1.0785	5301100	AT3G03050.1;AT2G33100.1;AT5G16910.1	226;121;225	AT3G03050.1;AT5G16910.1	AT3G03050.1	LSLMKSTKSGLMRSQTGDFDHNRWLFETSGT;SMVKSTNKSALMRSQTGDFDHNRWLFETTGT	S(0.071)QT(0.929)GDFDHNR	8064	UID4439	1
AT2G16485	Encodes NERD (Needed for RDR2-independent DNA methylation), a plant-specific GW repeat- and PHD finger-containing protein involved in siRNA-dependent DNA methylation.	NEEDED FOR RDR2-INDEPENDENT DNA METHYLATION (NERD)	NEEDED FOR RDR2-INDEPENDENT DNA METHYLATION (NERD)	1	4	3	NaN	23.4264	NaN	NaN	NaN	24.7252	24.4615	24.2489	NaN	24.7031	24.9061	24.0497	NaN	24.5707	NaN	S	2	___1	1049	6.56436e-07	73.166	61.693	51.695	1423	0.816957	0.77428	351620000	AT2G16485.1	1423	AT2G16485.1	AT2G16485.1	PRNSQDTWSQGGSLPSPTPNQITTPTAKRRN	NS(0.004)QDT(0.004)WS(0.023)QGGS(0.023)LPS(0.817)PT(0.124)PNQIT(0.004)T(0.001)PTAK	1974	UID1187	1;2
AT2G28890	Encodes a protein phosphatase 2C like gene, similar to POL. Involved in leaf development. Knockout mutants have abnormally shaped leaves.	POLTERGEIST LIKE 4 (PLL4)	POLTERGEIST LIKE 4 (PLL4)	1	4	3	NaN	NaN	NaN	21.084	NaN	21.9474	22.3346	22.4348	NaN	22.7562	22.9967	NaN	22.9192	NaN	23.1149	S	2	___1	1222	0.000484423	68.893	55.937	68.893	164	0.997765	0.13751	49696000	AT2G28890.1	164	AT2G28890.1	AT2G28890.1	PIDGKTGSDQFQRSFSHGLANLRVGSRKGSL	S(0.002)FS(0.998)HGLANLR	2307	UID1392	1
AT3G54760	dentin sialophosphoprotein-like protein;(source:Araport11)	0	0	1	4	3	NaN	NaN	NaN	22.6506	NaN	24.5038	25.0844	25.1198	24.5074	NaN	25.1905	NaN	25.1067	24.056	NaN	S	3	___1	2164	1.04965e-07	67.871	58.49	60.065	314	0.930674	-0.8892	289080000	AT3G54760.2	314	AT3G54760.2	AT3G54760.2	DLTGTIESADSAIPNSPTEDAAPGNIQDLKT	DNADMT(0.001)S(0.002)DLT(0.003)GT(0.003)IES(0.003)ADS(0.003)AIPNS(0.931)PT(0.055)EDAAPGNIQDLK	4263	UID2531	1
AT1G34220	Regulator of Vps4 activity in the MVB pathway protein;(source:Araport11)	IST1-LIKE 1 (ISTL1)	IST1-LIKE 1 (ISTL1)	1	4	4	23.6221	NaN	NaN	NaN	NaN	21.6195	22.0957	NaN	22.7314	24.863	25.501	25.3832	26.2916	25.8721	NaN	S	3	___2	494	1.03732e-96	217.38	214.67	196.28	236	0.999008	-0.24544	962490000	AT1G34220.2;AT1G34220.1	236;266	AT1G34220.2	AT1G34220.2	KTNLTSLSAAKEKSDSDSEYDILDFPEVPNV	EKS(1)DS(0.999)DS(0.001)EYDILDFPEVPNVLLRPTPGATSVNAPDAAK	987	UID5322	1;2
AT5G57110	Arabidopsis-autoinhibited Ca2+ -ATPase, isoform 8, contains all of the characteristic motifs of Ca2+ -transporting P-type Ca2+ -ATPases and is localized to the plasma membrane.	AUTOINHIBITED CA2+ -ATPASE, ISOFORM 8 (ACA8)	AUTOINHIBITED CA2+ -ATPASE, ISOFORM 8 (AT-ACA8);"AUTOINHIBITED CA2+ -ATPASE, ISOFORM 8" (ACA8)	1	4	4	21.9071	NaN	NaN	NaN	NaN	NaN	21.1831	21.9083	21.4828	22.2964	23.3113	22.4688	22.9276	22.2786	NaN	S	2	___2	3541	2.97521e-141	266.17	239.2	266.17	27	0.999972	-0.13059	4027900000	AT5G57110.1;AT5G57110.2	27;27	AT5G57110.1	AT5G57110.1	RRGGDVESGKSEHADSDSDTFYIPSKNASIE	SEHADS(1)DSDTFYIPSK	7011	UID8782	1;2
AT1G79570	kinase superfamily with octicosapeptide/Phox/Bem1p domain-containing protein;(source:Araport11)	0	0	1	4	4	NaN	23.8537	NaN	NaN	NaN	NaN	23.8427	23.4798	23.6867	23.7114	NaN	23.7922	24.1998	24.2248	23.2966	S	3	___1	946	2.28397e-17	129.32	115.01	81.242	655	0.872754	-0.67601	132840000	AT1G79570.1	655	AT1G79570.1	AT1G79570.1	RIPREQLELLNRLSKSDNSLSSQFVTSESPA	S(0.873)DNS(0.093)LS(0.017)S(0.017)QFVT(0.001)SESPANTAQQDSGK	1804	UID1081	1
AT4G17890	A member of ARF GAP domain (AGD), A thaliana has 15 members, grouped into four classes.	ARF-GAP DOMAIN 8 (AGD8)	ARF-GAP DOMAIN 8 (AGD8)	1	4	4	NaN	NaN	NaN	22.7173	NaN	22.3996	22.6291	22.922	22.6206	NaN	23.3336	23.0043	22.8238	NaN	22.8201	S	2	___1	2512	3.17432e-18	144.27	103.54	109	320	0.983001	-0.59886	67125000	AT4G17890.1;AT4G17890.2	320;320	AT4G17890.1	AT4G17890.1	ESDEARKKFTNAKSISSAQYFGDQNKNADLE	S(0.014)IS(0.983)S(0.003)AQYFGDQNK	4980	UID2933	1
AT5G24310	One of four ABI-like proteins.	ABL INTERACTOR-LIKE PROTEIN 3 (ABIL3)	ABL INTERACTOR-LIKE PROTEIN 3 (ABIL3)	1	4	4	NaN	NaN	NaN	21.156	NaN	21.5607	21.6603	NaN	21.1146	20.6936	21.2204	21.5583	NaN	21.7538	21.3426	T	2	___1	3225	0.00126573	61.212	48.334	61.212	206	0.929283	-0.22463	24438000	AT5G24310.2;AT5G24310.1	206;206	AT5G24310.2	AT5G24310.2	PILQSPSQRKPQRSATFSFSSIATAPKKEQG	S(0.069)AT(0.929)FS(0.001)FSSIATAPK	8723	UID4643	1
AT3G59550	Encodes an alpha-kleisin protein that is localized primarily in the nucleolus and is essential for megagametogenesis and plays an important role in pollen development. alpha-kleisins are core components of meiotic and mitotic cohesin complexes.	(SYN3)	(SYN3); (ATSYN3);SISTER CHROMATID COHESION 1 PROTEIN 3 (AtRAD21.2)	1	4	4	NaN	NaN	NaN	NaN	22.6044	22.6155	22.629	22.7721	NaN	23.0118	23.5011	NaN	22.8581	23.287	22.2874	S	2	___1	2243	1.14565e-08	110.98	98.004	110.98	246	0.998508	0.22637	69738000	AT3G59550.1	246	AT3G59550.1	AT3G59550.1	LTEERIPNSERNDATSPGTVPEIERMRDAAH	NDAT(0.001)S(0.999)PGTVPEIER	4420	UID2627	1
AT1G56290	CwfJ-like family protein;(source:Araport11)	0	0	1	4	4	NaN	NaN	22.1525	NaN	NaN	22.677	21.9607	22.4087	NaN	22.3658	NaN	22.028	22.6231	22.0728	22.4551	S	3	___1	673	0.000323204	66.533	53.956	47.568	425	0.965124	-0.38361	99666000	AT1G56290.1	425	AT1G56290.1	AT1G56290.1	NFMKEMLSKQKNVSVSPVETHGDHRSDVEQE	NVS(0.028)VS(0.965)PVET(0.007)HGDHR	1285	UID775	1;2
AT5G15020	Encodes a homolog of the transcriptional repressor SIN3 (AT1G24190).	SIN3-LIKE 2 (SNL2)	SIN3-LIKE 2 (SNL2)	1	4	4	NaN	NaN	23.2502	NaN	NaN	24.2373	23.1262	24.2025	22.713	NaN	24.8358	23.1693	24.3523	23.1523	NaN	S	3	___1	3079	0.000856684	58.158	24.852	55.763	251	0.985702	0.35749	151200000	AT5G15020.2;AT5G15020.1	251;251	AT5G15020.2	AT5G15020.2	RRRERTVASRGDRDHSVDRSDLNDDKSMVKM	GDRDHS(0.986)VDRS(0.014)DLNDDK	6101	UID3560	1
AT3G63260	protein kinase, similar to mammal mixed-lineage kinase and Raf protein kinase	(ATMRK1)	(ATMRK1)	1	4	4	NaN	NaN	21.5208	NaN	NaN	NaN	21.8311	22.1204	21.789	21.9173	22.7249	22.4616	22.4141	NaN	22.228	T	2	___1	2302	0.00162106	56.407	28.557	56.407	121	0.948601	-3.6686	42093000	AT3G63260.2;AT3G63260.1	121;121	AT3G63260.2	AT3G63260.2	EVAVKVLDWGEDGYATPAETTALRASFEQEV	VLDWGEDGY(0.041)AT(0.949)PAET(0.005)T(0.005)ALR	8355	UID4520	1
AT1G11360	Adenine nucleotide alpha hydrolases-like superfamily protein;(source:Araport11)	0	0	1	4	4	NaN	NaN	26.329	NaN	NaN	27.5671	26.4363	27.1968	NaN	26.8466	27.7048	NaN	27.2659	27.1531	26.8054	S	2	___1	183	1.97449e-118	255.08	197.28	206.46	23	0.775355	0.45258	2147000000	AT1G11360.4;AT1G11360.3;AT1G11360.2;AT1G11360.1	23;23;23;23	AT1G11360.4	AT1G11360.4	PRSDRKSPTVVTVQPSSPRFPISTPTAGAQR	SPTVVTVQPS(0.775)S(0.225)PR	306	UID188	1;2
AT3G03170	hypothetical protein;(source:Araport11)	0	0	1	4	4	NaN	20.285	NaN	NaN	NaN	20.9212	21.1247	20.9405	21.0582	NaN	22.8269	22.8351	NaN	22.9021	22.518	T	2	___1	1565	1.25748e-06	97.836	81.204	97.836	143	0.999959	0.86495	38513000	AT3G03170.1	143	AT3G03170.1	AT3G03170.1	RPPRLSGNRPPPRAQTLSAAHISALLTRT__	AQT(1)LSAAHISALLTR	8066	UID4441	1
AT4G34450	Member of the Coat Protein I (COPI) complex is a seven-subunit coatomer complex consisting of the &#945;, &#946;, &#946;&#8242;, &#947;, &#948;, &#949;, and &#950; proteins. COPI is required for retrograde transport from the Golgi to the endoplasmic reticulum, Golgi maintenance, and cell plate formation.	&#947;2 COAT PROTEIN (&#947;2-COP)	&#947;2 COAT PROTEIN (&#947;2-COP)	1	4	4	NaN	NaN	NaN	NaN	22.8115	23.8762	NaN	24.0285	23.7204	23.897	24.4862	23.6206	25.0815	NaN	23.9504	S	3	___1	2781	0.00137801	59.261	45.429	58.09	525	0.999816	-0.41627	157430000	AT4G34450.1	525	AT4G34450.1	AT4G34450.1	LKPRITVLLKRCIYDSDDEVRDRATLYLSVL	RCIYDS(1)DDEVRDR	5474	UID3219	1
AT4G27320	Contains a universal stress protein domain. Protein is phosphorylated in response to Phytophthora infestans zoospores and xylanase.	(PHOS34)	(PHOS34); (ATPHOS34)	1	4	4	NaN	NaN	NaN	21.3031	NaN	22.8195	22.0323	22.9027	21.8611	NaN	23.7478	NaN	23.6217	22.3889	23.1644	S	3	___1	2649	7.14047e-05	71.558	47.832	40.962	251	1	0.48801	68603000	AT4G27320.1	251	AT4G27320.1	AT4G27320.1	DDDDEDHEAKIAAAASDHHEHIKDE______	IAAAAS(1)DHHEHIKDE	5211	UID3075	1
AT5G59210	myosin heavy chain-like protein;(source:Araport11)	0	0	1	4	5	NaN	NaN	24.1006	NaN	NaN	NaN	24.4823	24.4052	24.0049	24.2221	25.0874	25.017	25.1601	24.7302	24.8224	S	3	___1	3573	5.64164e-26	147.9	112.24	100.79	51	0.924607	0.13696	398000000	AT5G59210.2;AT5G59210.1	51;51	AT5G59210.2	AT5G59210.2	EIPNPADFPVIRKSESGNRLSETDVGALYSQ	S(0.005)ES(0.925)GNRLS(0.058)ET(0.012)DVGALYSQLK	7071	UID4086	1
AT4G00335	RING-H2 finger B1A;(source:Araport11)	RING-H2 FINGER B1A (RHB1A)	RING-H2 FINGER B1A (RHB1A)	1	4	5	NaN	NaN	NaN	NaN	20.3609	NaN	20.4831	20.5518	20.5362	20.6699	20.9779	20.6248	21.0137	20.7483	20.261	S	2	___1	2314	0.036959	47.823	23.48	47.823	116	0.805744	-2.2261	16355000	AT4G00335.3;AT4G00335.2;AT4G00335.1	116;116;116	AT4G00335.3	AT4G00335.3	LGESDCKTLASSVILSPRKSDFSKHQGLKIL	TLAS(0.097)S(0.097)VILS(0.806)PR	4574	UID2712
AT1G74810	HCO3- transporter family;(source:Araport11)	REQUIRES HIGH BORON 5 (BOR5)	REQUIRES HIGH BORON 5 (BOR5)	1	4	5	20.1463	NaN	NaN	NaN	NaN	21.0678	20.0862	NaN	20.1051	20.649	21.7976	21.5683	21.7706	20.9727	21.2601	T	2	___1	244	0.00562957	51.546	37.64	51.546	614	0.997863	-2.1389	22146000	AT1G74810.1;AT1G15460.1	614;614	AT1G74810.1	AT1G74810.1	YLRELDAAEYEEIPGTPRNPLELSFRSNNSA	ELDAAEY(0.002)EEIPGT(0.998)PR	7546	UID4294	1
AT4G38550	phospholipase-like protein (PEARLI 4) family protein;(source:Araport11)	0	0	1	4	5	NaN	NaN	22.5143	NaN	NaN	23.2545	22.9151	NaN	22.7545	23.0518	23.9726	23.6919	23.8466	23.654	23.8164	T	2	___1	2846	9.96953e-74	214.46	194.25	214.46	272	1	-1.8104	112750000	AT4G38550.1	272	AT4G38550.1	AT4G38550.1	GKEQIEDFYEQDDDVTPRNSSPPSPLHPAAS	EQIEDFYEQDDDVT(1)PR	8588	UID4603	1
AT3G10380	Subunit of the Putative Arabidopsis Exocyst Complex	SUBUNIT OF EXOCYST COMPLEX 8 (SEC8)	SUBUNIT OF EXOCYST COMPLEX 8 (ATSEC8);SUBUNIT OF EXOCYST COMPLEX 8 (SEC8)	1	4	5	NaN	NaN	18.1044	NaN	NaN	19.1894	17.8772	21.8066	16.6163	NaN	22.7994	18.0652	22.7838	18.1757	19.7106	T	2	___1	1696	1.50954e-05	95.417	66.721	83.204	482	1	0.3999	20838000	AT3G10380.1	482	AT3G10380.1	AT3G10380.1	IGELLEMKASQHDINTPRSLPTDVNWNTESE	ASQHDINT(1)PR	8119	UID4458	1
AT5G12350	Regulator of chromosome condensation (RCC1) family with FYVE zinc finger domain-containing protein;(source:Araport11)	0	0	1	4	5	22.4741	NaN	NaN	NaN	NaN	23.8275	NaN	24.0046	22.5044	23.3005	24.4895	23.201	24.1504	23.4535	23.3159	S	2	___1	3032	1.11666e-11	118.52	80.909	118.52	736	0.999956	1.6888	127570000	AT5G12350.1	736	AT5G12350.1	AT5G12350.1	METDPSSHSSLSRRGSINQGSDPIDKDDKFD	RGS(1)INQGSDPIDK	6012	UID3503	1
AT3G07050	Arabidopsis NSN1 encodes a nucleolar GTP- binding protein and is required for maintenance of inflorescence meristem identity and floral organ development.	NUCLEOSTEMIN-LIKE 1 (NSN1)	NUCLEOSTEMIN-LIKE 1 (NSN1)	1	4	5	20.8271	NaN	NaN	NaN	NaN	21.8986	21.6424	NaN	22.0236	22.4205	21.8473	21.258	23.0483	21.2657	21.7824	S	3	___1	1639	4.49842e-12	102.69	93.853	102.69	483	0.908452	-0.28675	327310000	AT3G07050.1	483	AT3G07050.1	AT3G07050.1	EDESKTQTEEEAEHESDDDESMGGEEEEEAG	T(0.001)QT(0.091)EEEAEHES(0.908)DDDESMGGEEEEEAGK	3167	UID1875	1;2
AT1G72150	novel cell-plate-associated protein that is related in sequence to proteins involved in membrane trafficking in other eukaryotes The mRNA is cell-to-cell mobile.	PATELLIN 1 (PATL1)	PATELLIN 1 (PATL1)	1	4	5	NaN	NaN	NaN	20.1267	NaN	22.4367	21.1162	22.7738	NaN	20.5842	23.5962	21.2561	23.3951	21.4631	22.7483	S	2	___1	823	8.46552e-13	125.54	109.65	91.858	45	1	-0.54666	53992000	AT1G72150.1	45	AT1G72150.1	AT1G72150.1	IPTPVAEKEEVAAPVSDEKAVPEKEVTPEKE	EEVAAPVS(1)DEK	1548	UID939	1
AT4G36100	DUF641 domain protein, probable psuedogene.	(COST3)	(COST3)	1	4	5	19.7066	NaN	NaN	NaN	NaN	21.89	20.7147	22.7038	NaN	20.1702	23.1869	19.7277	23.2584	20.0059	21.7541	S	2	___1	1477	0.00656238	61.435	45.545	61.435	16	0.990693	-2.3843	39516000	AT4G36100.1;AT4G34080.1;AT4G33320.1;AT2G45260.1	16;66;77;101	AT4G36100.1	AT4G36100.1	MKHFYRENNPKPVCVSPQDSRLAAEIQEQQS	PVCVS(0.991)PQDS(0.009)R	2850	UID1708
AT4G12770	Negative regulation of growth and endocytosis, most likely as a result of inhibition of the recruitment of clathrin to endocytic pits.	AUXILIN-LIKE2 (AUXILIN-LIKE2)	AUXILIN-LIKE2 (AUXILIN-LIKE2)	1	4	5	NaN	NaN	21.8352	NaN	NaN	NaN	23.9454	23.9227	23.6741	23.5875	24.5672	24.0088	24.3895	23.7321	23.8257	S	2	___1	2436	3.46554e-19	136.49	124.13	115.76	412	0.965999	-3.2904	154300000	AT4G12770.1;AT4G12770.2	412;412	AT4G12770.1	AT4G12770.1	AYHSHVPSSGRASVNSPTASQMDELDDFSIG	AS(0.028)VNS(0.966)PT(0.005)ASQMDELDDFSIGR	4837	UID2858	1
AT3G24870	Helicase/SANT-associated, DNA binding protein;(source:Araport11)	(ATEAF1B)	(ATEAF1B)	1	4	5	NaN	NaN	NaN	19.212	NaN	22.438	NaN	23.2871	19.9016	20.363	24.1912	20.6003	24.0461	20.9521	22.0802	S	2	___1	1953	4.08463e-06	94.692	74.528	86.772	320	0.954977	0.094815	63383000	AT3G24870.2;AT3G24870.1;AT3G24880.1	320;325;325	AT3G24870.2	AT3G24870.2	SGLAGEKAQLVSTGGSPKAATIAGQKNSSTQ	AQLVS(0.011)T(0.034)GGS(0.955)PK	3807	UID2257	1

## Sheet: unique_MOCK (MOCK vs CIM)
Uniquely detected phosphosites after 24 h on control SIM (versus 4 d CIM treatment).
Gene ID	Gene Model Description	Primary Gene Symbol	All Gene Symbols	count_TCSA	count_mock	count_CIM	Intensity 24h_SIM_4h_TCSA_1	Intensity 24h_SIM_4h_TCSA_2	Intensity 24h_SIM_4h_TCSA_3	Intensity 24h_SIM_4h_TCSA_4	Intensity 24h_SIM_4h_TCSA_5	Intensity 28h_SIM_mock_1	Intensity 28h_SIM_mock_2	Intensity 28h_SIM_mock_3	Intensity 28h_SIM_mock_4	Intensity 28h_SIM_mock_5	Intensity 4dCIM_1	Intensity 4dCIM_2	Intensity 4dCIM_3	Intensity 4dCIM_4	Intensity 4dCIM_5	C: Amino acid	C: Charge	C: Multiplicity	C: Protein group IDs	N: PEP	N: Score	N: Delta score	N: Score for localization	N: Position	N: Localization prob	N: Mass error [ppm]	N: Intensity	T: Proteins	T: Positions within proteins	T: Leading proteins	T: Protein	T: Sequence window	T: Phospho (STY) Probabilities	T: id	T: Unique identifier	M: Number of Phospho (STY)
AT3G04840	Ribosomal protein S3Ae;(source:Araport11)	0	0	2	5	0	NaN	NaN	23.5082	23.5513	NaN	22.7393	22.6758	22.618	22.549	23.024	NaN	NaN	NaN	NaN	NaN	S	2	___1	1595	0.000879718	56.482	38.617	56.482	236	0.806452	-0.45749	59029000	AT3G04840.1	236	AT3G04840.1	AT3G04840.1	PKFDLGKLMDVHGDYSAEDVGVKVDRPADEM	LMDVHGDY(0.194)S(0.806)AEDVGVK	3077	UID1831	1
AT1G22060	sporulation-specific protein;(source:Araport11)	0	0	4	5	0	21.8769	22.1947	22.3738	22.1757	NaN	22.1272	22.7071	22.8035	21.9201	22.1642	NaN	NaN	NaN	NaN	NaN	S	2	___1	346	1.59668e-06	91.657	74.289	91.657	261	0.998915	-1.1362	46240000	AT1G22060.1	261	AT1G22060.1	AT1G22060.1	SLKSVVSGDLSGLAQSPQKEKDSLGWQHGWG	SVVSGDLS(0.001)GLAQS(0.999)PQK	699	UID430	1
AT2G03240	EXS (ERD1/XPR1/SYG1) family protein;(source:Araport11)	0	0	0	4	0	NaN	NaN	NaN	NaN	NaN	20.3253	NaN	21.0253	20.5635	20.4177	NaN	NaN	NaN	NaN	NaN	S	2	___1	1000	0.0282108	50.354	31.729	50.354	63	0.990957	0.55925	6398400	AT2G03240.1	63	AT2G03240.1	AT2G03240.1	HHHLLHRKMTLHRAFSGLISTSPKKKKHHGH	AFS(0.991)GLIS(0.003)T(0.003)S(0.003)PK	1889	UID1140
AT3G22380	Encodes a nucleus-acting plant-specific clock regulator working close to the central oscillator and affecting the circadian gating of light responses. Circadian gating is the alteration of circadian phase according to the photoperiod of the entraining day/light cycle and the rhythmic antagonism of light responses in the early subjective night. TIC differentially regulates CCA1 and PRR9 from LHY, …	TIME FOR COFFEE (TIC)	TIME FOR COFFEE (TIC)	0	4	0	NaN	NaN	NaN	NaN	NaN	23.7521	24.3022	NaN	24.023	23.8509	NaN	NaN	NaN	NaN	NaN	S	3	___1	1925	3.28473e-17	127.88	115.5	97.771	268	0.827227	0.77537	76083000	AT3G22380.1;AT3G22380.2	268;268	AT3G22380.1	AT3G22380.1	SPASILASPSPPAPTSPSSSSISVRKKLPSG	VSPASILASPSPPAPT(0.025)S(0.827)PS(0.02)S(0.025)S(0.031)S(0.031)IS(0.039)VR	3756	UID2224	1
AT5G41100	hydroxyproline-rich glycoprotein family protein;(source:Araport11)	0	0	0	4	0	NaN	NaN	NaN	NaN	NaN	21.4926	21.559	21.937	21.1563	NaN	NaN	NaN	NaN	NaN	NaN	S	2	___1	3327	0.00176458	53.328	43.54	53.328	543	0.999944	0.63219	12393000	AT5G41100.2;AT5G41100.1	543;543	AT5G41100.2	AT5G41100.2	MAQQPFPERNQNRVASPPPLPLTPASLMNLR	VAS(1)PPPLPLTPASLMNLR	6531	UID3781	1
AT3G45190	SIT4 phosphatase-associated family protein;(source:Araport11)	0	0	1	4	0	NaN	NaN	NaN	21.5417	NaN	22.1139	NaN	21.8783	21.7142	21.8892	NaN	NaN	NaN	NaN	NaN	S	2	___1	2031	1.36596e-08	90.974	69.132	56.359	712	0.999981	-0.20871	178790000	AT3G45190.1	712	AT3G45190.1	AT3G45190.1	IPNGSSSSEGEISPRSPPVPSLFGKDVEFVG	S(1)PPVPSLFGK	3969	UID2346	1;2
AT5G64270	splicing factor;(source:Araport11)	0	0	1	4	0	NaN	NaN	NaN	22.4396	NaN	22.5839	23.0041	22.9341	NaN	22.8922	NaN	NaN	NaN	NaN	NaN	T	3	___1	3664	0.00112758	55.864	36.311	53.278	391	0.847991	-0.11771	36187000	AT5G64270.1	391	AT5G64270.1	AT5G64270.1	GYKVLDPPATYVPIRTPARKLQQTPTPMATP	VLDPPAT(0.148)Y(0.004)VPIRT(0.848)PAR	8885	UID4687	1
AT1G05550	DUF295 domain protein of unknown function. Expressed in ovule integuments and nucellus.	DUF295 ORGANELLAR A 2 (ATDOA2)	DUF295 ORGANELLAR A 2 (ATDOA2)	2	4	0	21.2095	21.5941	NaN	NaN	NaN	21.8214	21.6005	21.6482	21.4733	NaN	NaN	NaN	NaN	NaN	NaN	S	2	___1	79	0.0100356	43.808	11.873	43.808	151	0.999887	-1.2232	18675000	AT1G05550.3;AT1G05550.2;AT1G05550.1	151;93;107	AT1G05550.3	AT1G05550.3	TDRSVRISDIFNPLASKTNPVMIPLPRLTAL	ISDIFNPLAS(1)K	143	UID74	1
AT2G40080	Encodes a novel nuclear 111 amino-acid phytochrome-regulated component of a negative feedback loop involving the circadian clock central oscillator components CCA1 and LHY. ELF4 is necessary for light-induced expression of both CCA1 and LHY, and conversely, CCA1 and LHY act negatively on light-induced ELF4 expression. ELF4 promotes clock accuracy and is required for sustained rhythms in the absen…	EARLY FLOWERING 4 (ELF4)	EARLY FLOWERING 4 (ELF4)	2	4	0	NaN	22.8527	22.9788	NaN	NaN	22.4129	22.5239	22.5495	22.4314	NaN	NaN	NaN	NaN	NaN	NaN	S	3	___1	1397	1.74712e-05	82.609	68.526	82.609	45	1	0.00010062	39250000	AT2G40080.1	45	AT2G40080.1	AT2G40080.1	DRNFRQVQSVLDRNRSLIQQVNDNHQSRMAD	NRS(1)LIQQVNDNHQSR	2685	UID1617	1
AT3G21290	dentin sialophosphoprotein-like protein;(source:Araport11)	0	0	2	4	0	23.212	23.6145	NaN	NaN	NaN	23.9807	23.6869	23.8715	23.7785	NaN	NaN	NaN	NaN	NaN	NaN	S	2	___1	1910	5.10161e-75	219.97	178.28	188.58	861	0.957441	0.96002	82355000	AT3G21290.1	861	AT3G21290.1	AT3G21290.1	SDKDPKNVSGLSIGSSPLDSQRTYLAKLPKG	NVSGLSIGS(0.041)S(0.957)PLDS(0.002)QR	3720	UID2208	1
AT5G06440	polyketide cyclase/dehydrase/lipid transport superfamily protein;(source:Araport11)	0	0	2	4	0	NaN	21.053	NaN	21.2507	NaN	21.0217	21.3621	20.8546	21.0389	NaN	NaN	NaN	NaN	NaN	NaN	S	2	___1	2942	0.00586144	45.863	27.946	43.628	305	0.999751	-2.0444	13546000	AT5G06440.1;AT5G06440.3;AT5G06440.2;AT5G06440.4	305;379;379;386	AT5G06440.1	AT5G06440.1	EIAKTHVDMRRRFCVSPEVEQALGTLDRVIF	FCVS(1)PEVEQALGTLDR	5853	UID3404	1
AT1G43710	Encodes a serine decarboxylase that is involved in ethanolamine metabolism and is crucial for plant growth.	EMBRYO DEFECTIVE 1075 (emb1075)	EMBRYO DEFECTIVE 1075 (emb1075);ARABIDOPSIS THALIANA SERINE DECARBOXYLASE 1 (ATSDC1);SERINE DECARBOXYLASE 1 (SDC1)	4	4	0	21.6443	22.2708	NaN	22.007	21.7953	21.1514	21.2862	20.8694	21.9987	NaN	NaN	NaN	NaN	NaN	NaN	S	2	___1	521	9.59531e-05	74.772	57.83	74.772	4	0.999008	-1.048	37965000	AT1G43710.1	4	AT1G43710.1	AT1G43710.1	____________MVGSLESDQTLSMATLIEK	VGS(0.999)LES(0.001)DQTLSMATLIEK	1050	UID636	1
AT1G47670	Transmembrane amino acid transporter family protein;(source:Araport11)	0	0	4	4	0	21.2713	21.2951	21.2202	NaN	21.0816	NaN	21.6227	21.6449	21.4378	21.7086	NaN	NaN	NaN	NaN	NaN	T	3	___1	540	4.60615e-06	91.767	67.855	50.723	20	0.987445	0.43695	389300000	AT1G47670.1	20	AT1G47670.1	AT1G47670.1	PETELISIPATPRVSTPEILTPSGQRSPRPA	VS(0.012)T(0.987)PEILT(0.083)PS(0.525)GQRS(0.325)PRPAT(0.068)K	7674	UID4332	1;2
AT4G37870	Encodes a phosphoenolpyruvate carboxykinase that localizes to the cytosol.	PHOSPHOENOLPYRUVATE CARBOXYKINASE 1 (PCK1)	PHOSPHOENOLPYRUVATE CARBOXYKINASE (PEPCK);PHOSPHOENOLPYRUVATE CARBOXYKINASE 1 (PCK1)	4	4	0	26.6718	26.8042	26.7962	27.1928	NaN	27.5635	27.1399	27.316	27.0402	NaN	NaN	NaN	NaN	NaN	NaN	T	3	___1	2837	5.78723e-121	241.83	230.72	160.58	121	0.841207	-0.78442	4513100000	AT4G37870.1	121	AT4G37870.1	AT4G37870.1	KVVRGDPAEKKTDGSTTPAYAHGQHHSIFSP	TDGS(0.034)T(0.841)T(0.125)PAYAHGQHHSIFSPATGAVSDSSLK	8581	UID4598	1
AT1G25570	Di-glucose binding protein with Leucine-rich repeat domain-containing protein;(source:Araport11)	(LLR1)	(LLR1);MALECTIN-LIKE DOMAIN (MLD)- AND LEUCINE-RICH REPEAT (LRR)-CONTAINING PROTEIN 1 (MLLR1)	5	4	0	21.5078	21.9652	22.0157	22.4485	21.1768	21.2014	20.6568	21.0313	20.2223	NaN	NaN	NaN	NaN	NaN	NaN	S	2	___1	388	1.32337e-05	89.013	62.415	89.013	606	1	0.39498	42838000	AT1G25570.1	606	AT1G25570.1	AT1G25570.1	LTSLAAKRNRYQRQKSLMLLEMESQHAKGMP	S(1)LMLLEMESQHAK	773	UID476	1
AT5G44030	Encodes a cellulose synthase involved in secondary cell wall biosynthesis. Confers resistance towards bacterial and fungal pathogens, independent of salicylic acid, ethylene and jasmonate signaling. The mRNA is cell-to-cell mobile.	CELLULOSE SYNTHASE A4 (CESA4)	IRREGULAR XYLEM 5 (IRX5);CELLULOSE SYNTHASE A4 (CESA4); (NWS2)	5	4	0	21.3817	21.7313	21.4094	21.6221	21.3359	21.4638	NaN	21.5075	21.9807	21.0388	NaN	NaN	NaN	NaN	NaN	S	2	___1	3363	0.00275235	48.883	25.784	48.883	93	1	0.79932	27040000	AT5G44030.1	93	AT5G44030.1	AT5G44030.1	SPKIAGDEENNGPDDSDDELNIKYRQDGSSI	IAGDEENNGPDDS(1)DDELNIK	6615	UID3823	1
AT2G03640	Nuclear transport factor 2 (NTF2) family protein with RNA binding (RRM-RBD-RNP motifs) domain-containing protein;(source:Araport11)	0	0	0	3	0	NaN	NaN	NaN	NaN	NaN	22.548	22.4016	NaN	22.4958	NaN	NaN	NaN	NaN	NaN	NaN	S	3	___1	1002	0.00582003	48.625	36.46	40.025	339	1	0.58488	17588000	AT2G03640.1;AT2G03640.2;AT2G03640.4;AT2G03640.3	339;340;339;340	AT2G03640.1	AT2G03640.1	ENGEAVKNVFQAHRESPIRIGNRRASIEEKR	NVFQAHRES(1)PIR	1894	UID1144	1
AT3G03990	Encodes an alpha/beta hydrolase essential for strigolactone signaling. Degradation of the protein is promoted by strigolactone. The mRNA is cell-to-cell mobile.	DWARF 14 (D14)	DWARF 14 (D14)	0	3	0	NaN	NaN	NaN	NaN	NaN	NaN	21.933	22.2663	22.0064	NaN	NaN	NaN	NaN	NaN	NaN	S	2	___1	1580	0.000116037	62.891	47.86	59.607	2	1	-0.44467	13262000	AT3G03990.1	2	AT3G03990.1	AT3G03990.1	______________MSQHNILEALNVRVVGT	S(1)QHNILEALNVR	3053	UID1822	1
AT4G24170	ATP binding microtubule motor family protein;(source:Araport11)	0	0	0	3	0	NaN	NaN	NaN	NaN	NaN	23.8573	NaN	NaN	23.7498	23.8867	NaN	NaN	NaN	NaN	NaN	S	3	___1	2587	0.0014667	52.483	14.845	52.483	666	0.856807	-2.7086	44813000	AT4G24170.1	666	AT4G24170.1	AT4G24170.1	LKQNLSMDQSEQLYKSPPEDEKCVEVYEGSD	QNLS(0.001)MDQS(0.141)EQLY(0.001)KS(0.857)PPEDEK	5105	UID3009	1
AT5G25150	Encodes a putative TATA-binding-protein associated factor TAF5. TAFs are subunits of the general transcription factor IID (TFIID).	TBP-ASSOCIATED FACTOR 5 (TAF5)	TBP-ASSOCIATED FACTOR 5 (TAF5)	0	3	0	NaN	NaN	NaN	NaN	NaN	22.7323	NaN	22.8232	23.3949	NaN	NaN	NaN	NaN	NaN	NaN	S	2	___1	3232	5.41224e-08	105.17	79.734	105.17	248	0.876977	-0.26069	25419000	AT5G25150.1	248	AT5G25150.1	AT5G25150.1	EDSLEDRLEKTGGLLSDSEKGQGESKDGDAD	TGGLLS(0.877)DS(0.123)EK	6368	UID3702	1
AT3G48990	Encodes an oxalyl-CoA synthetase and is required for oxalate degradation, for normal seed development, and for defense against an oxalate-producing fungal pathogen.	ACYL-ACTIVATING ENZYME 3 (AAE3)	ACYL-ACTIVATING ENZYME 3 (AAE3)	1	3	0	20.0163	NaN	NaN	NaN	NaN	NaN	20.5446	NaN	20.6448	20.3432	NaN	NaN	NaN	NaN	NaN	S	2	___1	2076	0.00913797	43.382	32.859	43.382	289	0.800293	-0.63325	5559700	AT3G48990.1	289	AT3G48990.1	AT3G48990.1	HPETEYPKLRFIRSCSASLAPVILSRLEEAF	S(0.077)CS(0.8)AS(0.122)LAPVILS(0.001)R	4055	UID2398	1
AT4G14990	Topoisomerase II-associated protein PAT1;(source:Araport11)	PAT1 HOMOLOG 2 (PAT1H2)	(ATPAT1H2);PAT1 HOMOLOG 2 (PAT1H2)	1	3	0	NaN	NaN	22.0965	NaN	NaN	22.6586	21.7447	NaN	NaN	22.1904	NaN	NaN	NaN	NaN	NaN	S	2	___1	2464	6.85155e-05	71.879	28.849	71.879	361	0.818604	4.3454	19406000	AT4G14990.1	361	AT4G14990.1	AT4G14990.1	SHRSRKNRGGISQQTSDLASQKSESGLQFRS	GGISQQT(0.17)S(0.819)DLAS(0.012)QK	4897	UID2888	1
AT1G24460	Encodes a novel protein that co-immunoprecipitates with SYP41. It is involved in vacuolar trafficking and salt tolerance, potentially via a role in vesicle fusion and in maintaining TGN structure or identity. Mutants display delayed formation of the Brefeldin A (BFA) compartment in cotyledons upon application of BFA.	TGN-LOCALIZED SYP41 INTERACTING PROTEIN (TNO1)	TGN-LOCALIZED SYP41 INTERACTING PROTEIN (TNO1)	1	3	0	NaN	NaN	22.8555	NaN	NaN	22.4471	NaN	22.6661	21.9206	NaN	NaN	NaN	NaN	NaN	NaN	T	2	___1	377	3.12672e-18	133.14	117.16	133.14	64	1	-0.36684	303800000	AT1G24460.2;AT1G24460.1	64;64	AT1G24460.2	AT1G24460.2	APEELNFDTPSKEALTTDDDDNDDLGTHFNI	EALT(1)T(1)DDDDNDDLGTHFNIEK	7611	UID4315	1;2
AT5G03110	protamine P1 family protein;(source:Araport11)	0	0	1	3	0	21.7543	NaN	NaN	NaN	NaN	22.1169	NaN	22.693	22.2131	NaN	NaN	NaN	NaN	NaN	NaN	S	2	___2	2896	4.97786e-05	80.534	66.115	80.534	174	0.99994	-0.091855	32169000	AT5G03110.1	174	AT5G03110.1	AT5G03110.1	EIEGEENFEIPKLFVSPATTPPINALLLTRS	LFVS(1)PATTPPINALLLTR	5742	UID8080	1;2
AT1G09660	RNA-binding KH domain-containing protein;(source:Araport11)	0	0	3	3	0	21.3481	21.5338	21.1745	NaN	NaN	21.6208	NaN	NaN	21.2901	21.4317	NaN	NaN	NaN	NaN	NaN	S	3	___1	158	0.00530042	43.534	32.991	43.534	90	0.964072	0.17204	16690000	AT1G09660.2;AT1G09660.1	90;90	AT1G09660.2	AT1G09660.2	RRVSSFPDLDRYEHGSPFRSLGQPTNGKLDL	VSS(0.007)FPDLDRY(0.028)EHGS(0.964)PFR	256	UID157	1
AT1G55325	Encodes the Arabidopsis homolog of the transcriptional regulator MED13, is dynamically expressed during embryogenesis and regulates both developmental timing and the radial pattern formation.	GRAND CENTRAL (GCT)	GRAND CENTRAL (GCT);MACCHI-BOU 2 (MAB2);MEDIATOR OF RNA POLYMERASE II TRANSCRIPTION SUBUNIT 13 (MED13)	3	3	0	22.8955	NaN	NaN	23.1992	22.9817	NaN	NaN	23.5465	23.3367	23.4984	NaN	NaN	NaN	NaN	NaN	S	3	___1	657	0.000179053	51.956	45.307	51.956	870	0.830435	-0.59898	60412000	AT1G55325.1;AT1G55325.2	870;860	AT1G55325.1	AT1G55325.1	VWRTVSVPKTAKPASSPNIEAGSSLPHSSFS	PAS(0.165)S(0.83)PNIEAGS(0.002)S(0.002)LPHSSFSEDSLLSYGQR	1255	UID755	1
AT5G19520	mechanosensitive channel of small conductance-like 9;(source:Araport11)	MECHANOSENSITIVE CHANNEL OF SMALL CONDUCTANCE-LIKE 9 (MSL9)	(ATMSL9);MECHANOSENSITIVE CHANNEL OF SMALL CONDUCTANCE-LIKE 9 (MSL9)	4	3	0	23.3815	22.9783	23.133	NaN	23.0211	23.3707	23.5958	NaN	22.9423	NaN	NaN	NaN	NaN	NaN	NaN	S	2	___1	3159	7.45686e-13	117.18	99.037	104.44	30	0.972194	-0.80811	96984000	AT5G19520.1	30	AT5G19520.1	AT5G19520.1	NVSDKEDSKDPRASPSFNPLASPDSDAGIEK	AS(0.028)PS(0.972)FNPLASPDSDAGIEK	6234	UID3632	1;2
AT1G70180	Sterile alpha motif (SAM) domain-containing protein;(source:Araport11)	0	0	4	3	0	22.6592	22.865	22.8488	22.13	NaN	22.4679	23.9411	NaN	NaN	22.5886	NaN	NaN	NaN	NaN	NaN	S	3	___2	803	0.000321742	80.979	40.149	42.711	226	1	0.36335	309940000	AT1G70180.1;AT1G70180.2	226;226	AT1G70180.1	AT1G70180.1	PPRSDGRIIGSPRDISPPRDAGRRFGPPRDQ	IIGS(1)PRDIS(1)PPRDAGR	1506	UID5640	1;2
AT1G70180	Sterile alpha motif (SAM) domain-containing protein;(source:Araport11)	0	0	4	3	0	22.6592	22.865	22.8488	22.13	NaN	22.4679	23.9411	NaN	NaN	22.5886	NaN	NaN	NaN	NaN	NaN	S	3	___2	803	0.00514195	48.824	40.927	42.711	221	1	0.36335	54621000	AT1G70180.1;AT1G70180.2	221;221	AT1G70180.1	AT1G70180.1	ARDRSPPRSDGRIIGSPRDISPPRDAGRRFG	IIGS(1)PRDIS(1)PPRDAGR	1509	UID5643	2
AT3G54820	plasma membrane intrinsic protein 2;(source:Araport11)	PLASMA MEMBRANE INTRINSIC PROTEIN 2;5 (PIP2;5)	PLASMA MEMBRANE INTRINSIC PROTEIN 2;5 (PIP2;5);PLASMA MEMBRANE INTRINSIC PROTEIN 2D (PIP2D)	5	3	0	21.6026	21.4814	21.7686	21.1073	21.4575	21.8409	NaN	21.5458	21.0509	NaN	NaN	NaN	NaN	NaN	NaN	S	2	___1	2166	0.00305489	56.205	43.197	46.069	282	1	-0.054594	476850000	AT3G54820.1	282	AT3G54820.1	AT3G54820.1	FVLRAGAIKALGSFRSQPHV___________	ALGS(1)FRS(1)QPHV	4276	UID2540	1;2
AT3G56850	Encodes an ABA-responsive element binding protein with a bZIP domain. Located in the nucleus and expressed in the embryo during seed maturation.	ABA-RESPONSIVE ELEMENT BINDING PROTEIN 3 (AREB3)	ABA-RESPONSIVE ELEMENT BINDING PROTEIN 3 (AREB3); (DPBF3)	5	3	0	22.2828	22.087	21.7775	22.1011	21.7168	21.5134	21.3928	21.3352	NaN	NaN	NaN	NaN	NaN	NaN	NaN	S	2	___1	2200	0.00154005	60.518	44.629	45.257	43	1	-0.3325	42601000	AT3G56850.1	43	AT3G56850.1	AT3G56850.1	DEVQNHLGSSGKALGSMNLDELLKSVCSVEA	ALGS(1)MNLDELLK	4327	UID2578	1
AT4G16340	Encodes SPIKE1 (SPK1), the lone DOCK family guanine nucleotide exchange factor (GEF) in Arabidopsis. SPK1 is a peripheral membrane protein that accumulates at, and promotes the formation of, a specialized domain of the endoplasmic reticulum (ER) termed the ER exit site (ERES). SPK1 promotes polarized growth and cell-cell adhesion in the leaf epidermis. Mutant has seedling lethal; cotyledon, leaf-…	SPIKE1 (SPK1)	SPIKE1 (SPK1)	5	3	0	24.5784	25.0162	24.9056	24.6379	24.6893	NaN	24.9917	25.139	25.3199	NaN	NaN	NaN	NaN	NaN	NaN	S	2	___1	2486	4.22567e-58	200.77	160.99	163.91	1095	0.999715	-0.75576	255770000	AT4G16340.1	1095	AT4G16340.1	AT4G16340.1	PDNGYLWQRVNSQLASPSQPYSLREALAQAQ	VNSQLAS(1)PSQPYSLR	4938	UID2906	1
AT1G73590	Encodes an auxin efflux carrier involved in shoot and root development. It is involved in the maintenance of embryonic auxin gradients. Loss of function severely affects organ initiation, pin1 mutants are characterised by an inflorescence meristem that does not initiate any flowers, resulting in the formation of a naked inflorescence stem. PIN1 is involved in the determination of leaf shape by ac…	PIN-FORMED 1 (PIN1)	ARABIDOPSIS THALIANA PIN-FORMED 1 (ATPIN1);PIN-FORMED 1 (PIN1)	5	3	0	23.8068	24.1717	23.9539	23.9326	24.0664	NaN	NaN	24.2372	23.6412	24.3036	NaN	NaN	NaN	NaN	NaN	S	2	___2	847	2.35057e-05	92.211	73.615	92.211	290	0.995993	-2.3918	229530000	AT1G73590.1	290	AT1G73590.1	AT1G73590.1	PGEAVFGSKGPTPRPSNYEEDGGPAKPTAAG	GPT(1)PRPS(0.996)NY(0.004)EEDGGPAK	1604	UID5702	1;2
AT1G73590	Encodes an auxin efflux carrier involved in shoot and root development. It is involved in the maintenance of embryonic auxin gradients. Loss of function severely affects organ initiation, pin1 mutants are characterised by an inflorescence meristem that does not initiate any flowers, resulting in the formation of a naked inflorescence stem. PIN1 is involved in the determination of leaf shape by ac…	PIN-FORMED 1 (PIN1)	ARABIDOPSIS THALIANA PIN-FORMED 1 (ATPIN1);PIN-FORMED 1 (PIN1)	5	3	0	23.8068	24.1717	23.9539	23.9326	24.0664	NaN	NaN	24.2372	23.6412	24.3036	NaN	NaN	NaN	NaN	NaN	T	2	___2	847	2.35057e-05	92.211	73.615	92.211	286	0.999998	-2.3918	324990000	AT1G73590.1	286	AT1G73590.1	AT1G73590.1	SNFGPGEAVFGSKGPTPRPSNYEEDGGPAKP	GPT(1)PRPS(0.996)NY(0.004)EEDGGPAK	7793	UID9095	1;2
AT3G07420	Encodes an asparaginyl-tRNA synthetase.	ASPARAGINYL-TRNA SYNTHETASE 2 (NS2)	ASPARAGINYL-TRNA SYNTHETASE 2 (SYNC2_ARATH);SYNTHETASE C2 (SYNC2);ASPARAGINYL-TRNA SYNTHETASE 2 (ATNS2);ASPARAGINYL-TRNA SYNTHETASE 2 (NS2)	1	5	1	22.9271	NaN	NaN	NaN	NaN	23.5429	22.793	23.853	23.1956	23.9626	NaN	NaN	23.2967	NaN	NaN	S	3	___1	1645	2.45545e-06	89.483	73.541	75.358	327	0.82428	0.23269	78874000	AT3G07420.1	327	AT3G07420.1	AT3G07420.1	IKEKTRLIDHLKRSDSNRETVVAAVHDLKKT	RS(0.17)DS(0.824)NRET(0.006)VVAAVHDLK	3173	UID1880	1
AT3G48210	kinetochore protein;(source:Araport11)	(SPC25)	(SPC25)	1	5	1	NaN	19.1002	NaN	NaN	NaN	20.6174	19.9737	20.326	20.0556	20.4755	NaN	NaN	NaN	NaN	19.8813	S	2	___1	2060	0.000685268	67.153	51.524	67.153	41	0.999921	-0.14916	8028100	AT3G48210.1	41	AT3G48210.1	AT3G48210.1	KDIHEQRLKIDSFIASPFRRSMNSLVERAQA	IDSFIAS(1)PFR	4028	UID2376	1
AT4G16310	FAD-dependent lysine-specific histone demethylase involved in the control of flowering time.	LSD1-LIKE 3 (LDL3)	LSD1-LIKE 3 (LDL3)	1	5	1	NaN	NaN	19.6314	NaN	NaN	22.886	23.0183	23.0915	23.0413	22.9968	23.3045	NaN	NaN	NaN	NaN	S	3	___1	2484	0.000387611	61.167	40.228	61.167	1434	0.806596	-0.27488	53359000	AT4G16310.1	1434	AT4G16310.1	AT4G16310.1	DSARIPVDNYSQPSHSNELVSHSKFRECSGE	IPVDNY(0.005)S(0.029)QPS(0.128)HS(0.807)NELVS(0.014)HS(0.017)K	4934	UID2902	1
AT1G78610	mechanosensitive channel of small conductance-like 6;(source:Araport11)	MECHANOSENSITIVE CHANNEL OF SMALL CONDUCTANCE-LIKE 6 (MSL6)	MECHANOSENSITIVE CHANNEL OF SMALL CONDUCTANCE-LIKE 6 (MSL6)	2	5	1	NaN	NaN	23.3357	22.9267	NaN	23.3978	23.4605	23.7021	23.5105	23.6333	23.9301	NaN	NaN	NaN	NaN	S	2	___2	924	6.05884e-06	88.561	47.837	76.391	128	0.866557	0.090241	96658000	AT1G78610.1	128	AT1G78610.1	AT1G78610.1	LQSRGLTPVSESPRVSTKRDPVGRRDSRSNT	GLTPVS(0.5)ES(0.5)PRVS(0.867)T(0.133)K	1755	UID5781	2
AT1G28560	Encodes a protein similar to human SNAP50. Mutants display different temperature sensitivities in the dedifferentiation of cells from different organs. Mutation inhibits the dedifferentiation-associated accumulation of U-snRNAs and some other small RNA species encoded by independent-type genes carrying the USE and TATA box. Required for the elevation of cell proliferation competence in hypocotyl …	SHOOT REDIFFERENTIATION DEFECTIVE 2 (SRD2)	SHOOT REDIFFERENTIATION DEFECTIVE 2 (SRD2)	3	5	1	22.1598	NaN	NaN	22.6317	23.0359	22.3754	22.6637	22.4029	22.6805	22.5723	NaN	23.0106	NaN	NaN	NaN	S	3	___1	425	0.00130887	40.112	34.017	40.112	13	0.943534	0.53614	58824000	AT1G28560.1	13	AT1G28560.1	AT1G28560.1	___MAMKEAFPEDYLSQEELEPSLNVSHHEN	EAFPEDY(0.018)LS(0.944)QEELEPS(0.032)LNVS(0.007)HHENPLAGR	850	UID513	1
AT4G13350	Encodes a GTPase that interacts with nuclear shuttle proteins (NSPs) from a number of different plant viruses. The gene is widely expressed and NIG transcript levels do not rise in response to viral infection. This cytoplasmic protein does not directly interact with a viral movement protein (MP), but, it does promote the movement of NSP from the nucleus to the cytoplasm. Overexpression of NIG in …	NSP (NUCLEAR SHUTTLE PROTEIN)-INTERACTING GTPASE (NIG)	NSP (NUCLEAR SHUTTLE PROTEIN)-INTERACTING GTPASE (NIG)	3	5	1	NaN	21.6839	21.4967	21.5609	NaN	22.8284	23.1907	23.0815	23.2843	23.0601	NaN	NaN	NaN	NaN	22.5946	S	2	___1	2440	5.03413e-38	165.1	144.15	154.84	407	0.884675	0.56397	249890000	AT4G13350.2;AT4G13350.1	407;407	AT4G13350.2	AT4G13350.2	QPWNTALASNVQRSMSAPSLQPLQGVPSGGL	S(0.113)MS(0.885)APS(0.002)LQPLQGVPSGGLQSSEVK	4861	UID2865	1
AT5G53170	encodes an FtsH protease that is localized to the chloroplast and the mitochondrion	FTSH PROTEASE 11 (FTSH11)	FTSH PROTEASE 11 (FTSH11)	3	5	1	22.5026	NaN	22.9828	NaN	22.5985	22.9192	22.4336	23.0249	23.0619	23.0268	NaN	23.5485	NaN	NaN	NaN	S	2	___1	3481	1.52815e-12	119.32	89.988	103.83	93	0.993629	0.6114	72285000	AT5G53170.1	93	AT5G53170.1	AT5G53170.1	SAFEVTDSAESNRLVSDTEVSELETNDRFVG	LVS(0.994)DT(0.006)EVSELETNDR	6873	UID3972	1
AT1G15930	Ribosomal protein L7Ae/L30e/S12e/Gadd45 family protein;(source:Araport11)	0	0	4	5	1	22.6073	22.5706	22.2135	NaN	22.0658	22.6053	23.2192	23.0903	23.0795	22.602	NaN	NaN	23.866	NaN	NaN	S	2	___1	1266;250	0.000165574	80.688	26.932	80.688	94	0.999942	0.31708	77468000	AT1G15930.2;AT1G15930.1;AT2G32060.3;AT2G32060.2;AT2G32060.1	94;94;94;94;94	AT1G15930.2;AT2G32060.3	AT1G15930.2	KALCADHEVRLLTVPSAKTLGEWAGLCKIDS;KALCADHSIKLLTVPSAKTLGEWAGLCKIDS	LLTVPS(1)AK	428	UID257	1
AT5G44800	Interacts with transcription factors involved in floral meristem identity and affects the expression of key floral regulators. Affects H3K27me3 and H3K4me3 levels at a subset of loci in the genome.	CHROMATIN REMODELING 4 (CHR4)	CHROMATIN REMODELING 4 (CHR4);PICKLE RELATED 1 (PKR1); (MI-2-LIKE)	4	5	1	NaN	22.6781	22.7393	23.1273	22.7379	22.6737	22.5875	22.7637	22.6492	22.7366	NaN	22.7864	NaN	NaN	NaN	S	2	___1	3374	8.04055e-05	76.151	52.915	72.634	1978	0.999151	1.1092	70785000	AT5G44800.1	1978	AT5G44800.1	AT5G44800.1	LPHWLRNVVTVPTVKSPEPPTLPPTVSAIAQ	S(0.999)PEPPT(0.001)LPPTVSAIAQSVR	6635	UID3832	1
AT1G33990	Encodes a protein predicted to act as a carboxylesterase. It has similarity to the SABP2 methyl salicylate esterase from tobacco. This protein does not act on methyl IAA, methyl JA, MeSA, MeGA4, or MEGA9 in vitro.	METHYL ESTERASE 14 (MES14)	METHYL ESTERASE 14 (ATMES14);METHYL ESTERASE 14 (MES14)	5	5	1	19.9731	20.0126	20.4832	20.3117	19.7375	20.6505	20.2231	21.1954	20.4272	20.2938	21.8569	NaN	NaN	NaN	NaN	S	2	___1	491	1.55825e-25	150.69	124.58	49.418	76	0.997092	-0.41948	132870000	AT1G33990.1	76	AT1G33990.1	AT1G33990.1	MSRRVGSTSTRKRTLSDPFSNGKQVPDFSES	T(0.002)LS(0.997)DPFS(0.001)NGK	982	UID591	1
AT1G11360	Adenine nucleotide alpha hydrolases-like superfamily protein;(source:Araport11)	0	0	5	5	1	23.2185	23.5475	23.4525	23.1138	22.5263	22.3037	22.5693	22.0737	22.4561	22.9423	NaN	NaN	NaN	NaN	23.2034	S	3	___2	183	0.00118724	50.827	43.206	50.827	205	0.999295	-0.77403	88534000	AT1G11360.4;AT1G11360.3;AT1G11360.2;AT1G11360.1	205;205;205;205	AT1G11360.4	AT1G11360.4	VVVRFPDDKDGEDEKSGDSGGENLMDSDKLH	FPDDKDGEDEKS(0.999)GDS(0.997)GGENLMDS(0.004)DK	302	UID4913	1;2
AT1G11360	Adenine nucleotide alpha hydrolases-like superfamily protein;(source:Araport11)	0	0	5	5	1	23.2185	23.5475	23.4525	23.1138	22.5263	22.3037	22.5693	22.0737	22.4561	22.9423	NaN	NaN	NaN	NaN	23.2034	S	2	___2	183	2.11274e-09	114.69	102.06	114.69	208	0.999541	0.065354	121070000	AT1G11360.4;AT1G11360.3;AT1G11360.2;AT1G11360.1	208;208;208;208	AT1G11360.4	AT1G11360.4	RFPDDKDGEDEKSGDSGGENLMDSDKLHTVP	SGDS(1)GGENLMDSDK	303	UID4914	1;2
AT3G54760	dentin sialophosphoprotein-like protein;(source:Araport11)	0	0	0	4	1	NaN	NaN	NaN	NaN	NaN	22.7901	21.4219	22.9064	21.724	NaN	NaN	NaN	NaN	NaN	22.5834	S	2	___1	2164	1.78512e-14	128.06	116.37	85.734	387	0.996951	-0.84925	27673000	AT3G54760.2;AT3G54760.1	387;418	AT3G54760.2	AT3G54760.2	AATDCSKETSDATLGSEENQQDKDHQCLDKK	ET(0.002)SDATLGS(0.997)EENQQDK	4266	UID2534	1
AT1G04080	Encodes a U1 small nuclear ribonucleoprotein (snRNP) factor involved in alternative splicing.	(PRP39A)	(PRP39A); (PRP39)	0	4	1	NaN	NaN	NaN	NaN	NaN	27.4377	28.1861	NaN	27.8458	26.5634	NaN	NaN	NaN	27.1863	NaN	T	3	___1	51	1.16368e-40	165.37	150.39	143.01	301	0.768969	-0.065121	1534900000	AT1G04080.3;AT1G04080.1;AT1G04080.2	301;301;115	AT1G04080.3	AT1G04080.3	SGEKADEGRSQVDGSTEQSPKLESASSTEPE	SQVDGS(0.087)T(0.769)EQS(0.144)PKLESASSTEPEELKK	7469	UID4269	1
AT4G21780	hypothetical protein;(source:Araport11)	0	0	0	4	1	NaN	NaN	NaN	NaN	NaN	23.1811	NaN	22.9421	22.6437	22.8973	23.6511	NaN	NaN	NaN	NaN	S	2	___2	2558	0.0194031	57.159	31.942	57.159	41	1	-0.54646	45107000	AT4G21780.1	41	AT4G21780.1	AT4G21780.1	NFSTCHPQFDPRRGNSEENKNTFKQRDRSSS	GNS(1)EENKNT(1)FKQR	5056	UID7708	2
AT1G13740	Encodes a member of a small plant-specific gene family whose members interact with ABI5 and appear to be involved in mediating stress responses. AFP2 mutants affect a number of ABA mediated processes such as germination and response to osmotic and sugar stress. AFP2 nuclear localization is stress dependent.	ABI FIVE BINDING PROTEIN 2 (AFP2)	ABI FIVE BINDING PROTEIN 2 (AFP2)	1	4	1	NaN	NaN	NaN	NaN	20.4581	21.6779	NaN	21.5916	21.2508	21.0224	NaN	20.6935	NaN	NaN	NaN	S	2	___1	221	0.0102791	40.113	28.499	40.113	112	0.97917	-0.50692	14277000	AT1G13740.1	112	AT1G13740.1	AT1G13740.1	VAEPENYTVGLERTTSLPAEMEEEWRKRKEM	T(0.01)T(0.01)S(0.979)LPAEMEEEWRK	383	UID227	1
AT5G18230	transcription regulator NOT2/NOT3/NOT5 family protein;(source:Araport11)	(NOT3)	(NOT3)	1	4	1	NaN	22.2262	NaN	NaN	NaN	NaN	22.6273	22.1112	22.842	23.0179	24.0919	NaN	NaN	NaN	NaN	S	3	___1	3134	0.00144828	45.957	36.498	45.957	397	0.938006	0.86572	49808000	AT5G18230.1;AT5G18230.2	397;399	AT5G18230.1	AT5G18230.1	GRVGIPNQPQPSQPPSPIPANGSRISATSAA	VGIPNQPQPS(0.004)QPPS(0.938)PIPANGS(0.058)R	6190	UID3608	1
AT3G15040	senescence regulator (Protein of unknown function, DUF584);(source:Araport11)	0	0	1	4	1	NaN	NaN	NaN	22.4414	NaN	22.7798	22.2393	22.7438	22.4219	NaN	NaN	NaN	22.1563	NaN	NaN	S	2	___2	1800	3.41911e-09	114.4	98.516	96.487	212	0.91814	-0.61252	35164000	AT3G15040.1	212	AT3G15040.1	AT3G15040.1	PHEIVARSLAQSSLLSCSVLEGAGRTLKGRD	S(0.997)LAQS(0.003)S(0.001)LLS(0.918)CS(0.082)VLEGAGR	3507	UID6801	2
AT3G09760	RING/U-box superfamily protein;(source:Araport11)	0	0	2	4	1	NaN	21.0915	NaN	NaN	20.0426	20.661	20.2979	20.808	NaN	20.9128	21.5147	NaN	NaN	NaN	NaN	S	2	___1	1682	0.00738339	47.288	31.398	47.288	240	0.877472	-0.032181	13068000	AT3G09760.1	240	AT3G09760.1	AT3G09760.1	QRQLGVFRVIPTPNMSPTRNTIKLNDANVDG	VIPT(0.003)PNMS(0.877)PT(0.12)R	3263	UID1927	1
AT3G57520	SIP2 encodes a raffinose-specific alpha-galactosidase that catalyzes the breakdown of raffinose into alpha-galatose and sucrose. This enzyme may function in unloading raffinose from the phloem as part of sink metabolism. Although it was originally predicted to act as a raffinose synthase (RS), that activity was not observed for recombinant SIP2.	SEED IMBIBITION 2 (SIP2)	RAFFINOSE SYNTHASE 2 (RS2);SEED IMBIBITION 2 (AtSIP2);SEED IMBIBITION 2 (SIP2)	2	4	1	21.64	NaN	NaN	21.8161	NaN	22.7254	22.6279	NaN	22.4718	22.5689	NaN	21.9158	NaN	NaN	NaN	S	2	___1	2214	2.82199e-47	183.56	167.44	99.021	701	0.913104	0.73307	36371000	AT3G57520.1	701	AT3G57520.1	AT3G57520.1	TDKNPEFFDGEISSASPALSDNRSPTALVSV	NPEFFDGEIS(0.029)S(0.029)AS(0.913)PALS(0.029)DNR	4352	UID2593	1
AT1G09450	Encodes a protein kinase that phosphorylates histone H3 at Thr3 and Thr11 and plays a role in mitotic cell division.	HASPIN-RELATED GENE (Haspin)	(AtHaspin);HASPIN-RELATED GENE (Haspin)	2	4	1	22.0238	20.8228	NaN	NaN	NaN	21.1956	21.0632	22.6533	21.7792	NaN	NaN	NaN	NaN	NaN	21.2139	Y	2	___1	154	1.90328e-06	97.915	65.417	97.915	508	0.945816	0.79385	23340000	AT1G09450.1	508	AT1G09450.1	AT1G09450.1	NTGEKILFLDLTSDPYLFKGPKGDKQSETYR	ILFLDLT(0.003)S(0.051)DPY(0.946)LFK	8931	UID4695	1
AT2G18410	elongator complex protein;(source:Araport11)	ELONGATOR COMPLEX PROTEIN 5 (ELP5)	ELONGATOR COMPLEX PROTEIN 5 (ELP5)	2	4	1	NaN	NaN	NaN	24.0714	23.79	NaN	22.7111	23.3892	22.9633	24.2201	24.7983	NaN	NaN	NaN	NaN	S	3	___2	1081	0.00148097	47.96	41.799	47.96	364	0.922453	-1.3967	106880000	AT2G18410.1	364	AT2G18410.1	AT2G18410.1	GEIIYFRDSDDEHPDSDEDPDDDLDI_____	GGEIIY(0.55)FRDS(0.528)DDEHPDS(0.922)DEDPDDDLDI	2043	UID5961	2
AT5G62580	ARM repeat superfamily protein;(source:Araport11)	0	0	2	4	1	25.9313	NaN	25.9601	NaN	NaN	26.655	26.0923	NaN	25.97	25.8853	27.1464	NaN	NaN	NaN	NaN	S	2	___3	3623	0.0176959	47.574	6.145	44.98	360	0.93343	0.70957	582740000	AT5G62580.1	360	AT5G62580.1	AT5G62580.1	ARKQANRKSIDQKKTSLTASLTKPNVRRRLE	KT(0.916)S(0.933)LT(0.933)AS(0.214)LT(0.003)K	7162	UID13596	3
AT1G02520	Encodes an ATP-binding cassette (ABC) transporter. Expressed in the vascular tissue of primary stem. The mRNA is cell-to-cell mobile.	ATP-BINDING CASSETTE B11 (ABCB11)	P-GLYCOPROTEIN 11 (PGP11);MULTI-DRUG RESISTANCE 8 (MDR8);ATP-BINDING CASSETTE B11 (ABCB11)	3	4	1	25.4634	NaN	25.3573	24.6386	NaN	26.5631	25.9869	26.7661	25.5725	NaN	NaN	NaN	27.6644	NaN	NaN	S	2	___1	22	1.57143e-101	240.12	174.07	240.12	344	0.912018	0.19891	790500000	AT1G02520.1	344	AT1G02520.1	AT1G02520.1	QEINKDVKTSELSSGSSFRNSNLKKSMEGTS	TSELSSGS(0.912)S(0.088)FR	47	UID20	1;2
AT1G73590	Encodes an auxin efflux carrier involved in shoot and root development. It is involved in the maintenance of embryonic auxin gradients. Loss of function severely affects organ initiation, pin1 mutants are characterised by an inflorescence meristem that does not initiate any flowers, resulting in the formation of a naked inflorescence stem. PIN1 is involved in the determination of leaf shape by ac…	PIN-FORMED 1 (PIN1)	ARABIDOPSIS THALIANA PIN-FORMED 1 (ATPIN1);PIN-FORMED 1 (PIN1)	3	4	1	NaN	24.2588	24.1182	NaN	24.0678	24.419	24.1791	24.4623	24.4173	NaN	NaN	24.4717	NaN	NaN	NaN	S	2	___1	847	1.28118e-18	144.18	133.09	90.581	271	1	0.062882	296410000	AT1G73590.1	271	AT1G73590.1	AT1G73590.1	HTDFYSMMASGGGRNSNFGPGEAVFGSKGPT	NS(1)NFGPGEAVFGS(1)K	1605	UID974	1;2
AT2G41840	Ribosomal protein S5 family protein;(source:Araport11)	0	0	3	4	1	NaN	27.3669	NaN	26.7514	26.9484	27.3175	27.3194	27.3718	NaN	27.236	NaN	NaN	NaN	NaN	27.4749	S	2	___1	1425	4.69948e-34	164.7	158.31	158.52	273	0.972137	0.34977	1268600000	AT2G41840.1	273	AT2G41840.1	AT2G41840.1	SPYQEHTDFLASKALSTSKPDPVVEDQA___	ALS(0.972)T(0.022)S(0.006)KPDPVVEDQA	2744	UID1643	1
AT5G11110	Encodes a protein with putative sucrose-phosphate synthase activity.Involved in pollen exine formation.	SUCROSE PHOSPHATE SYNTHASE 2F (SPS2F)	SUCROSE PHOSPHATE SYNTHASE 1 (SPS1);SUCROSE PHOSPHATE SYNTHASE 2F (ATSPS2F);SUCROSE-PHOSPHATE SYNTHASE A2 (SPSA2);SUCROSE PHOSPHATE SYNTHASE 2F (SPS2F);KAONASHI 2 (KNS2)	3	4	1	23.2989	NaN	23.186	23.0987	NaN	22.115	NaN	22.0516	21.957	22.0577	NaN	NaN	22.3691	NaN	NaN	S	2	___1	3010	7.05616e-58	197.14	188.66	197.14	127	0.999993	-0.33028	51589000	AT5G11110.1	127	AT5G11110.1	AT5G11110.1	EREREKARREVTAEMSEDFSEGEKADLPGEI	EVTAEMS(1)EDFSEGEK	5976	UID3479	1
AT5G12440	CCCH-type zinc fingerfamily protein with RNA-binding domain-containing protein;(source:Araport11)	0	0	3	4	1	NaN	22.9925	22.6934	NaN	23.0018	NaN	23.2726	23.1467	23.1958	23.0258	NaN	NaN	22.5779	NaN	NaN	S	2	___1	3036	1.03358e-24	159.88	138.94	159.88	214	0.923061	-0.7983	67355000	AT5G12440.3;AT5G12440.1;AT5G12440.2	214;214;244	AT5G12440.3	AT5G12440.3	SVDGDGETHLHRRSFSCDASFVSGDDGFGGG	S(0.077)FS(0.923)CDASFVSGDDGFGGGCK	6024	UID3511
AT5G39990	Encodes GlcAT14A, a beta-glucuronosyltransferase involved in the biosynthesis of type II arabinogalactan. The protein was localized to the Golgi apparatus when transiently expressed in Nicotiana benthamiana. Plays a role in cell elongation during seedling growth.	BETA-GLUCURONOSYLTRANSFERASE 14A (GLCAT14A)	BETA-GLUCURONOSYLTRANSFERASE 14A (GLCAT14A)	3	4	1	19.8956	NaN	20.0455	NaN	18.9224	21.1544	NaN	21.6324	19.649	20.1338	NaN	NaN	NaN	NaN	21.2801	S	2	___1	3309	0.00592044	48.794	22.41	40.002	9	0.996848	-0.050959	12658000	AT5G39990.1	9	AT5G39990.1	AT5G39990.1	_______MKKLRSYYSNVRHHQNHHHHHHHH	SYY(0.003)S(0.997)NVR	6483	UID3760	1
AT5G49700	Putative AT-hook DNA-binding family protein;(source:Araport11)	AT-HOOK MOTIF NUCLEAR LOCALIZED PROTEIN 17 (AHL17)	AT-HOOK MOTIF NUCLEAR LOCALIZED PROTEIN 17 (AHL17)	3	4	1	21.5352	NaN	NaN	20.8781	20.8887	22.6004	21.4256	NaN	21.4967	21.6214	NaN	NaN	NaN	NaN	22.605	S	3	___1	3437	0.000425163	63.998	40.363	63.998	219	0.9382	0.37644	28649000	AT5G49700.1	219	AT5G49700.1	AT5G49700.1	NPSYHRLPAEEEQKHSAGTGEREGQSPPVSG	LPAEEEQKHS(0.938)AGT(0.062)GER	6775	UID3918	1
AT1G13030	Encodes a plant coilin, a protein that in other organisms is a major structural scaffolding protein necessary for Cajal body formation, composition and activity. It has been shown to bind both U1 and U1 snRNAs in vitro.	COILIN (COILIN)	(ATCOILIN);COILIN (COILIN)	4	4	1	22.4219	21.7782	22.1449	22.2186	NaN	21.8098	21.442	21.5406	22.0535	NaN	NaN	NaN	NaN	22.0569	NaN	S	2	___1	208	0.000733725	59.248	53.524	59.248	551	0.999494	-1.1488	37025000	AT1G13030.1	551	AT1G13030.1	AT1G13030.1	ANKELQTPAKENGEVSPWEELSEALSAKKAA	ENGEVS(0.999)PWEELSEALSAK	349	UID207	1
AT2G23140	PUB4 encodes a functional ubiquitin-protein ligase. The gene is expressed in most plant tissues and the protein localizes to the nucleus. PUB4 has been recovered as a second site suppressor from several different genetic screens and from these, it has been inferred to have roles in regulating root development, pollen tapetum development and ROS induced chloroplast degredation.	PLANT U-BOX 4 (PUB4)	(ATPUB4);PLANT U-BOX 4 (PUB4)	4	4	1	19.4857	19.6793	19.4173	NaN	19.4906	21.016	20.1078	NaN	20.334	20.4162	NaN	NaN	21.8283	NaN	NaN	S	2	___1	1152	0.00623024	44.318	14.574	44.318	500	0.968264	0.13276	12706000	AT2G23140.2;AT2G23140.1	500;503	AT2G23140.2	AT2G23140.2	AATTSAATRRDLSDFSPKFMDRRTRGQFWRR	DLS(0.032)DFS(0.968)PK	2151	UID1302	1
AT2G38610	RNA-binding KH domain-containing protein;(source:Araport11)	0	0	4	4	1	22.8455	22.9735	22.6805	NaN	23.0521	NaN	22.8457	23.1861	22.98	23.1459	23.5175	NaN	NaN	NaN	NaN	S	2	___1	1370	2.27846e-06	90.707	62.738	90.707	12	0.997138	0.84102	77835000	AT2G38610.2;AT2G38610.1	12;12	AT2G38610.2	AT2G38610.2	____MSGLYNNSSYFSPARAASPQIRSTPEI	SGLYNNSS(0.003)YFS(0.997)PAR	2613	UID1576	1
AT5G46250	RNA-binding protein;(source:Araport11)	LA RELATED PROTEIN 6A (LARP6A)	(ATLARP6A);LA RELATED PROTEIN 6A (LARP6A)	4	4	1	22.351	21.7587	21.8024	22.0811	NaN	21.5714	20.9877	21.4013	21.3495	NaN	NaN	NaN	NaN	NaN	21.6897	S	2	___1	3392	4.37366e-05	78.486	67.962	78.486	234	0.859459	1.817	31012000	AT5G46250.1	234	AT5G46250.1	AT5G46250.1	SIKSVSICDPNATEESEKGGKKEHFIRTRLH	SVSICDPNAT(0.141)EES(0.859)EK	6673	UID3851	1
AT5G65770	Encodes a protein that localizes to the nuclear periphery and affects nuclear morphology. Member of a small gene family in Arabidopsis containing 4 proteins (LNC1-4 or CRWN 1-4) with redundant functions in protection from oxidative damage, control of nuclear morphology and degradation of ABI5.	LITTLE NUCLEI4 (LINC4)	LITTLE NUCLEI4 (LINC4);CROWDED NUCLEI 4 (CRWN4)	4	4	1	NaN	25.2807	25.3284	25.3476	25.2114	25.2991	NaN	25.3102	25.2199	25.5132	NaN	NaN	25.6178	NaN	NaN	S	2	___1	3685	2.46939e-143	274.27	259.34	237.76	469	0.904201	0.11282	436400000	AT5G65770.2;AT5G65770.3;AT5G65770.1;AT5G65780.2	469;918;918;926	AT5G65770.2	AT5G65770.2	TQKYSDEADTQSVISSPQNVPEDKHELPSSQ	YSDEADTQSVIS(0.096)S(0.904)PQNVPEDK	7285	UID4214	1
AT1G67120	Represents a homolog of the yeast MDN gene, which encodes a non-ribosomal protein involved in the maturation and assembly of the 60S ribosomal subunit. In Arabidopsis, it is essential for female gametogenesis progression.	MIDASIN 1 (MDN1)	(ATMDN1);MIDASIN 1 (MDN1)	5	4	1	23.3537	23.7154	23.6982	24.1609	23.9615	NaN	23.8454	24.1141	23.8717	24.0264	24.4187	NaN	NaN	NaN	NaN	S	3	___1	772	1.28377e-56	161.4	148.2	64.203	5048	0.999744	0.041113	327140000	AT1G67120.1	5048	AT1G67120.1	AT1G67120.1	EQVQEPDTDRTHQENSPIHNFGDGNSRMDSM	THQENS(1)PIHNFGDGNSR	1431	UID860	1
AT3G60820	Encodes 20S proteasome beta subunit PBF1 (PBF1).	(PBF1)	(PBF1)	5	4	1	21.6641	21.7284	21.6666	21.2842	21.4871	21.923	21.8739	21.6702	21.5009	NaN	NaN	NaN	22.1171	NaN	NaN	S	2	___1	2261	2.96697e-05	88.496	71.11	88.496	163	0.999665	-0.67535	34293000	AT3G60820.3;AT3G60820.2;AT3G60820.1	163;163;163	AT3G60820.3	AT3G60820.3	STLIMPFLDNQLKSPSPLLLPKQDSNTPLSE	SPS(1)PLLLPK	4472	UID2652	1
AT3G59690	Member of IQ67 (CaM binding) domain containing family.	IQ-DOMAIN 13 (IQD13)	IQ-DOMAIN 13 (IQD13)	5	4	1	21.3676	21.5459	21.3902	20.6344	20.7858	NaN	21.6101	22.5153	21.5903	21.9071	23.4131	NaN	NaN	NaN	NaN	S	2	___2	2246	0.0134673	43.991	30.4	43.991	123	0.995623	0.48303	39407000	AT3G59690.1	123	AT3G59690.1	AT3G59690.1	PKVPSQRYVSSPKPISPRVAYPQVHYPKPPS	Y(0.013)VS(0.461)S(0.53)PKPIS(0.996)PR	4427	UID7360	2
AT5G19520	mechanosensitive channel of small conductance-like 9;(source:Araport11)	MECHANOSENSITIVE CHANNEL OF SMALL CONDUCTANCE-LIKE 9 (MSL9)	(ATMSL9);MECHANOSENSITIVE CHANNEL OF SMALL CONDUCTANCE-LIKE 9 (MSL9)	5	4	1	22.1657	22.4734	22.2495	22.3063	22.2004	22.4143	22.9369	NaN	22.0218	22.2879	NaN	19.8372	NaN	NaN	NaN	S	2	___2	3159	9.50422e-07	98.035	73.844	92.993	36	0.986204	0.29401	71112000	AT5G19520.1	36	AT5G19520.1	AT5G19520.1	DSKDPRASPSFNPLASPDSDAGIEKSKPVPP	AS(0.423)PS(0.577)FNPLAS(0.986)PDS(0.014)DAGIEK	6235	UID8362	1;2

## Sheet: unique_CIM (MOCK vs CIM)
Uniquely detected phosphosites after 4 d on CIM (versus 24 h control SIM treatment).
Gene ID	Gene Model Description	Primary Gene Symbol	All Gene Symbols	count_TCSA	count_mock	count_CIM	Intensity 24h_SIM_4h_TCSA_1	Intensity 24h_SIM_4h_TCSA_2	Intensity 24h_SIM_4h_TCSA_3	Intensity 24h_SIM_4h_TCSA_4	Intensity 24h_SIM_4h_TCSA_5	Intensity 28h_SIM_mock_1	Intensity 28h_SIM_mock_2	Intensity 28h_SIM_mock_3	Intensity 28h_SIM_mock_4	Intensity 28h_SIM_mock_5	Intensity 4dCIM_1	Intensity 4dCIM_2	Intensity 4dCIM_3	Intensity 4dCIM_4	Intensity 4dCIM_5	C: Amino acid	C: Charge	C: Multiplicity	C: Protein group IDs	N: PEP	N: Score	N: Delta score	N: Score for localization	N: Position	N: Localization prob	N: Mass error [ppm]	N: Intensity	T: Proteins	T: Positions within proteins	T: Leading proteins	T: Protein	T: Sequence window	T: Phospho (STY) Probabilities	T: id	T: Unique identifier	M: Number of Phospho (STY)
AT1G76810	eukaryotic translation initiation factor 2 (eIF-2) family protein;(source:Araport11)	(EIF5B1)	(EIF5B1)	0	0	5	NaN	NaN	NaN	NaN	NaN	NaN	NaN	NaN	NaN	NaN	23.3259	22.9815	22.6672	22.9251	22.1253	S	2	___1	893	1.53518e-26	149.94	134.74	144.01	41	0.999521	-2.7128	37997000	AT1G76810.1	41	AT1G76810.1	AT1G76810.1	TKSKKKGAQIDDDEYSIGTELSEESKVEEEK	GAQIDDDEYS(1)IGTELSEESK	1697	UID1022	1
AT4G35780	ACT-like protein tyrosine kinase family protein;(source:Araport11)	SERINE/THREONINE/TYROSINE KINASE 17 (STY17)	SERINE/THREONINE/TYROSINE KINASE 17 (STY17)	0	0	5	NaN	NaN	NaN	NaN	NaN	NaN	NaN	NaN	NaN	NaN	23.3703	23.5259	23.8217	23.37	23.4442	S	2	___1	2803	2.74982e-13	122.49	95.389	106.16	146	0.883315	0.94	60002000	AT4G35780.1	146	AT4G35780.1	AT4G35780.1	QSSYNSRSLAPPTFGSSPNFEALTQAYKDHA	SLAPPT(0.002)FGS(0.883)S(0.115)PNFEALTQAYK	5525	UID3245	1
AT5G60030	hypothetical protein;(source:Araport11)	0	0	0	0	5	NaN	NaN	NaN	NaN	NaN	NaN	NaN	NaN	NaN	NaN	21.6407	19.6882	21.3381	20.0782	19.2582	S	2	___1	3585	0.00872211	46.592	38.868	46.592	259	0.99997	0.28866	8499400	AT5G60030.1	259	AT5G60030.1	AT5G60030.1	KKEKKKKRKSDEEIVSEERKSKKKRKSDEEM	SDEEIVS(1)EERK	7085	UID4094	1
AT2G39990	translation initiation factor eIF2 p47 subunit homolog	EUKARYOTIC TRANSLATION INITIATION FACTOR 2 (EIF2)	EUKARYOTIC TRANSLATION INITIATION FACTOR 2 (EIF2);EUKARYOTIC TRANSLATION INITIATION FACTOR 3 SUBUNIT F (eIF3F);ARABIDOPSIS THALIANA EUKARYOTIC TRANSLATION INITIATION FACTOR 3 SUBUNIT F (AteIF3f)	2	0	5	NaN	NaN	22.7154	23.2646	NaN	NaN	NaN	NaN	NaN	NaN	23.6326	23.5327	23.6822	23.7199	22.7263	S	3	___1	1393	1.71169e-12	97.916	85.72	73.657	14	0.894119	-1.3774	76321000	AT2G39990.1	14	AT2G39990.1	AT2G39990.1	__MAATSEHTILQFVSPSSTASATTSVLTAR	AAT(0.011)S(0.011)EHT(0.002)ILQFVS(0.894)PS(0.049)S(0.021)T(0.009)AS(0.002)ATTSVLTAR	2668	UID1609	1
AT5G02760	Encodes a phosphatase that functions in sustaining proper leaf longevity and preventing early senescence by suppressing or perturbing SARK-mediated senescence signal transduction.	ARABIDOPSIS PP2C CLADE D 7 (APD7)	SENESCENCE-SUPPRESSED 51 PROTEIN PHOSPHATASE (SSPP);ARABIDOPSIS PP2C CLADE D 7 (APD7)	4	0	5	20.0789	NaN	19.7215	19.8012	19.9242	NaN	NaN	NaN	NaN	NaN	21.2999	20.9208	20.37	20.5509	18.0387	S	2	___1	2890	0.000544298	68.44	51.908	68.44	356	0.973952	-0.57763	11608000	AT5G02760.1	356	AT5G02760.1	AT5G02760.1	VVYLNPHPVKTNSWASPLSIRGGYPMHSTS_	TNSWAS(0.974)PLS(0.026)IR	5725	UID3342	1
AT5G44240	Expression is upregulated in the shoot of cax1/cax3 mutant. The mRNA is cell-to-cell mobile.	AMINOPHOSPHOLIPID ATPASE 2 (ALA2)	AMINOPHOSPHOLIPID ATPASE 2 (ALA2)	0	0	4	NaN	NaN	NaN	NaN	NaN	NaN	NaN	NaN	NaN	NaN	23.5473	NaN	23.6783	23.297	23.3111	S	2	___1	3367	7.05484e-10	111.74	93.376	111.74	1078	0.999999	0.85848	46396000	AT5G44240.2;AT5G44240.1	1078;1110	AT5G44240.2	AT5G44240.2	VYEPLLSDSPNATRRSFGPGTPFEFFQSQSR	S(1)FGPGTPFEFFQSQSR	6625	UID3830	1
AT5G45800	Leucine-rich repeat protein kinase family protein;(source:Araport11)	MATERNAL EFFECT EMBRYO ARREST 62 (MEE62)	MATERNAL EFFECT EMBRYO ARREST 62 (MEE62)	0	0	4	NaN	NaN	NaN	NaN	NaN	NaN	NaN	NaN	NaN	NaN	21.8696	21.7434	21.5871	NaN	21.3329	S	2	___1	3388	0.00252542	50.608	32.691	50.608	348	0.999285	1.8182	13135000	AT5G45800.1	348	AT5G45800.1	AT5G45800.1	WAISNPTPLDFKMEKSGPFEFGTESGSSWVA	S(0.999)GPFEFGTESGSSWVADIK	6666	UID3846	1
Wu_0_AT5G62810	#N/A	#N/A	#N/A	0	0	4	NaN	NaN	NaN	NaN	NaN	NaN	NaN	NaN	NaN	NaN	21.9023	22.2223	22.3861	NaN	21.82	S	3	___1	3801	0.000814623	52.541	34.243	42.639	439	1	2.0143	17996000	Wu_0_AT5G62810	439	Wu_0_AT5G62810	Wu_0_AT5G62810	NETSTMEPAAFQRQRSWVPPQPPPVAMAEAA	QRS(1)WVPPQPPPVAMAEAAEAIR	7445	UID4262	1
AT2G39130	Transmembrane amino acid transporter family protein;(source:Araport11)	0	0	0	0	4	NaN	NaN	NaN	NaN	NaN	NaN	NaN	NaN	NaN	NaN	26.2125	26.008	25.9818	25.7702	NaN	S	2	___3	1379	2.76333e-18	139.6	125.45	139.6	126	1	-0.031309	1246000000	AT2G39130.1	126	AT2G39130.1	AT2G39130.1	LEEQADEQALPKHRLSSQGLLSPIPSRRGSM	HRLS(1)S(1)QGLLSPIPSR	2626	UID11045	1;2;3
AT2G39130	Transmembrane amino acid transporter family protein;(source:Araport11)	0	0	0	0	4	NaN	NaN	NaN	NaN	NaN	NaN	NaN	NaN	NaN	NaN	26.2125	26.008	25.9818	25.7702	NaN	S	2	___3	1379	2.76333e-18	139.6	125.45	139.6	127	1	-0.031309	1271800000	AT2G39130.1	127	AT2G39130.1	AT2G39130.1	EEQADEQALPKHRLSSQGLLSPIPSRRGSMR	HRLS(1)S(1)QGLLSPIPSR	2627	UID11046	1;2;3
AT2G39130	Transmembrane amino acid transporter family protein;(source:Araport11)	0	0	0	0	4	NaN	NaN	NaN	NaN	NaN	NaN	NaN	NaN	NaN	NaN	26.2125	26.008	25.9818	25.7702	NaN	S	2	___3	1379	4.84078e-09	114.74	101.06	67.605	132	0.999724	-0.52119	565910000	AT2G39130.1	132	AT2G39130.1	AT2G39130.1	EQALPKHRLSSQGLLSPIPSRRGSMRKDEKS	HRLS(1)S(1)QGLLS(1)PIPSR	2628	UID11047	1;2;3
AT2G45820	Lipid raft regulatory protein, crucial for plasma membrane nanodomain assembly to control plasmodesmata aperture and functionality.	REMORIN 1.3 (Rem1.3)	REMORIN 1.3 (Rem1.3)	1	0	4	22.77	NaN	NaN	NaN	NaN	NaN	NaN	NaN	NaN	NaN	24.0258	23.6939	NaN	24.036	24.1569	S	3	___1	1487	1.78922e-06	95.48	66.14	74.698	63	0.986064	0.32142	73708000	AT2G45820.1	63	AT2G45820.1	AT2G45820.1	AVVEKPIEEHTPKKASSGSADRDVILADLEK	KAS(0.986)S(0.012)GS(0.002)ADRDVILADLEK	2869	UID1724	1
AT3G52710	hypothetical protein;(source:Araport11)	0	0	2	0	4	NaN	NaN	NaN	20.566	19.2941	NaN	NaN	NaN	NaN	NaN	21.0767	NaN	21.6582	21.3664	20.9256	S	2	___1	2122	0.00472888	46.3	31.61	46.3	260	0.999977	0.20339	12412000	AT3G52710.1	260	AT3G52710.1	AT3G52710.1	VGKSSPQRNSTGSRRSIDGGEPVLPGLGGMT	S(1)IDGGEPVLPGLGGMTR	4173	UID2473	1
AT4G35390	AT-hook protein of GA feedback 1;(source:Araport11)	AT-HOOK MOTIF NUCLEAR LOCALIZED PROTEIN 25 (AHL25)	AT-HOOK PROTEIN OF GA FEEDBACK 1 (AGF1);AT-HOOK MOTIF NUCLEAR LOCALIZED PROTEIN 25 (AHL25)	2	0	4	NaN	NaN	23.307	NaN	23.0745	NaN	NaN	NaN	NaN	NaN	24.6118	22.9208	24.0478	NaN	23.4671	S	2	___1	2795	1.25972e-74	205.68	174.33	205.68	53	0.954896	-0.54847	81729000	AT4G35390.1	53	AT4G35390.1	AT4G35390.1	DEAKAETTPTGGATSSATASGSSSGRRPRGR	AETTPTGGAT(0.001)S(0.031)S(0.955)AT(0.013)ASGSSSGR	5509	UID3238	1
AT1G26190	TTM2 is a triphosphate tunnel metalloenzyme that displays pyrophosphatase activity.It contains both a uridine kinase (UK) domain and CYTH domain. TTM2 is involved in negative regulation defense response to pathogens (PMID:28733390).	TRIPHOSPHATE TUNNEL METALLOENZYME 2 (TTM2)	TRIPHOSPHATE TUNNEL METALLOENZYME 2 (TTM2); (ATTTM2)	3	0	4	NaN	26.3534	26.4011	NaN	26.4177	NaN	NaN	NaN	NaN	NaN	26.9371	26.4186	26.7501	26.6306	NaN	S	2	___1	391	2.71693e-71	213.99	171.25	207.4	439	0.907099	-0.44615	736660000	AT1G26190.1	439	AT1G26190.1	AT1G26190.1	LKNKLSLDEDLVSSSSPKEALLRASADRVAM	LSLDEDLVS(0.018)S(0.046)S(0.029)S(0.907)PK	780	UID480	1;2
AT5G38470	Encodes a member of the RADIATION SENSITIVE23 (RAD23) family: AT1G16190(RAD23A), AT1G79650(RAD23B), AT3G02540(RAD23C), AT5G38470(RAD23D). RAD23 proteins play an essential role in the cell cycle, morphology, and fertility of plants through their delivery of UPS (ubiquitin/26S proteasome system) substrates to the 26S proteasome.	RADIATION SENSITIVE23D (RAD23D)	RADIATION SENSITIVE23D (RAD23D)	3	0	4	NaN	NaN	21.6631	22.2354	21.6388	NaN	NaN	NaN	NaN	NaN	22.7324	22.6861	22.6951	22.6411	NaN	S	2	___1	3295	5.8365e-12	121.28	92.474	120.14	9	0.986181	0.061849	38572000	AT5G38470.2;AT5G38470.1	9;9	AT5G38470.2	AT5G38470.2	_______MKIFVKTLSGSNFEIEVKPADKVS	TLS(0.986)GS(0.014)NFEIEVK	6445	UID3744	1
AT5G38480	general regulatory factor, a 14-3-3 gene	GENERAL REGULATORY FACTOR 3 (GRF3)	(RCI1);GENERAL REGULATORY FACTOR 3 (GRF3)	3	0	4	21.8474	NaN	NaN	21.3861	21.1186	NaN	NaN	NaN	NaN	NaN	22.5519	21.6465	22.1344	NaN	21.4106	S	2	___1	3296	8.04055e-05	76.151	61.119	49.463	215	0.805139	-2.2019	25614000	AT5G38480.1;AT5G38480.2	215;215	AT5G38480.1	AT5G38480.1	AFDDAIAELDTLGEESYKDSTLIMQLLRDNL	QAFDDAIAELDT(0.178)LGEES(0.805)Y(0.017)K	6450	UID3748	1
AT5G63540	Encodes RMI1. Suppresses somatic crossovers. Essential for resolution of meiotic recombination intermediates.	RECQ MEDIATED INSTABILITY 1 (RMI1)	(ATRMI1);RECQ MEDIATED INSTABILITY 1 (RMI1); (BLAP75)	3	0	4	NaN	21.2909	NaN	21.2721	21.3412	NaN	NaN	NaN	NaN	NaN	22.0258	NaN	21.3753	21.3746	21.2582	S	2	___1	3639	0.00759537	45.915	35.086	45.915	615	0.999762	0.685	19972000	AT5G63540.1;AT5G63540.2	615;648	AT5G63540.1	AT5G63540.1	SSSRTSSSLNPVVVLSP______________	TSSSLNPVVVLS(1)P	7183	UID4154	1
AT2G41830	Uncharacterized protein;(source:Araport11)	0	0	0	0	3	NaN	NaN	NaN	NaN	NaN	NaN	NaN	NaN	NaN	NaN	21.4698	NaN	21.77	NaN	19.4184	S	2	___1	1424	0.00977402	45.077	40.112	45.077	231	0.952991	-0.38759	7181300	AT2G41830.1	231	AT2G41830.1	AT2G41830.1	LENYGHPKILTNANDSGRKWVDEVLKNEGHV	ILT(0.047)NANDS(0.953)GRK	2742	UID1641	1
AT3G55600	Membrane fusion protein Use1;(source:Araport11)	0	0	0	0	3	NaN	NaN	NaN	NaN	NaN	NaN	NaN	NaN	NaN	NaN	23.638	NaN	23.5158	NaN	21.6679	S	2	___1	2181	0.000265913	72.643	42.391	72.643	107	0.84417	-0.019349	123370000	AT3G55600.1	107	AT3G55600.1	AT3G55600.1	SGSSPKIEDEPRSPTSPQLRRRIVPASSKEQ	SPT(0.156)S(0.844)PQLR	4312	UID2565	1;2
AT5G06440	polyketide cyclase/dehydrase/lipid transport superfamily protein;(source:Araport11)	0	0	0	0	3	NaN	NaN	NaN	NaN	NaN	NaN	NaN	NaN	NaN	NaN	NaN	NaN	25.0914	24.6742	24.7117	S	3	___1	2942	9.24848e-07	96.303	76.812	96.303	335	0.973209	-1.9696	98807000	AT5G06440.1;AT5G06440.3;AT5G06440.2;AT5G06440.4	335;409;409;416	AT5G06440.1	AT5G06440.1	FMVRNITPVPETEELSPNRADDQAKQVSVLE	NITPVPET(0.027)EELS(0.973)PNRADDQAK	5854	UID3405	1
AT3G62700	member of MRP subfamily	ATP-BINDING CASSETTE C14 (ABCC14)	MULTIDRUG RESISTANCE-ASSOCIATED PROTEIN 10 (ATMRP10);ATP-BINDING CASSETTE C14 (ABCC14);MULTIDRUG RESISTANCE-ASSOCIATED PROTEIN 10 (MRP10)	0	0	3	NaN	NaN	NaN	NaN	NaN	NaN	NaN	NaN	NaN	NaN	NaN	22.6266	NaN	22.1386	22.5754	S	2	___2	2289	6.66179e-14	138.08	78.06	138.08	894	0.999997	-0.1237	480560000	AT3G62700.1	894	AT3G62700.1	AT3G62700.1	AANVPMASPITQRSISIESPRQPKSPKVHRT	SIS(1)IESPR	4513	UID7408	1
AT3G62700	member of MRP subfamily	ATP-BINDING CASSETTE C14 (ABCC14)	MULTIDRUG RESISTANCE-ASSOCIATED PROTEIN 10 (ATMRP10);ATP-BINDING CASSETTE C14 (ABCC14);MULTIDRUG RESISTANCE-ASSOCIATED PROTEIN 10 (MRP10)	0	0	3	NaN	NaN	NaN	NaN	NaN	NaN	NaN	NaN	NaN	NaN	NaN	22.6266	NaN	22.1386	22.5754	S	2	___2	2289	0.000254928	80.979	51.68	48.659	897	0.999857	-3.2644	102810000	AT3G62700.1	897	AT3G62700.1	AT3G62700.1	VPMASPITQRSISIESPRQPKSPKVHRTTSM	S(0.024)IS(0.976)IES(1)PRQPK	4514	UID7409	1
AT5G16880	Target of Myb protein 1;(source:Araport11)	0	0	1	0	3	NaN	21.6094	NaN	NaN	NaN	NaN	NaN	NaN	NaN	NaN	NaN	24.3981	25.0345	24.5789	NaN	S	3	___1	3111	3.57221e-75	194.7	138.34	194.7	254	0.90522	0.23409	84733000	AT5G16880.1;AT5G16880.2;AT5G16880.3	254;254;254	AT5G16880.1	AT5G16880.1	IARNSIELLSTVLSSSPQHDALQDDLTTTLV	NSIELLSTVLS(0.013)S(0.082)S(0.905)PQHDALQDDLTTTLVQQCR	6153	UID3590	1
AT5G66730	C2H2-like zinc finger protein;(source:Araport11)	INDETERMINATE DOMAIN 1 (IDD1)	ENHYDROUS (ENY);INDETERMINATE DOMAIN 1 (IDD1)	1	0	3	NaN	NaN	NaN	22.9919	NaN	NaN	NaN	NaN	NaN	NaN	23.9446	NaN	23.9422	23.709	NaN	S	3	___1	3696	1.02798e-06	60.527	39.06	52.777	264	0.988881	-0.13242	148890000	AT5G66730.1	264	AT5G66730.1	AT5G66730.1	ESVKIISSSVLPIQNSPESQENNNHPEVIIE	IIS(0.001)S(0.001)S(0.001)VLPIQNS(0.989)PES(0.971)QENNNHPEVIIEEAS(0.038)R	7310	UID4228	1;2
AT1G29220	transcriptional regulator family protein;(source:Araport11)	0	0	1	0	3	NaN	NaN	23.0841	NaN	NaN	NaN	NaN	NaN	NaN	NaN	NaN	23.3469	23.8237	NaN	23.4038	T	2	___1	428	7.69535e-27	158.45	138.33	158.45	87	0.999585	1.4779	372990000	AT1G29220.1;AT1G29220.2	87;87	AT1G29220.1	AT1G29220.1	PRLLDGVGASSSAHGTPRSLDNDESSRPDWS	LLDGVGAS(0.019)S(0.566)S(0.416)AHGT(1)PR	7627	UID4321	1;2
AT1G76660	hydroxyproline-rich glycoprotein family protein;(source:Araport11)	0	0	2	0	3	NaN	22.9326	22.6498	NaN	NaN	NaN	NaN	NaN	NaN	NaN	NaN	NaN	22.7816	22.6401	22.1748	S	3	___1	890	0.000203337	67.864	53.823	51.834	263	0.886188	0.75982	33067000	AT1G76660.1	263	AT1G76660.1	AT1G76660.1	YLDHDPSVPQNGGRLSVSKDSDVYPTNGYGN	FYLDHDPSVPQNGGRLS(0.886)VS(0.113)K	1687	UID1014	1
AT3G27190	One of the homologous genes predicted to encode proteins with UPRT domains (Uracil phosphoribosyltransferase). Five of these genes (At5g40870, At3g27190, At1g55810, At4g26510 and At3g27440) show a high level of identity, and are annotated as also containing a N-terminal uracil kinase (UK) domain. These genes are referred to as UKL1 (UK-like 1), UKL2, UKL3, UKL4 and UKL5, respectively.	URIDINE KINASE-LIKE 2 (UKL2)	URIDINE/CYTIDINE KINASE 2 (UCK2);URIDINE KINASE-LIKE 2 (UKL2)	2	0	3	NaN	23.4623	23.5133	NaN	NaN	NaN	NaN	NaN	NaN	NaN	24.2737	NaN	24.3808	23.8847	NaN	S	3	___1	1976	3.93694e-11	85.203	78.554	85.203	49	0.790191	0.89345	81146000	AT3G27190.1	49	AT3G27190.1	AT3G27190.1	KSSVSSPSHFRLSNSSFSATDDPAAPHQPFV	LS(0.01)NS(0.197)S(0.79)FS(0.003)ATDDPAAPHQPFVIGVTGGTASGK	3879	UID2293	1
AT5G04430	Gene model AT5G04430.1 produces active protein. (BTS1S). Binds to ToMV genomic RNA and prevents viral multiplication.	BINDING TO TOMV RNA 1L (LONG FORM) (BTR1L)	BINDING TO TOMV RNA 1L (LONG FORM) (BTR1L);BINDING TO TOMV RNA 1 (BTR1)	2	0	3	NaN	NaN	23.358	22.8526	NaN	NaN	NaN	NaN	NaN	NaN	NaN	NaN	23.7201	23.6361	23.9039	S	3	___1	2917	1.28934e-26	145.65	130.89	145.65	30	0.999981	0.009689	3506100000	AT5G04430.1;AT5G04430.2	30;30	AT5G04430.1	AT5G04430.1	LAKRSPEPHDSSEADSAEKPTHIRFLVSNAA	RS(1)PEPHDS(0.5)S(0.5)EADS(1)AEKPTHIR	5798	UID3380	1;2;3;4
AT4G31420	Zinc finger protein 622;(source:Araport11)	REI1-LIKE 1 (REIL1)	REI1-LIKE 1 (REIL1)	2	0	3	NaN	NaN	22.5846	22.2435	NaN	NaN	NaN	NaN	NaN	NaN	23.7752	NaN	23.3549	23.2874	NaN	S	3	___2	2717	0.000258405	42.828	37.453	41.89	137	0.914103	0.073361	46577000	AT4G31420.1;AT4G31420.2	137;137	AT4G31420.1	AT4G31420.1	GSIDDDSEDEWVEVDSDEELAAEEASDSLSK	GS(0.542)IDDDS(0.542)EDEWVEVDS(0.914)DEELAAEEAS(0.001)DSLSK	5330	UID7880	2
AT4G24840	oligomeric golgi complex subunit-like protein;(source:Araport11)	CONSERVED OLIGOMERIC GOLGI COMPLEX 2 (COG2)	CONSERVED OLIGOMERIC GOLGI COMPLEX 2 (COG2)	3	0	3	23.0604	NaN	22.8545	22.4458	NaN	NaN	NaN	NaN	NaN	NaN	23.8459	23.6037	20.7175	NaN	NaN	S	2	___1	2608	1.02217e-06	93.478	71.605	57.679	10	0.834898	0.76077	51592000	AT4G24840.1	10	AT4G24840.1	AT4G24840.1	______MSDLVATSPSPSSAPRSATDFFSDP	SDLVAT(0.008)S(0.007)PS(0.835)PS(0.075)S(0.075)APR	5129	UID3025	1
AT1G51580	RNA-binding KH domain-containing protein;(source:Araport11)	0	0	3	0	3	23.3253	23.869	23.9413	NaN	NaN	NaN	NaN	NaN	NaN	NaN	24.8187	24.2794	24.4437	NaN	NaN	S	3	___2	594	0.000718993	60.036	40.139	53.266	472	0.968956	0.051083	132140000	AT1G51580.1	472	AT1G51580.1	AT1G51580.1	YPEPPPPFGPRQYPASPDRYHSPVGPFHERH	QY(0.026)PAS(0.969)PDRY(0.1)HS(0.904)PVGPFHER	1166	UID5427	1;2
AT4G21460	Ribosomal protein S24/S35;(source:Araport11)	0	0	3	0	3	23.2883	NaN	23.832	NaN	23.4444	NaN	NaN	NaN	NaN	NaN	24.6039	24.0536	NaN	23.5423	NaN	S	3	___3	2555	9.51919e-07	60.876	56.723	60.876	137	0.983282	-0.74239	196960000	AT4G21460.1;AT3G18240.2;AT3G18240.1	137;141;141	AT4G21460.1	AT4G21460.1	ESLPFKDDVKDEDFESDFEEAHSTDEELEDL	DDVKDEDFES(0.983)DFEEAHS(0.983)T(0.983)DEELEDLY(0.043)NS(0.006)PEY(0.001)VAEK	5048	UID12433	2;3
AT4G21460	Ribosomal protein S24/S35;(source:Araport11)	0	0	3	0	3	23.2883	NaN	23.832	NaN	23.4444	NaN	NaN	NaN	NaN	NaN	24.6039	24.0536	NaN	23.5423	NaN	S	3	___3	2555	9.51919e-07	60.876	56.723	60.876	144	0.983282	-0.74239	196960000	AT4G21460.1;AT3G18240.2;AT3G18240.1	144;148;148	AT4G21460.1	AT4G21460.1	DVKDEDFESDFEEAHSTDEELEDLYNSPEYV	DDVKDEDFES(0.983)DFEEAHS(0.983)T(0.983)DEELEDLY(0.043)NS(0.006)PEY(0.001)VAEK	5049	UID12434	2;3
AT4G21460	Ribosomal protein S24/S35;(source:Araport11)	0	0	3	0	3	23.2883	NaN	23.832	NaN	23.4444	NaN	NaN	NaN	NaN	NaN	24.6039	24.0536	NaN	23.5423	NaN	T	3	___3	2555	9.51919e-07	60.876	56.723	60.876	145	0.983282	-0.74239	196960000	AT4G21460.1;AT3G18240.2;AT3G18240.1	145;149;149	AT4G21460.1	AT4G21460.1	VKDEDFESDFEEAHSTDEELEDLYNSPEYVA	DDVKDEDFES(0.983)DFEEAHS(0.983)T(0.983)DEELEDLY(0.043)NS(0.006)PEY(0.001)VAEK	8469	UID14018	2;3
AT1G22620	SAC domain phosphoinositide (3,5)P2 phosphatase. Colocalized with a Golgi Marker. Required for normal cell morphogenesis, cell wall synthesis, and actin organization.	SUPPRESSOR OF ACTIN 1 (SAC1)	SUPPRESSOR OF ACTIN 1 (SAC1);SUPPRESSOR OF ACTIN 1 (ATSAC1)	4	0	3	22.0733	NaN	21.9317	20.7679	21.4137	NaN	NaN	NaN	NaN	NaN	NaN	NaN	22.9912	22.6378	23.2594	S	3	___1	354	0.000626639	59.9	42.036	58.577	456	0.893766	-0.34138	37897000	AT1G22620.1	456	AT1G22620.1	AT1G22620.1	KKASQLSHANTAREPSLRDLRAYSAELSRGE	ASQLS(0.011)HANT(0.095)AREPS(0.894)LR	713	UID439	1
AT1G30630	Member of the Coat Protein I (COPI) complex is a seven-subunit coatomer complex consisting of the &#945;, &#946;, &#946;&#8242;, &#947;, &#948;, &#949;, and &#950; proteins. COPI is required for retrograde transport from the Golgi to the endoplasmic reticulum, Golgi maintenance, and cell plate formation.	&#949;1 COAT PROTEIN (&#949;1-COP)	&#949;1 COAT PROTEIN (&#949;1-COP)	4	0	3	22.4837	NaN	22.3244	21.3289	21.7092	NaN	NaN	NaN	NaN	NaN	24.6906	NaN	24.4942	NaN	23.7154	S	2	___1	449	0.00823889	47.288	36.137	47.288	279	1	-0.40289	81663000	AT1G30630.1	279	AT1G30630.1	AT1G30630.1	LKLSHPEHVLVKRAASAEDNFERALQSFA__	RAAS(1)AEDNFER	906	UID541	1
AT3G12810	Encodes a protein similar to ATP-dependent, chromatin-remodeling proteins of the ISWI and SWI2/SNF2 family. Genetic analyses suggest that this gene is involved in multiple flowering pathways. Mutations in PIE1 results in suppression of FLC-mediated delay of flowering and causes early flowering in noninductive photoperiods independently of FLC. PIE1 is required for expression of FLC in the shoot a…	PHOTOPERIOD-INDEPENDENT EARLY FLOWERING 1 (PIE1)	PHOTOPERIOD-INDEPENDENT EARLY FLOWERING 1 (PIE1); (chr13); (SRCAP)	4	0	3	21.7137	22.4538	21.965	22.5952	NaN	NaN	NaN	NaN	NaN	NaN	22.9419	22.0392	NaN	NaN	21.3285	S	2	___1	1750	3.95324e-05	80.534	60.427	80.534	1805	0.995906	-2.1875	61785000	AT3G12810.1	1805	AT3G12810.1	AT3G12810.1	RTSTRTGNDQMLSLNSPIFNRQFMGSVNHTQ	TGNDQMLS(0.004)LNS(0.996)PIFNR	3362	UID1996	1
AT5G02850	hydroxyproline-rich glycoprotein family protein;(source:Araport11)	MEDIATOR 4 (MED4)	MEDIATOR 4 (MED4)	4	0	3	NaN	23.3716	23.5918	23.4967	23.0582	NaN	NaN	NaN	NaN	NaN	NaN	23.1267	NaN	23.3361	22.4743	S	2	___1	2892	2.08533e-09	114.56	93.262	71.548	9	1	0.77308	69641000	AT5G02850.1	9	AT5G02850.1	AT5G02850.1	_______MLQHQIVQSPARLGLTGPGSPSVQ	MLQHQIVQS(1)PAR	5731	UID3346	1
AT5G41800	Transmembrane amino acid transporter family protein;(source:Araport11)	0	0	4	0	3	21.0834	NaN	20.7913	20.8249	20.6228	NaN	NaN	NaN	NaN	NaN	NaN	21.4541	NaN	19.0595	21.047	S	2	___1	3332	0.0082162	40.552	25.991	40.552	17	0.998295	-1.0455	13095000	AT5G41800.1	17	AT5G41800.1	AT5G41800.1	TDPPRPDPFPVTRLDSDAGALFVLQSKGEWW	LDS(0.998)DAGALFVLQS(0.002)K	6543	UID3787	1
AT1G67630	DNA polymerase alpha 2;(source:Araport11)	DNA POLYMERASE ALPHA 2 (POLA2)	DNA POLYMERASE ALPHA 2 (POLA2);EMBRYO DEFECTIVE 2814 (EMB2814)	4	0	3	23.8577	24.5292	23.9747	24.2573	NaN	NaN	NaN	NaN	NaN	NaN	22.987	23.5703	NaN	NaN	23.2966	T	2	___1	777	1.85116e-37	160.81	148.5	109.83	113	0.810664	-0.022804	246220000	AT1G67630.1	113	AT1G67630.1	AT1G67630.1	MLLDGVQEDTEEIVTTPTNKSQRLHPDPFDS	DVDMLLDGVQEDT(0.002)EEIVT(0.094)T(0.811)PT(0.094)NK	7761	UID4361	1
AT1G50620	RING/FYVE/PHD zinc finger superfamily protein;(source:Araport11)	0	0	0	1	5	NaN	NaN	NaN	NaN	NaN	NaN	NaN	24.4026	NaN	NaN	25.2782	22.9289	25.0268	23.0922	24.0466	S	2	___1	580	0.00191799	58.487	24.802	58.487	28	0.999135	-0.75102	131310000	AT1G50620.1	28	AT1G50620.1	AT1G50620.1	LESVEEKRDEETVEESPVKKKKPRFDEEVNR	RDEET(0.001)VEES(0.999)PVK	1139	UID680	1
AT2G33830	Dormancy/auxin associated family protein;(source:Araport11)	DORMANCY ASSOCIATED GENE 2 (DRM2)	(ATDRM2);DORMANCY ASSOCIATED GENE 2 (DRM2)	0	1	5	NaN	NaN	NaN	NaN	NaN	21.8561	NaN	NaN	NaN	NaN	23.5532	23.8335	23.6026	23.6691	23.2273	S	2	___2	1292	9.93048e-12	116.06	77.056	103.87	54	0.995617	0.21914	142650000	AT2G33830.1;AT2G33830.2	54;56	AT2G33830.1	AT2G33830.1	VAAVAGSPGTPTTPGSARKENVWRSVFHPGS	TVAAVAGSPGT(0.005)PT(0.433)T(0.567)PGS(0.996)ARK	2435	UID6198	1;2
AT3G60260	ELMO/CED-12 family protein;(source:Araport11)	0	0	1	1	5	NaN	NaN	21.9366	NaN	NaN	23.251	NaN	NaN	NaN	NaN	23.4098	22.2991	23.0136	22.3561	22.1092	S	3	___1	2254	6.87649e-05	74.953	62.471	61.648	36	0.995426	-0.29725	48662000	AT3G60260.3;AT3G60260.4;AT3G60260.2;AT3G60260.1	36;58;58;58	AT3G60260.3	AT3G60260.3	LSCVCVQGRDGDPRPSFDLTPAQEECLQRLQ	DGDPRPS(0.995)FDLT(0.005)PAQEECLQR	4447	UID2640	1
AT5G56460	Protein kinase superfamily protein;(source:Araport11)	PBS1-LIKE16 (PBL16)	PBS1-LIKE16 (PBL16)	1	1	5	NaN	NaN	NaN	22.1031	NaN	NaN	NaN	NaN	NaN	22.1527	23.7684	23.8646	24.0808	23.8278	23.7634	S	3	___1	3531	1.17172e-07	98.967	80.002	98.967	56	1	0.83261	85605000	AT5G56460.1	56	AT5G56460.1	AT5G56460.1	KLPSNPKEVEDLRRDSAANPLIAFTYEELKN	EVEDLRRDS(1)AANPLIAFTYEELK	7000	UID4043	1
AT3G05140	ROP binding protein kinases 2;(source:Araport11)	ROP BINDING PROTEIN KINASES 2 (RBK2)	ROP BINDING PROTEIN KINASES 2 (RBK2)	2	1	5	NaN	20.2462	NaN	NaN	21.0865	20.2272	NaN	NaN	NaN	NaN	22.1038	21.7687	22.0451	22.1483	21.9008	S	2	___1	1604	0.000917795	56.599	42.693	54.598	432	0.848456	0.64273	25670000	AT3G05140.1	432	AT3G05140.1	AT3G05140.1	MTPREAKIKMMQRTYSEELLDSVEYNSTKYL	T(0.114)Y(0.038)S(0.848)EELLDSVEYNSTK	3094	UID1840	1
AT5G20060	alpha/beta-Hydrolases superfamily protein;(source:Araport11)	0	0	2	1	5	20.0687	NaN	20.1423	NaN	NaN	NaN	NaN	NaN	20.2138	NaN	21.6262	20.7879	21.1735	20.9222	20.7338	S	2	___1	3172	0.000619836	65.179	51.061	65.179	2	0.968129	1.9094	14616000	AT5G20060.3;AT5G20060.2;AT5G20060.1	2;2;2	AT5G20060.3	AT5G20060.3	______________MSISGAAVGSGRNLRRA	S(0.968)IS(0.032)GAAVGSGR	6246	UID3643	1
AT5G35430	Tetratricopeptide repeat (TPR)-like superfamily protein;(source:Araport11)	(NOT10)	(NOT10)	2	1	5	NaN	NaN	NaN	24.2434	24.1186	NaN	NaN	NaN	NaN	24.0626	24.9951	25.0733	25.0714	24.5781	24.7427	S	2	___1	3279	1.68933e-12	118.13	92.003	118.13	220	0.996793	0.56615	212720000	AT5G35430.1	220	AT5G35430.1	AT5G35430.1	GSTMQLSSNQVSRTSSLLSSSVASDTLRSDL	T(0.001)S(0.001)S(0.997)LLSSSVASDTLR	6423	UID3734	1
AT1G73670	member of MAP Kinase The mRNA is cell-to-cell mobile.	MAP KINASE 15 (MPK15)	MAP KINASE 15 (MPK15);MAP KINASE 15 (ATMPK15)	2	1	5	NaN	NaN	20.9895	NaN	21.324	NaN	NaN	NaN	21.462	NaN	22.4023	22.446	22.6432	22.2721	22.0136	T	2	___2	289;849	0.00383298	64.2	44.093	64.2	252	0.996111	1.7962	34702000	AT1G18150.3;AT1G18150.2;AT1G18150.1;AT1G73670.1	265;265;265;252	AT1G18150.3;AT1G73670.1	AT1G73670.1	LARVSFNDAPTAIFWTDYVATRWYRAPELCG	VS(0.001)FNDAPT(0.001)AIFWT(0.996)DY(0.972)VAT(0.031)R	7558	UID9028	2
AT1G73670	member of MAP Kinase The mRNA is cell-to-cell mobile.	MAP KINASE 15 (MPK15)	MAP KINASE 15 (MPK15);MAP KINASE 15 (ATMPK15)	2	1	5	NaN	NaN	20.9895	NaN	21.324	NaN	NaN	NaN	21.462	NaN	22.4023	22.446	22.6432	22.2721	22.0136	Y	2	___2	289;849	0.00383298	64.2	44.093	55.33	254	0.976183	-0.76068	34702000	AT1G18150.3;AT1G18150.2;AT1G18150.1;AT1G73670.1	267;267;267;254	AT1G18150.3;AT1G73670.1	AT1G73670.1	RVSFNDAPTAIFWTDYVATRWYRAPELCGSF	VSFNDAPTAIFWT(0.994)DY(0.976)VAT(0.029)R	8938	UID9428	2
AT1G02840	SR34/SR1 is a plant homologue of the human general/alternative splicing factor SF2/ASF. Barta et al (2010) have proposed a nomenclature for Serine/Arginine-Rich Protein Splicing Factors (SR proteins): Plant Cell. 2010, 22:2926.	SERINE/ARGININE-RICH PROTEIN SPLICING FACTOR 34 (SR34)	(SR1); (ATSRP34);SERINE/ARGININE-RICH PROTEIN SPLICING FACTOR 34 (At-SR34);SERINE/ARGININE-RICH PROTEIN SPLICING FACTOR 34 (SR34); (SRP34)	3	1	5	NaN	NaN	23.8077	24.2386	24.4562	23.5699	NaN	NaN	NaN	NaN	24.6013	24.9716	24.8202	24.1648	24.1661	S	2	___1	27	4.83786e-14	123.76	105.01	99.344	135	0.952561	2.161	195550000	AT1G02840.1;AT1G02840.3;AT1G02840.2	135;135;135	AT1G02840.1	AT1G02840.1	RSEFRVLVTGLPSSASWQDLKDHMRKGGDVC	VLVTGLPS(0.008)S(0.039)AS(0.953)WQDLK	61	UID32	1
AT1G44900	Encodes MCM2 (MINICHROMOSOME MAINTENANCE 2), a protein essential to embryo development. Overexpression results in altered root meristem function.	MINICHROMOSOME MAINTENANCE 2 (MCM2)	(ATMCM2);MINICHROMOSOME MAINTENANCE 2 (MCM2)	3	1	5	22.2746	NaN	22.5787	22.8431	NaN	22.7755	NaN	NaN	NaN	NaN	23.5115	23.3981	23.202	23.1993	22.6869	S	3	___1	527	0.000180098	68.88	60.593	52.03	136	0.997409	0.25107	104690000	AT1G44900.1	136	AT1G44900.1	AT1G44900.1	RLAHRKLPHLLHDNDSDDWNYRPSKRSRTTV	LPHLLHDNDS(0.997)DDWNY(0.001)RPS(0.001)K	1058	UID639	1
AT1G52320	kinesin-like protein;(source:Araport11)	0	0	3	1	5	NaN	23.7998	NaN	23.9303	23.3757	NaN	NaN	NaN	NaN	23.7739	24.6943	24.5568	24.4804	24.2058	24.292	S	3	___1	608	8.15156e-05	50.393	46.617	50.393	169	0.999954	0.0045436	170940000	AT1G52320.2	169	AT1G52320.2	AT1G52320.2	DGALDNDDDDDDDDDSELENRDRLIRKSRSR	SGGGHAGSGLNGIEEDGALDNDDDDDDDDDS(1)ELENRDR	1184	UID709	1
AT5G19450	calcium-dependent protein kinase (CDPK19) mRNA, complete	CALCIUM-DEPENDENT PROTEIN KINASE 19 (CDPK19)	(CPK8);CALCIUM-DEPENDENT PROTEIN KINASE 19 (CDPK19)	3	1	5	22.5811	NaN	NaN	22.5665	22.4908	NaN	NaN	22.4477	NaN	NaN	23.4893	23.4496	23.5976	23.0986	23.1997	S	2	___1	3156	7.02659e-36	162.76	153.23	145.88	36	0.832377	-2.0375	78643000	AT5G19450.2;AT5G19450.1	36;36	AT5G19450.2	AT5G19450.2	IKSNPFYSEAYTTNGSGTGFKLSVLKDPTGH	SNPFYSEAYTT(0.006)NGS(0.832)GT(0.161)GFK	6231	UID3629	1
AT1G09800	Pseudouridine synthase family protein;(source:Araport11)	0	0	4	1	5	20.7596	20.362	NaN	20.9642	22.1	NaN	NaN	NaN	NaN	22.1461	22.909	22.3375	22.5023	22.0714	21.9993	S	2	___1	164	2.51475e-18	130.12	118.09	130.12	31	0.936141	0.11893	135540000	AT1G09800.1	31	AT1G09800.1	AT1G09800.1	ESLERLSKVARIEGFSDEESEEQQGLADLES	IEGFS(0.936)DEES(0.064)EEQQGLADLESMNPVNPR	268	UID163	1
AT1G31480	encodes a novel protein that may be part of a gene family represented by bovine phosphatidic acid-preferring phospholipase A1 (PA-PLA1)containing a putative transmembrane domain. SGR2 is involved in the formation and function of the vacuole.	SHOOT GRAVITROPISM 2 (SGR2)	SHOOT GRAVITROPISM 2 (SGR2)	4	1	5	22.0359	22.5141	NaN	22.3807	22.2729	NaN	NaN	22.591	NaN	NaN	23.3134	22.8177	23.2488	22.8486	22.7871	S	2	___1	462	0.00048654	62.475	49.708	62.475	886	0.946003	-0.39653	69711000	AT1G31480.1	886	AT1G31480.1	AT1G31480.1	PDGPNSPTESTEGDDSPKDSSRPHSWIDRRE	ELPDGPNSPT(0.002)ES(0.01)T(0.041)EGDDS(0.946)PK	919	UID548	1
AT1G69480	EXS (ERD1/XPR1/SYG1) family protein;(source:Araport11)	0	0	4	1	5	21.0387	20.4389	20.6367	20.466	NaN	NaN	NaN	17.8673	NaN	NaN	21.8317	21.6098	21.9524	21.042	21.3509	S	2	___2	797	3.66625e-12	122.42	102.63	122.42	59	0.999992	-0.3399	112430000	AT1G69480.1	59	AT1G69480.1	AT1G69480.1	ASRVSQQAEALHRSFSGLSFHPRHSERAGDI	SFS(1)GLSFHPR	1498	UID5634	1;2
AT1G69480	EXS (ERD1/XPR1/SYG1) family protein;(source:Araport11)	0	0	4	1	5	21.0387	20.4389	20.6367	20.466	NaN	NaN	NaN	17.8673	NaN	NaN	21.8317	21.6098	21.9524	21.042	21.3509	S	2	___2	797	0.0054484	60.255	49.042	60.255	62	0.999981	-1.4072	22718000	AT1G69480.1	62	AT1G69480.1	AT1G69480.1	VSQQAEALHRSFSGLSFHPRHSERAGDIEDQ	S(0.003)FS(0.997)GLS(1)FHPR	1499	UID5635	2
AT2G29210	splicing factor PWI domain-containing protein;(source:Araport11)	0	0	4	1	5	NaN	19.8138	19.9816	19.1929	19.4179	NaN	NaN	22.1008	NaN	NaN	22.8452	20.5103	22.5892	20.1779	20.9352	S	3	___2	1226	0.00124856	58.37	31.041	54.471	383	0.999839	0.31537	261830000	AT2G29210.1;Bur_0_AT2G29210	383;384	AT2G29210.1	AT2G29210.1	RRRSPSPPARRRRSPSPLYRRNRSPSPLYRR	RRS(1)PS(1)PLYR	2345	UID6139	2
AT5G10950	Tudor/PWWP/MBT superfamily protein;(source:Araport11)	0	0	4	1	5	NaN	22.1992	21.9502	21.8668	21.6683	NaN	NaN	22.0874	NaN	NaN	23.933	19.1304	23.0777	21.5627	22.1028	S	2	___2	3008	7.22909e-26	146.96	131.8	146.96	255	1	-0.68312	53525000	AT5G10950.1	255	AT5G10950.1	AT5G10950.1	VLKSCNSNADEVAENSSDEDEPKVLKTNNSK	SCNSNADEVAENS(1)S(1)DEDEPK	5971	UID8205	2
AT5G10950	Tudor/PWWP/MBT superfamily protein;(source:Araport11)	0	0	4	1	5	NaN	22.1992	21.9502	21.8668	21.6683	NaN	NaN	22.0874	NaN	NaN	23.933	19.1304	23.0777	21.5627	22.1028	S	2	___2	3008	7.22909e-26	146.96	131.8	146.96	256	1	-0.68312	53525000	AT5G10950.1	256	AT5G10950.1	AT5G10950.1	LKSCNSNADEVAENSSDEDEPKVLKTNNSKA	SCNSNADEVAENS(1)S(1)DEDEPK	5972	UID8206	2
AT1G12830	nucleolin;(source:Araport11)	0	0	5	1	5	22.7813	22.6732	22.6034	22.5264	22.4289	NaN	NaN	NaN	22.1722	NaN	24.1228	22.5933	23.3628	22.8436	23.1503	S	2	___1	202	1.05207e-11	118.52	78.6	113.53	44	0.864457	-0.56388	88903000	AT1G12830.1	44	AT1G12830.1	AT1G12830.1	TNKAQKLNPSLNSADSESKDGETNGSGQIEN	LNPSLNS(0.026)ADS(0.864)ES(0.109)K	335	UID201	1
AT4G02510	An integral membrane GTPase that functions as a transit-sequence receptor required for the import of proteins necessary for chloroplast biogenesis. Located in the outer chloroplast membrane. Phosphorylation of the G-domains regulate translocon assembly. The mRNA is cell-to-cell mobile.	TRANSLOCON AT THE OUTER ENVELOPE MEMBRANE OF CHLOROPLASTS 159 (TOC159)	TRANSLOCON AT THE OUTER ENVELOPE MEMBRANE OF CHLOROPLASTS 159 (TOC159);TRANSLOCON AT THE OUTER ENVELOPE MEMBRANE OF CHLOROPLASTS 86 (TOC86);PLASTID PROTEIN IMPORT 2 (PPI2);TRANSLOCON AT THE OUTER ENVELOPE MEMBRANE OF CHLOROPLASTS 160 (TOC160); (ATTOC159)	5	1	5	23.2313	23.5479	23.6166	23.5157	23.4002	24.0719	NaN	NaN	NaN	NaN	24.6152	24.5153	24.4723	24.3805	23.9897	S	3	___1	2348	7.39085e-12	104.31	89.762	104.31	448	0.988154	-0.32972	188090000	AT4G02510.1	448	AT4G02510.1	AT4G02510.1	FDPIGQGEGGEVELESDKATEEGGGKLVSEG	FDPIGQGEGGEVELES(0.988)DKAT(0.012)EEGGGK	4626	UID2740	1
AT4G38470	Serine/threonine kinase that phosphorylate transit peptides of chloroplast and mitochondria targeted pre-proteins.	SERINE/THREONINE/TYROSINE KINASE 46 (STY46)	SERINE/THREONINE/TYROSINE KINASE 46 (STY46)	0	1	4	NaN	NaN	NaN	NaN	NaN	24.6629	NaN	NaN	NaN	NaN	24.1689	24.0123	24.6703	24.5253	NaN	S	3	___1	2844	3.96153e-43	132.88	128.48	105.58	165	0.989407	-0.80094	799860000	AT4G38470.1	165	AT4G38470.1	AT4G38470.1	LALAASLSQDEDADNSVHNNSLYSRPLHEIT	S(0.001)IHPPPAFGS(0.81)S(0.189)PNLEALALAASLSQDEDADNS(0.989)VHNNS(0.01)LYSR	5616	UID3294	1;2
AT1G14000	Encodes a protein with similarity to members of the C1 subgroup of MAP kinase kinase kinases. Interacts physically with the receptor kinase BRL2/VH1 and appears to be involved in auxin and brassinosteriod signaling. The mRNA is cell-to-cell mobile.	VH1-INTERACTING KINASE (VIK)	VH1-INTERACTING KINASE (VIK)	1	1	4	NaN	23.5211	NaN	NaN	NaN	NaN	23.4722	NaN	NaN	NaN	23.8044	23.7584	NaN	24.0029	23.3834	S	3	___1	224	9.62399e-13	111.22	111.22	105.51	23	0.769635	-0.092316	211450000	AT1G14000.1	23	AT1G14000.1	AT1G14000.1	AGDGGEQAAAGTSVPSPSYDKQKEKARVSRT	SSDSPAAGDGGEQAAAGT(0.002)S(0.02)VPS(0.77)PS(0.176)Y(0.032)DK	387	UID230	1
AT1G27700	Syntaxin/t-SNARE family protein;(source:Araport11)	0	0	1	1	4	NaN	NaN	NaN	NaN	20.4931	NaN	NaN	21.2894	NaN	NaN	20.2786	20.8109	20.9226	NaN	20.4465	S	2	___1	415	0.000585587	62.408	36.29	62.408	188	0.883966	-1.2134	10567000	AT1G27700.1	188	AT1G27700.1	AT1G27700.1	KSCDEPVVRPPRKVPSFSGFLNYMDPVSKHC	VPS(0.884)FS(0.115)GFLNY(0.001)MDPVSK	825	UID502	1
AT1G63010	Encodes an SPX domain protein that transports Pi into the vacuole and is essential for phosphate homeostasis.	VACUOLAR PHOSPHATE TRANSPORTER 1 (VPT1)	(PHT5;1);VACUOLAR PHOSPHATE TRANSPORTER 1 (VPT1)	1	1	4	NaN	23.8679	NaN	NaN	NaN	NaN	NaN	25.653	NaN	NaN	26.0054	26.1687	26.6326	25.7777	NaN	S	3	___1	722	3.34185e-48	159.7	150.7	159.7	184	0.991688	-0.26628	372430000	AT1G63010.2;AT1G63010.4;AT1G63010.3;AT1G63010.1;AT1G63010.5	184;184;184;184;193	AT1G63010.2	AT1G63010.2	GAISRNLHELQENEGSFYSIYDQPVLPAQDP	NLHELQENEGS(0.992)FYS(0.008)IYDQPVLPAQDPVVEAINNAVDK	1359	UID821	1
AT2G38670	Encodes a mitochondrial ethanolamine-phosphate cytidylyltransferase, involved in phosphatidylethanolamine (PE) biosynthesis.	PHOSPHORYLETHANOLAMINE CYTIDYLYLTRANSFERASE 1 (PECT1)	PHOSPHORYLETHANOLAMINE CYTIDYLYLTRANSFERASE 1 (PECT1)	1	1	4	NaN	NaN	NaN	NaN	15.0353	NaN	15.5015	NaN	NaN	NaN	22.4692	17.0375	18.0543	16.2874	NaN	S	2	___1	1371	0.00194297	56.258	48.69	56.258	212	0.999756	-1.071	6373200	AT2G38670.1	212	AT2G38670.1	AT2G38670.1	SISDTHSRSSLQRQFSHGHSSPKFEDGASSA	QFS(1)HGHSSPK	2614	UID1577	1
AT3G52400	syntaxin protein, involved in the negative regulation of defense pathways such as programmed cell death, salicylic acid signalling pathway, jasmonic acid signalling pathway	SYNTAXIN OF PLANTS 122 (SYP122)	SYNTAXIN OF PLANTS 122 (SYP122); (ATSYP122)	1	1	4	NaN	19.8713	NaN	NaN	NaN	NaN	NaN	NaN	NaN	23.9749	24.8386	NaN	25.2451	24.6777	21.659	S	3	___1	2117	3.52444e-12	101.59	88.955	80.02	36	0.823165	-1.891	117370000	AT3G52400.1	36	AT3G52400.1	AT3G52400.1	HSHNIEMSKAKVSGGSCHGGNNLDTFFLDVE	VS(0.159)GGS(0.823)CHGGNNLDT(0.018)FFLDVEVVNEDLK	4165	UID2468	1
AT4G04210	Arabidopsis thaliana CDC48-interacting UBX-domain protein (PUX4)	PLANT UBX DOMAIN CONTAINING PROTEIN 4 (PUX4)	PLANT UBX DOMAIN CONTAINING PROTEIN 4 (PUX4); (PUX4)	1	1	4	NaN	22.9219	NaN	NaN	NaN	NaN	19.821	NaN	NaN	NaN	22.8823	22.7518	22.8108	22.593	NaN	S	2	___1	2363	1.37758e-06	95.094	74.254	95.094	32	0.880416	-0.29359	83512000	AT4G04210.1	32	AT4G04210.1	AT4G04210.1	GIRTLSDLNRRSGPDSDSDSDGPQEYYTGGE	S(0.015)GPDS(0.88)DS(0.104)DS(0.001)DGPQEYYTGGEK	4664	UID2769	1;2
AT4G38900	Basic-leucine zipper (bZIP) transcription factor family protein;(source:Araport11)	BASIC LEUCINE-ZIPPER 29 (BZIP29)	DRINK ME-LIKE (DKML);BASIC LEUCINE-ZIPPER 29 (BZIP29)	1	1	4	NaN	19.6353	NaN	NaN	NaN	NaN	21.8321	NaN	NaN	NaN	22.9101	NaN	22.8041	22.3223	20.799	S	2	___1	2854	7.19816e-08	99.508	86.881	74.207	101	0.905345	-1.3185	54641000	AT4G38900.3;AT4G38900.2;AT4G38900.1	101;101;101	AT4G38900.3	AT4G38900.3	SHNFNPGGANHSRSMSQPNSFFSFDSLPPLS	S(0.084)MS(0.905)QPNS(0.01)FFS(0.001)FDSLPPLSPSPFR	5667	UID3314	1
AT5G52040	Encodes an arginine/serine-rich splicing factor. Transcript is alternatively spliced and is differentially expressed in different tissues (flowers, roots, stems, and leaves) examined. Barta et al (2010) have proposed a nomenclature for Serine/Arginine-Rich Protein Splicing Factors (SR proteins): Plant Cell. 2010, 22:2926. RS41 binds to HYL1 and co-localizes to the nuclear dicing body. Along with …	ARGININE/SERINE-RICH SPLICING FACTOR 41 (RS41)	(ATRSP41);ARGININE/SERINE-RICH SPLICING FACTOR 41 (At-RS41);ARGININE/SERINE-RICH SPLICING FACTOR 41 (RS41)	1	1	4	NaN	NaN	NaN	NaN	20.3056	22.925	NaN	NaN	NaN	NaN	24.6842	21.18	24.8216	21.9282	NaN	S	3	___1	3466	9.31068e-06	84.829	70.799	84.829	150	0.996908	-1.2396	138240000	AT5G52040.3;AT5G52040.1;AT5G52040.4;AT5G52040.2	150;177;144;177	AT5G52040.3	AT5G52040.3	VEYAVKDDDSRGNGYSPERRRDRSPDRRRRS	DDDS(0.003)RGNGYS(0.997)PERR	6825	UID3947	1
AT1G20440	Belongs to the dehydrin protein family, which contains highly conserved stretches of 7-17 residues that are repetitively scattered in their sequences, the K-, S-, Y- and lysine rich segments. Cold regulated gene, amino acid sequence homology with Group II LEA (late embryogenesis abundant) proteins. Also responds to osmotic stress, ABA, dehydration and inhibits e.coli growth while overexpressed. C…	COLD-REGULATED 47 (COR47)	COLD-REGULATED 47 (COR47); (AtCOR47); (RD17)	1	1	4	NaN	22.7152	NaN	NaN	NaN	NaN	NaN	NaN	23.6103	NaN	NaN	25.3071	25.2288	25.0647	25.3514	T	3	___1	320	2.1716e-31	153.24	145.21	75.896	16	0.91305	0.019067	178430000	AT1G20440.1	16	AT1G20440.1	AT1G20440.1	MAEEYKNNVPEHETPTVATEESPATTTEVTD	NNVPEHET(0.038)PT(0.913)VAT(0.048)EES(0.001)PATTTEVTDR	7580	UID4308	1
AT1G11360	Adenine nucleotide alpha hydrolases-like superfamily protein;(source:Araport11)	0	0	1	1	4	NaN	23.8688	NaN	NaN	NaN	NaN	24.0817	NaN	NaN	NaN	NaN	24.1112	24.5909	24.4736	23.9292	S	2	___2	183	1.97449e-118	255.08	197.28	206.46	23	0.775355	0.45258	2147000000	AT1G11360.4;AT1G11360.3;AT1G11360.2;AT1G11360.1	23;23;23;23	AT1G11360.4	AT1G11360.4	PRSDRKSPTVVTVQPSSPRFPISTPTAGAQR	SPTVVTVQPS(0.775)S(0.225)PR	306	UID4917	1;2
AT4G38470	Serine/threonine kinase that phosphorylate transit peptides of chloroplast and mitochondria targeted pre-proteins.	SERINE/THREONINE/TYROSINE KINASE 46 (STY46)	SERINE/THREONINE/TYROSINE KINASE 46 (STY46)	1	1	4	24.8239	NaN	NaN	NaN	NaN	NaN	NaN	NaN	24.952	NaN	25.4306	25.3847	25.3543	25.3512	NaN	S	3	___2	2844	9.64589e-24	105.58	100.29	77.256	143	0.90478	-0.92237	236880000	AT4G38470.1	143	AT4G38470.1	AT4G38470.1	SSPTRKSIHPPPAFGSSPNLEALALAASLSQ	SIHPPPAFGS(0.905)S(0.093)PNLEALALAAS(0.011)LS(0.017)QDEDADNS(0.932)VHNNS(0.028)LY(0.007)S(0.005)R	5613	UID8020	2
AT2G33830	Dormancy/auxin associated family protein;(source:Araport11)	DORMANCY ASSOCIATED GENE 2 (DRM2)	(ATDRM2);DORMANCY ASSOCIATED GENE 2 (DRM2)	1	1	4	21.3794	NaN	NaN	NaN	NaN	NaN	NaN	NaN	NaN	21.4797	NaN	23.5892	22.657	22.9058	22.6447	T	2	___2	1292	2.7322e-74	218.28	195.37	209.31	48	0.911286	0.034241	266850000	AT2G33830.1;AT2G33830.2	48;50	AT2G33830.1	AT2G33830.1	GSSSKTVAAVAGSPGTPTTPGSARKENVWRS	TVAAVAGS(0.082)PGT(0.911)PT(0.005)T(0.001)PGSAR	7948	UID9138	1;2
AT1G02520	Encodes an ATP-binding cassette (ABC) transporter. Expressed in the vascular tissue of primary stem. The mRNA is cell-to-cell mobile.	ATP-BINDING CASSETTE B11 (ABCB11)	P-GLYCOPROTEIN 11 (PGP11);MULTI-DRUG RESISTANCE 8 (MDR8);ATP-BINDING CASSETTE B11 (ABCB11)	2	1	4	NaN	25.496	NaN	NaN	24.6434	NaN	NaN	NaN	NaN	25.4591	27.3671	26.2006	NaN	26.0415	26.8675	S	2	___1	22	6.49404e-102	246.26	203.54	150.01	345	0.973361	0.034051	862480000	AT1G02520.1	345	AT1G02520.1	AT1G02520.1	EINKDVKTSELSSGSSFRNSNLKKSMEGTSS	TSELSS(0.002)GS(0.024)S(0.973)FRNS(1)NLK	48	UID21	1;2
AT1G13980	Encodes a GDP/GTP exchange factor for small G-proteins of the ADP ribosylation factor (RAF) class, and as regulator of intracellular trafficking. Homologous to Sec7p and YEC2 from yeast. Involved in the specification of apical-basal pattern formation. Essential for cell division, expansion and adhesion. It appears that heteotypic binding between the DCB and C-terminal domains of two GNOM proteins…	GNOM (GN)	MIZU-KUSSEL2 (MIZ2); (112A-2A);EMBRYO DEFECTIVE 30 (EMB30);GNOM (GN);VASCULAR NETWORK 7 (VAN7); (GNOM)	2	1	4	NaN	20.9446	NaN	NaN	21.18	NaN	NaN	NaN	NaN	21.3877	21.4886	22.0121	22.0166	21.6783	NaN	S	2	___1	223	0.000140081	73.624	43.565	73.624	961	0.994271	-0.037017	21909000	AT1G13980.2;AT1G13980.1	961;961	AT1G13980.2	AT1G13980.2	PRRSSGLMGRFSQLLSLDTEEPRSQPTEQQL	FSQLLS(0.994)LDT(0.006)EEPR	385	UID229	1
AT1G23870	Encodes an enzyme putatively involved in trehalose biosynthesis. The protein has a trehalose synthase (TPS)-like domain that may or may not be active as well as a trehalose phosphatase (TPP)-like domain. The mRNA is cell-to-cell mobile.	TREHALOSE-PHOSPHATASE/SYNTHASE 9 (TPS9)	TREHALOSE-PHOSPHATASE/SYNTHASE 9 (TPS9);TREHALOSE-PHOSPHATASE/SYNTHASE 9 (ATTPS9);TREHALOSE -6-PHOSPHATASE SYNTHASE S9 (TPS9)	2	1	4	NaN	NaN	20.7944	21.2786	NaN	NaN	NaN	NaN	NaN	21.3097	21.7986	21.4213	21.2269	21.2998	NaN	S	2	___1	370	6.17591e-06	85.146	75.892	77.023	5	0.999988	-2.3525	18454000	AT1G23870.1	5	AT1G23870.1	AT1G23870.1	___________MVSRSCANFLDLASWDLLDF	S(1)CANFLDLASWDLLDFPQTQR	738	UID453	1
AT1G73590	Encodes an auxin efflux carrier involved in shoot and root development. It is involved in the maintenance of embryonic auxin gradients. Loss of function severely affects organ initiation, pin1 mutants are characterised by an inflorescence meristem that does not initiate any flowers, resulting in the formation of a naked inflorescence stem. PIN1 is involved in the determination of leaf shape by ac…	PIN-FORMED 1 (PIN1)	ARABIDOPSIS THALIANA PIN-FORMED 1 (ATPIN1);PIN-FORMED 1 (PIN1)	2	1	4	24.0094	NaN	NaN	24.3968	NaN	NaN	NaN	NaN	NaN	24.2946	24.8871	NaN	24.3752	24.3303	23.7844	S	2	___1	847	2.33991e-25	155.1	142.74	90.581	282	1	0.062882	278220000	AT1G73590.1	282	AT1G73590.1	AT1G73590.1	GGRNSNFGPGEAVFGSKGPTPRPSNYEEDGG	NS(1)NFGPGEAVFGS(1)K	1606	UID975	1;2
AT2G39130	Transmembrane amino acid transporter family protein;(source:Araport11)	0	0	2	1	4	NaN	20.6963	NaN	NaN	22.1969	NaN	NaN	NaN	NaN	21.9612	22.6284	22.3483	23.383	21.52	NaN	S	3	___1	1379	3.05686e-09	106.45	98.36	71.506	9	0.880011	-0.39006	249000000	AT2G39130.1	9	AT2G39130.1	AT2G39130.1	_______MNHVPSDQSFYIESEDEDDRKDYV	MNHVPS(0.12)DQS(0.88)FY(0.001)IES(1)EDEDDRK	2631	UID1592	1;2
AT3G12340	FKBP-like peptidyl-prolyl cis-trans isomerase family protein;(source:Araport11)	0	0	2	1	4	NaN	23.5512	NaN	23.1121	NaN	NaN	NaN	NaN	23.8925	NaN	24.5639	23.9425	24.4276	24.0179	NaN	S	2	___1	1740	9.67549e-18	135.02	121.02	135.02	304	1	-1.0508	117410000	AT3G12340.1	304	AT3G12340.1	AT3G12340.1	KRNKERSKSSAIIIDSDDGEGKNMPESLQNE	SSAIIIDS(1)DDGEGK	3347	UID1988	1
AT4G08330	hypothetical protein;(source:Araport11)	0	0	2	1	4	NaN	23.3275	NaN	23.357	NaN	23.7789	NaN	NaN	NaN	NaN	24.472	24.2628	24.4378	NaN	23.9358	S	2	___1	2377	1.06178e-47	186.98	158.65	171.78	127	0.945359	0.61261	117840000	AT4G08330.2;AT4G08330.1	127;138	AT4G08330.2	AT4G08330.2	KAPEYALVTQNSDPTSPRIGSVTKYDIRIRS	APEYALVTQNSDPT(0.055)S(0.945)PR	4708	UID2789	1
AT4G29900	one of the type IIB calcium pump isoforms. encodes an autoinhibited Ca(2+)-ATPase that contains an N-terminal calmodulin binding autoinhibitory domain.	AUTOINHIBITED CA(2+)-ATPASE 10 (ACA10)	AUTOINHIBITED CA(2+)-ATPASE 10 (ACA10); (ATACA10);COMPACT INFLORESCENCE 1 (CIF1)	2	1	4	NaN	NaN	NaN	23.362	23.5231	NaN	NaN	NaN	NaN	24.8195	NaN	20.3114	25.6483	25.0242	25.592	S	2	___1	2690	1.91335e-26	132.57	119.48	118.35	104	0.878477	-0.13491	248940000	AT4G29900.1	104	AT4G29900.1	AT4G29900.1	AHLFKAAASRVTGIASPLPTPGGGDFGIGQE	VT(0.121)GIAS(0.878)PLPTPGGGDFGIGQEQIVSISR	5283	UID3125	1
AT5G11110	Encodes a protein with putative sucrose-phosphate synthase activity.Involved in pollen exine formation.	SUCROSE PHOSPHATE SYNTHASE 2F (SPS2F)	SUCROSE PHOSPHATE SYNTHASE 1 (SPS1);SUCROSE PHOSPHATE SYNTHASE 2F (ATSPS2F);SUCROSE-PHOSPHATE SYNTHASE A2 (SPSA2);SUCROSE PHOSPHATE SYNTHASE 2F (SPS2F);KAONASHI 2 (KNS2)	2	1	4	NaN	23.4264	NaN	NaN	22.4915	NaN	22.1345	NaN	NaN	NaN	22.5906	22.4289	NaN	22.7537	22.4145	S	2	___1	3010	1.4867e-25	150.59	137.97	83.729	131	0.997805	0.05103	46399000	AT5G11110.1	131	AT5G11110.1	AT5G11110.1	EKARREVTAEMSEDFSEGEKADLPGEIPTPS	EVTAEMS(0.002)EDFS(0.998)EGEK	5977	UID3480	1
AT3G13570	encodes an SC35-like splicing factor of 30 kD that is localized to the nuclear specks. Barta et al (2010) have proposed a nomenclature for Serine/Arginine-Rich Protein Splicing Factors (SR proteins): Plant Cell. 2010, 22:2926.	SC35-LIKE SPLICING FACTOR 30A (SCL30A)	SC35-LIKE SPLICING FACTOR 30A (At-SCL30A);SC35-LIKE SPLICING FACTOR 30A (SCL30A)	2	1	4	NaN	17.332	NaN	NaN	17.1872	NaN	NaN	NaN	NaN	17.5827	23.0331	17.6962	22.4604	NaN	17.9147	S	2	___2	1770	0.0359867	50.607	40.819	50.607	227	0.941087	-0.18313	15325000	AT3G13570.1	227	AT3G13570.1	AT3G13570.1	HSRSPRRSVSPRKNRSYTPEQARSQSPVPRQ	NRS(0.941)Y(0.465)T(0.593)PEQAR	3441	UID6768	2
AT3G17410	Positively regulates ABA-mediated physiological responses via phosphorylation on RCAR3/ RCAR11.	PUTATIVE RECEPTOR-LIKE CYTOPLASMIC KINASE 1 (CARK1)	PUTATIVE RECEPTOR-LIKE CYTOPLASMIC KINASE 1 (CARK1)	3	1	4	21.8498	22.0645	NaN	20.1695	NaN	NaN	NaN	22.4899	NaN	NaN	23.9688	23.3806	24.0467	23.5533	NaN	S	3	___1	1839	1.26253e-26	149.18	136.54	149.18	354	1	-0.23829	710810000	AT3G17410.1;AT1G48210.2;AT1G48210.1	354;353;353	AT3G17410.1	AT3G17410.1	SIVVKALQPLLNPPRSAPQTPHRNPY_____	ALQPLLNPPRS(1)APQT(1)PHRNPY	3574	UID2120	1;2
AT2G43650	SAS10/C1D family protein. Loss of function mutants are embryo lethal.Ubiquitously expressed, with preference for tissues undergoing rapid cellular growth and differentiation.	EMBRYO DEFECTIVE 2777 (EMB2777)	EMBRYO DEFECTIVE 2777 (EMB2777); (EMB2796);THALLO (THAL)	3	1	4	25.9002	25.3612	NaN	NaN	26.1542	NaN	25.2817	NaN	NaN	NaN	27.2894	26.9597	27.0427	NaN	25.589	S	3	___2	1449	1.14935e-27	138.59	122.58	138.59	141	1	-0.84469	704470000	AT2G43650.1	141	AT2G43650.1	AT2G43650.1	SGLYHSGDNVDFDILSSDDEDIKAEEEEVIR	SGLYHSGDNVDFDILS(1)S(1)DDEDIKAEEEEVIR	2795	UID6396	2
AT2G43650	SAS10/C1D family protein. Loss of function mutants are embryo lethal.Ubiquitously expressed, with preference for tissues undergoing rapid cellular growth and differentiation.	EMBRYO DEFECTIVE 2777 (EMB2777)	EMBRYO DEFECTIVE 2777 (EMB2777); (EMB2796);THALLO (THAL)	3	1	4	25.9002	25.3612	NaN	NaN	26.1542	NaN	25.2817	NaN	NaN	NaN	27.2894	26.9597	27.0427	NaN	25.589	S	3	___2	1449	1.14935e-27	138.59	122.58	138.59	142	1	-0.84469	704470000	AT2G43650.1	142	AT2G43650.1	AT2G43650.1	GLYHSGDNVDFDILSSDDEDIKAEEEEVIRL	SGLYHSGDNVDFDILS(1)S(1)DDEDIKAEEEEVIR	2796	UID6397	2
AT1G70320	encodes a ubiquitin-protein ligase-like protein containing a HECT domain. There are six other HECT-domain UPLs in Arabidopsis.	UBIQUITIN-PROTEIN LIGASE 2 (UPL2)	UBIQUITIN-PROTEIN LIGASE 2 (UPL2)	4	1	4	NaN	20.7457	20.8295	21.0102	20.8282	NaN	NaN	NaN	NaN	21.1253	21.7972	NaN	21.5059	21.2758	21.3274	S	2	___1	806	0.000189673	70.412	47.036	70.412	2960	0.80021	0.01224	21675000	AT1G70320.1;AT1G55860.2;AT1G55860.1	2960;2977;3226	AT1G70320.1	AT1G70320.1	VVVYTAASRIEGWSPSSGVPEKLENKPVGEE	IEGWS(0.1)PS(0.8)S(0.1)GVPEK	1519	UID920	1
AT1G76180	Encodes a dehydrin protein whose expression is induced early on in response to dehydration stress. This gene's expression to cold occurs in two waves, with early induction occurring within 1 h and secondary induction occurring 5 h after the beginning of cold stress. Expression is also induced in response to ABA but not in response to 2,4-D, BA, and GA3. ERD14 protein is capable of binding Ca2+, e…	EARLY RESPONSE TO DEHYDRATION 14 (ERD14)	EARLY RESPONSE TO DEHYDRATION 14 (ERD14)	4	1	4	23.4413	23.1091	23.072	NaN	23.0695	NaN	NaN	NaN	23.2157	NaN	23.7418	23.253	NaN	23.0108	22.9706	S	3	___1	884	4.58021e-05	55.442	43.811	45.685	136	1	0.55034	88495000	AT1G76180.2;AT1G76180.1	136;136	AT1G76180.2	AT1G76180.2	KLKEKLPGHKKPEDGSAVAAAPVVVPPPVEE	KPEDGS(1)AVAAAPVVVPPPVEEAHPVEK	1674	UID1009	1
AT3G23900	RNA recognition motif (RRM)-containing protein;(source:Araport11)	0	0	4	1	4	18.6798	18.3081	18.5495	NaN	17.7285	NaN	18.3874	NaN	NaN	NaN	22.1528	NaN	21.6796	18.6688	20.4891	S	2	___1	1940	0.0102277	44.863	17.534	41.399	523	0.988892	-0.20037	19545000	AT3G23900.1;AT3G23900.3;AT3G23900.2	523;523;523	AT3G23900.1	AT3G23900.1	RSPSKSPARSRSKSKSPISYRRRRRSPTYSP	S(0.999)KS(0.989)PIS(0.008)Y(0.004)R	3784	UID2238	1;2
AT4G38600	encodes a member of HECT ubiquitin protein ligase family that is involved in trichome cell morphogenesis. Mutants in this gene exhibit supernumerary trichome branches and increased DNA content.	KAKTUS (KAK)	KAKTUS (KAK);UBIQUITIN-PROTEIN LIGASE 3 (UPL3)	4	1	4	23.1219	23.4869	24.0318	23.8461	NaN	NaN	NaN	20.841	NaN	NaN	NaN	22.4135	22.3746	22.5341	21.8189	S	3	___1	2847	1.08125e-06	58.861	53.141	48.697	144	0.966928	-1.3518	105550000	AT4G38600.2;AT4G38600.1	144;144	AT4G38600.2	AT4G38600.2	AAAAARSADEDDDNDSEDGNGGFMHPNMSSA	S(0.027)ADEDDDNDS(0.967)EDGNGGFMHPNMS(0.002)S(0.002)AS(0.001)SALQGLLR	5640	UID3302	1
AT5G47690	One of 5 PO76/PDS5 cohesion cofactor orthologs of Arabidopsis.	(PDS5A)	(PDS5); (ATPDS5A); (PDS5A)	4	1	4	22.3613	NaN	22.8136	22.5678	23.0137	23.0383	NaN	NaN	NaN	NaN	NaN	23.1372	22.9906	23.1698	22.7353	S	3	___1	3413	0.000454175	55.67	30.649	46.404	1526	1	0.78909	70038000	AT5G47690.3;AT5G47690.1;AT5G47690.2	1526;1524;1525	AT5G47690.3	AT5G47690.3	YSGEAGEEKSESEGKSLKEGEDDEEVVNKEE	S(1)LKEGEDDEEVVNKEEDLQEAK	6745	UID3897	1
AT5G52200	Encodes an inhibitor of protein phosphatase one (PP1).	INHIBITOR-2 (I-2)	(AtI-2);INHIBITOR-2 (I-2)	4	1	4	24.3383	25.0242	24.988	25.2024	NaN	23.199	NaN	NaN	NaN	NaN	24.0401	24.2991	23.6724	NaN	23.6531	S	2	___1	3467	2.41207e-14	128.06	103.81	70.197	47	0.999997	-1.0516	377760000	AT5G52200.1;AT5G52200.2	47;67	AT5G52200.1	AT5G52200.1	PKTPYHPMMDDDGSLSPRGRAFDECVDDMQR	TPYHPMMDDDGS(1)LS(1)PR	6840	UID3958	1;2
AT1G17680	tetratricopeptide repeat (TPR)-containing protein;(source:Araport11)	0	0	4	1	4	23.2255	23.5966	23.4832	23.4682	NaN	NaN	NaN	NaN	NaN	23.7058	24.4109	24.2413	NaN	23.6635	23.3927	S	3	___2	278	4.93639e-05	75.533	71.426	75.533	608	0.999982	1.3614	125940000	AT1G17680.2;AT1G17680.1	608;608	AT1G17680.2	AT1G17680.2	IRERAAIKAHNEDVCSESEEEVIKDEEYHRL	AHNEDVCS(1)ES(1)EEEVIKDEEYHR	519	UID5043	2
AT1G17680	tetratricopeptide repeat (TPR)-containing protein;(source:Araport11)	0	0	4	1	4	23.2255	23.5966	23.4832	23.4682	NaN	NaN	NaN	NaN	NaN	23.7058	24.4109	24.2413	NaN	23.6635	23.3927	S	3	___2	278	4.93639e-05	75.533	71.426	75.533	610	0.999982	1.3614	125940000	AT1G17680.2;AT1G17680.1	610;610	AT1G17680.2	AT1G17680.2	ERAAIKAHNEDVCSESEEEVIKDEEYHRLFV	AHNEDVCS(1)ES(1)EEEVIKDEEYHR	520	UID5044	2
AT1G73150	Bromodomain and extra terminal domain family protein. Binds to acetyl-histone H3. Binding is reduced when GTE3 is SUMOylated by SIZ1.	GLOBAL TRANSCRIPTION FACTOR GROUP E3 (GTE3)	GLOBAL TRANSCRIPTION FACTOR GROUP E3 (GTE3)	4	1	4	21.8299	NaN	22.2479	21.887	22.6391	NaN	NaN	22.3436	NaN	NaN	23.2795	22.4475	22.8119	22.2236	NaN	S	4	___2	837	1.49815e-25	119.3	119.3	47.795	261	0.881317	0.9506	450460000	AT1G73150.1	261	AT1G73150.1	AT1G73150.1	NTHNVEALPLPAPTPSLSPPPPPKVVENRTL	DIDFHAPVSTNTHNVEALPLPAPT(0.236)PS(0.881)LS(0.881)PPPPPK	1578	UID5685	1;2
AT1G73150	Bromodomain and extra terminal domain family protein. Binds to acetyl-histone H3. Binding is reduced when GTE3 is SUMOylated by SIZ1.	GLOBAL TRANSCRIPTION FACTOR GROUP E3 (GTE3)	GLOBAL TRANSCRIPTION FACTOR GROUP E3 (GTE3)	4	1	4	21.8299	NaN	22.2479	21.887	22.6391	NaN	NaN	22.3436	NaN	NaN	23.2795	22.4475	22.8119	22.2236	NaN	S	4	___2	837	1.23533e-25	121.28	116.47	47.795	263	0.881317	0.9506	329920000	AT1G73150.1	263	AT1G73150.1	AT1G73150.1	HNVEALPLPAPTPSLSPPPPPKVVENRTLER	DIDFHAPVSTNTHNVEALPLPAPT(0.236)PS(0.881)LS(0.881)PPPPPK	1579	UID5686	1;2
AT3G15040	senescence regulator (Protein of unknown function, DUF584);(source:Araport11)	0	0	4	1	4	22.4837	22.4608	22.0015	NaN	22.5437	NaN	NaN	22.7438	NaN	NaN	23.0164	22.8569	23.3961	23.1216	NaN	S	2	___2	1800	3.92822e-105	242.45	223.63	224.86	214	0.999967	-0.1711	455220000	AT3G15040.1	214	AT3G15040.1	AT3G15040.1	EIVARSLAQSSLLSCSVLEGAGRTLKGRDLR	SLAQSSLLSCS(1)VLEGAGR	3508	UID6802	1;2
AT3G51880	Encodes a protein belonging to the subgroup of HMGB (high mobility group B) proteins that have a distinctive DNA-binding motif, the HMG-box domain. The motif confers non-sequence specific interaction with linear DNA and structure-specific binding to distorted DNA sites. The HMGB proteins are involved in the assembly of nucleoprotein complexes. Can be phosphorylated by CK2alpha. In interphase cell…	HIGH MOBILITY GROUP B1 (HMGB1)	NUCLEOSOME/CHROMATIN ASSEMBLY FACTOR D1 (NFD1);HIGH MOBILITY GROUP B1 (HMGB1); (AtHMGB1)	4	1	4	24.1057	23.9537	NaN	24.8318	23.9738	NaN	NaN	21.8234	NaN	NaN	24.943	24.0449	NaN	23.6766	22.6493	S	3	___3	2109	0.000333084	48.76	45.068	48.76	129	0.763506	0.075307	153900000	AT3G51880.1;AT3G51880.3	129;129	AT3G51880.1	AT3G51880.1	YEKQMDAYNKNLEEGSDESEKSRSEINDEDE	NLEEGS(0.764)DES(0.764)EKS(0.764)RS(0.764)EINDEDEAS(0.946)GEEELLEK	4143	UID11909	4
AT3G51880	Encodes a protein belonging to the subgroup of HMGB (high mobility group B) proteins that have a distinctive DNA-binding motif, the HMG-box domain. The motif confers non-sequence specific interaction with linear DNA and structure-specific binding to distorted DNA sites. The HMGB proteins are involved in the assembly of nucleoprotein complexes. Can be phosphorylated by CK2alpha. In interphase cell…	HIGH MOBILITY GROUP B1 (HMGB1)	NUCLEOSOME/CHROMATIN ASSEMBLY FACTOR D1 (NFD1);HIGH MOBILITY GROUP B1 (HMGB1); (AtHMGB1)	4	1	4	24.1057	23.9537	NaN	24.8318	23.9738	NaN	NaN	21.8234	NaN	NaN	24.943	24.0449	NaN	23.6766	22.6493	S	3	___3	2109	0.000333084	48.76	45.068	48.76	132	0.763506	0.075307	153900000	AT3G51880.1;AT3G51880.3	132;132	AT3G51880.1	AT3G51880.1	QMDAYNKNLEEGSDESEKSRSEINDEDEASG	NLEEGS(0.764)DES(0.764)EKS(0.764)RS(0.764)EINDEDEAS(0.946)GEEELLEK	4144	UID11910	4
AT3G51880	Encodes a protein belonging to the subgroup of HMGB (high mobility group B) proteins that have a distinctive DNA-binding motif, the HMG-box domain. The motif confers non-sequence specific interaction with linear DNA and structure-specific binding to distorted DNA sites. The HMGB proteins are involved in the assembly of nucleoprotein complexes. Can be phosphorylated by CK2alpha. In interphase cell…	HIGH MOBILITY GROUP B1 (HMGB1)	NUCLEOSOME/CHROMATIN ASSEMBLY FACTOR D1 (NFD1);HIGH MOBILITY GROUP B1 (HMGB1); (AtHMGB1)	4	1	4	24.1057	23.9537	NaN	24.8318	23.9738	NaN	NaN	21.8234	NaN	NaN	24.943	24.0449	NaN	23.6766	22.6493	S	3	___3	2109	0.000333084	50.145	28.844	48.76	135	0.763506	0.075307	191080000	AT3G51880.1;AT3G51880.3	135;135	AT3G51880.1	AT3G51880.1	AYNKNLEEGSDESEKSRSEINDEDEASGEEE	NLEEGS(0.764)DES(0.764)EKS(0.764)RS(0.764)EINDEDEAS(0.946)GEEELLEK	4145	UID11911	2;4
AT3G51880	Encodes a protein belonging to the subgroup of HMGB (high mobility group B) proteins that have a distinctive DNA-binding motif, the HMG-box domain. The motif confers non-sequence specific interaction with linear DNA and structure-specific binding to distorted DNA sites. The HMGB proteins are involved in the assembly of nucleoprotein complexes. Can be phosphorylated by CK2alpha. In interphase cell…	HIGH MOBILITY GROUP B1 (HMGB1)	NUCLEOSOME/CHROMATIN ASSEMBLY FACTOR D1 (NFD1);HIGH MOBILITY GROUP B1 (HMGB1); (AtHMGB1)	4	1	4	24.1057	23.9537	NaN	24.8318	23.9738	NaN	NaN	21.8234	NaN	NaN	24.943	24.0449	NaN	23.6766	22.6493	S	3	___3	2109	0.000333084	50.145	30.039	48.76	137	0.763506	0.075307	219430000	AT3G51880.1;AT3G51880.3	137;137	AT3G51880.1	AT3G51880.1	NKNLEEGSDESEKSRSEINDEDEASGEEELL	NLEEGS(0.764)DES(0.764)EKS(0.764)RS(0.764)EINDEDEAS(0.946)GEEELLEK	4146	UID11912	2;4
AT3G51880	Encodes a protein belonging to the subgroup of HMGB (high mobility group B) proteins that have a distinctive DNA-binding motif, the HMG-box domain. The motif confers non-sequence specific interaction with linear DNA and structure-specific binding to distorted DNA sites. The HMGB proteins are involved in the assembly of nucleoprotein complexes. Can be phosphorylated by CK2alpha. In interphase cell…	HIGH MOBILITY GROUP B1 (HMGB1)	NUCLEOSOME/CHROMATIN ASSEMBLY FACTOR D1 (NFD1);HIGH MOBILITY GROUP B1 (HMGB1); (AtHMGB1)	4	1	4	24.1057	23.9537	NaN	24.8318	23.9738	NaN	NaN	21.8234	NaN	NaN	24.943	24.0449	NaN	23.6766	22.6493	S	2	___3	2109	0	378.86	354.59	308.73	146	1	-0.23173	7046000000	AT3G51880.1;AT3G51880.3	146;146	AT3G51880.1	AT3G51880.1	ESEKSRSEINDEDEASGEEELLEKEAAGDDE	SEINDEDEAS(1)GEEELLEK	4147	UID11913	1;2;4
AT1G12930	ARM repeat superfamily protein;(source:Araport11)	0	0	5	1	4	23.4525	23.8825	23.5793	23.4884	23.4978	23.7394	NaN	NaN	NaN	NaN	NaN	24.1506	24.1889	23.8226	23.7818	S	2	___1	206	4.2577e-06	87.156	66.71	62.165	625	0.804917	-0.14462	144100000	AT1G12930.1	625	AT1G12930.1	AT1G12930.1	LSKLVDEDAESSGRQSPATYTRMLSSVTRGL	LVDEDAES(0.095)S(0.095)GRQS(0.805)PAT(0.005)YTR	343	UID204	1
AT2G33610	Homologous to yeast SWI3 & RSC8, components of the SWI/SNF and RSC chromatin remodeling complexes. Interacts with BSH, AtSWI3A, SWI3C and FCA. Expressed ubiquitously.	SWITCH SUBUNIT 3 (SWI3B)	SWITCH SUBUNIT 3 (ATSWI3B);SWITCH SUBUNIT 3 (SWI3B);CHROMATIN REMODELING COMPLEX SUBUNIT B (CHB2)	5	1	4	20.1697	19.7888	20.0595	20.5056	21.7195	NaN	NaN	21.9242	NaN	NaN	22.7929	NaN	23.2254	21.7518	21.0715	S	3	___1	1287	0.00113865	47.564	37.767	47.564	279	0.76723	-0.6376	34908000	AT2G33610.1	279	AT2G33610.1	AT2G33610.1	SQFVKLPFGEQFVKESDSEDGLEMFDQIKDS	LPFGEQFVKES(0.767)DS(0.233)EDGLEMFDQIK	2425	UID1461	1
AT3G16270	ENTH/VHS family protein;(source:Araport11)	0	0	5	1	4	23.9682	23.4433	23.8108	23.613	23.5024	NaN	NaN	NaN	NaN	22.5131	23.5854	23.1251	23.2646	NaN	22.97	S	3	___1	1821	2.38309e-06	94.542	59.152	71.052	457	0.999993	1.1788	113260000	AT3G16270.1	457	AT3G16270.1	AT3G16270.1	SSSEKKTDDDPFADVSFHPNEEKESADDLFS	KTDDDPFADVS(1)FHPNEEK	3538	UID2095	1
AT5G09400	Encodes a potassium uptake permease with a functional adenylate cyclase (AC) center. The first 100 aa of this protein can complement AC-deficient E. coli and display AC activity in vitro. KUP7 is localized to the plasma membrane where it functions in potassium uptake and translocation.	K+ UPTAKE PERMEASE 7 (KUP7)	(ATKUP7);K+ UPTAKE PERMEASE 7 (KUP7)	5	1	4	22.8968	22.9235	22.718	23.1514	22.706	NaN	NaN	NaN	NaN	23.0084	23.5511	23.3363	23.2708	23.261	NaN	S	2	___1	2980	7.49254e-12	121.13	107.61	60.918	80	1	-0.19224	95918000	AT5G09400.1	80	AT5G09400.1	AT5G09400.1	EIPEHRLIRTGPRVDSFDVEALEVPGAPRND	VDS(1)FDVEALEVPGAPR	5922	UID3442	1
AT5G20280	Encodes a protein with putative sucrose-phosphate synthase activity. When the gene was expressed in transgenic tobacco plants, a clear trend for increased SPS activity was noted.	SUCROSE PHOSPHATE SYNTHASE 1F (SPS1F)	SUCROSE-PHOSPHATE SYNTHASE A1 (SPSA1);SUCROSE PHOSPHATE SYNTHASE 1F (ATSPS1F);SUCROSE PHOSPHATE SYNTHASE 1F (SPS1F)	5	1	4	23.3019	23.3785	23.3108	23.3695	22.4206	NaN	NaN	NaN	NaN	22.5493	NaN	23.1285	23.0965	23.3724	22.5105	S	2	___1	3176	8.68426e-58	195.2	164.58	144.68	125	1	-0.29404	246600000	AT5G20280.1	125	AT5G20280.1	AT5G20280.1	EKGRREATADMSEEFSEGEKGDIISDISTHG	EATADMSEEFS(1)EGEK	6253	UID3649	1;2

## Sheet: unique_TCSA (TCSA vs CIM)
Uniquely detected phosphosites after TCSA treatment from 24 h to 28 h on SIM (versus 4 d CIM treatment).
Gene ID	Gene Model Description	Primary Gene Symbol	All Gene Symbols	count_TCSA	count_mock	count_CIM	Intensity 24h_SIM_4h_TCSA_1	Intensity 24h_SIM_4h_TCSA_2	Intensity 24h_SIM_4h_TCSA_3	Intensity 24h_SIM_4h_TCSA_4	Intensity 24h_SIM_4h_TCSA_5	Intensity 28h_SIM_mock_1	Intensity 28h_SIM_mock_2	Intensity 28h_SIM_mock_3	Intensity 28h_SIM_mock_4	Intensity 28h_SIM_mock_5	Intensity 4dCIM_1	Intensity 4dCIM_2	Intensity 4dCIM_3	Intensity 4dCIM_4	Intensity 4dCIM_5	C: Amino acid	C: Charge	C: Multiplicity	C: Protein group IDs	N: PEP	N: Score	N: Delta score	N: Score for localization	N: Position	N: Localization prob	N: Mass error [ppm]	N: Intensity	T: Proteins	T: Positions within proteins	T: Leading proteins	T: Protein	T: Sequence window	T: Phospho (STY) Probabilities	T: id	T: Unique identifier	M: Number of Phospho (STY)
AT3G17850	Protein kinase which together with IRE3 plays an important role in controlling root skewing and maintaining the microtubule network.	NCOMPLETE ROOT HAIR ELONGATION 1 (IREH1)	NCOMPLETE ROOT HAIR ELONGATION 1 (IREH1)	5	0	0	23.3389	23.456	23.3185	22.94	22.9932	NaN	NaN	NaN	NaN	NaN	NaN	NaN	NaN	NaN	NaN	S	2	___1	1847	0.000123263	77.593	60.568	77.593	219	0.997016	-2.321	48974000	AT3G17850.1	219	AT3G17850.1	AT3G17850.1	DRDSLSPDTGPPRSLSPTLPPSGSRLQNVAS	S(0.002)LS(0.997)PT(0.001)LPPSGSR	3591	UID2130	1
AT1G16520	NAI1 interacting protein, involved in ER body and vesicle formation.	NAI2-INTERACTING PROTEIN 2 (NAIP2)	NAI2-INTERACTING PROTEIN 2 (NAIP2)	5	1	0	21.3432	22.0757	21.903	22.0703	21.706	NaN	NaN	NaN	NaN	19.4331	NaN	NaN	NaN	NaN	NaN	S	2	___1	260	0.000138129	78.692	63.153	78.692	191	0.999776	1.4743	20708000	AT1G16520.1	191	AT1G16520.1	AT1G16520.1	ASKYTGNKFSMTSYISPRLTPTATPKIISTS	FSMTSYIS(1)PR	456	UID274	1
AT4G16830	Encodes a perinuclear and cytoplasmically localized mRNA binding protein. AtRGGA is likely involved in stress responsivness. It is induced by salt and osmotic stress and loss of function mutations are more sensitive to stress. The mRNA is cell-to-cell mobile.	(ATRGGA)	(ATRGGA)	5	1	0	22.3862	21.4161	22.3704	21.8393	21.9594	NaN	NaN	NaN	22.532	NaN	NaN	NaN	NaN	NaN	NaN	S	2	___1	2493	0.000106862	72.819	58.257	48.907	225	1	-2.7135	27597000	AT4G16830.2;AT4G16830.3;AT4G16830.1	225;344;354	AT4G16830.2	AT4G16830.2	RNEAAPAIGDAAQFPSLGGK___________	NEAAPAIGDAAQFPS(1)LGGK	4945	UID2913	1
AT1G20110	Encodes a protein that is localized to the peripheral membrane of late endosomal compartments. Involved in the regulation of mulitivesicular/prevacuolar compartment protein sorting. Loss of function mutations are embryo lethal. Regulates IRT1-dependent metal transport and metal homeostasis. The mRNA is cell-to-cell mobile.	FYVE-DOMAIN PROTEIN 1 (FYVE1)	FYVE DOMAIN PROTEIN REQUIRED FOR ENDOSOMAL SORTING 1 (FREE1);FYVE-DOMAIN PROTEIN 1 (FYVE1)	4	0	0	NaN	22.6602	22.331	22.0232	22.3612	NaN	NaN	NaN	NaN	NaN	NaN	NaN	NaN	NaN	NaN	S	2	___1	315	4.97212e-05	82.85	56.739	82.85	530	0.999953	2.1149	25618000	AT1G20110.1	530	AT1G20110.1	AT1G20110.1	SQRLSNAKETTGRNVSLQSHEDLARKLQEEM	NVS(1)LQSHEDLAR	586	UID360	1
AT2G43800	Localizes to plasmodesmata (PD) through its transmembrane domain and is required for normal intercellular trafficking. Functions in a partially redundant manner with its closest homolog AtFH1. Regulates PD's permeability by anchoring actin filaments to PD. Caps the barbed end of actin filaments and stabilizes them in vitro.	FORMIN 2 (FH2)	FORMIN HOMOLOGY 2 (FH2);FORMIN 2 (FH2)	4	0	0	21.1176	23.3412	22.6647	22.8876	NaN	NaN	NaN	NaN	NaN	NaN	NaN	NaN	NaN	NaN	NaN	S	2	___1	1453	2.04393e-09	104.45	84.877	104.45	206	0.908018	-3.8831	27312000	AT2G43800.1	206	AT2G43800.1	AT2G43800.1	DTKSTRSDALQLFNASPSDGSKKQKQHQQPP	SDALQLFNAS(0.908)PS(0.077)DGS(0.015)K	2816	UID1684	1
AT2G43800	Localizes to plasmodesmata (PD) through its transmembrane domain and is required for normal intercellular trafficking. Functions in a partially redundant manner with its closest homolog AtFH1. Regulates PD's permeability by anchoring actin filaments to PD. Caps the barbed end of actin filaments and stabilizes them in vitro.	FORMIN 2 (FH2)	FORMIN HOMOLOGY 2 (FH2);FORMIN 2 (FH2)	4	0	0	21.1176	23.3412	22.6647	22.8876	NaN	NaN	NaN	NaN	NaN	NaN	NaN	NaN	NaN	NaN	NaN	S	2	___1	1453	2.04393e-09	104.45	84.877	104.45	206	0.908018	-3.8831	27312000	AT2G43800.1	206	AT2G43800.1	AT2G43800.1	DTKSTRSDALQLFNASPSDGSKKQKQHQQPP	SDALQLFNAS(0.908)PS(0.077)DGS(0.015)K	2816	UID1684	1
AT3G13225	WW domain-containing protein;(source:Araport11)	FORMIN BINDING PROTEIN 4 (FNBP4)	0	4	0	0	21.5994	21.9102	22.5748	21.5867	NaN	NaN	NaN	NaN	NaN	NaN	NaN	NaN	NaN	NaN	NaN	S	2	___1	1760	0.0365654	40.278	26.865	40.278	419	0.793246	-1.2681	16515000	AT3G13225.2;AT3G13225.1	419;298	AT3G13225.2	AT3G13225.2	QLAKSAVMDEPETNKSPPKEKLVADANTESE	SAVMDEPET(0.206)NKS(0.793)PPK	3380	UID2009
AT5G52040	Encodes an arginine/serine-rich splicing factor. Transcript is alternatively spliced and is differentially expressed in different tissues (flowers, roots, stems, and leaves) examined. Barta et al (2010) have proposed a nomenclature for Serine/Arginine-Rich Protein Splicing Factors (SR proteins): Plant Cell. 2010, 22:2926. RS41 binds to HYL1 and co-localizes to the nuclear dicing body. Along with …	ARGININE/SERINE-RICH SPLICING FACTOR 41 (RS41)	(ATRSP41);ARGININE/SERINE-RICH SPLICING FACTOR 41 (At-RS41);ARGININE/SERINE-RICH SPLICING FACTOR 41 (RS41)	4	0	0	22.1307	NaN	22.4121	22.4541	21.9351	NaN	NaN	NaN	NaN	NaN	NaN	NaN	NaN	NaN	NaN	S	2	___1	3466	1.38998e-26	155.87	134.57	155.87	297	1	0.37162	167260000	AT5G52040.3;AT5G52040.1;AT5G52040.4;AT5G52040.2	297;324;291;324	AT5G52040.3	AT5G52040.3	SRSRSKSSPENGQVESPGQIMEVEAGRGYDG	S(0.441)S(0.559)PENGQVES(1)PGQIMEVEAGR	6838	UID3956	1;2
Sf_2_AT3G54610	#N/A	#N/A	#N/A	4	1	0	NaN	22.1042	21.8592	21.965	22.1663	NaN	22.3482	NaN	NaN	NaN	NaN	NaN	NaN	NaN	NaN	S	2	___1	3794	0.0392305	40.767	31.33	40.767	76	0.758524	-4.4853	22452000	Sf_2_AT3G54610	76	Sf_2_AT3G54610	Sf_2_AT3G54610	PPSSFSADTRDGALTSNDELESISARGADTD	DGALT(0.23)S(0.759)NDELES(0.008)IS(0.003)AR	7424	UID4251
AT1G79090	Encodes a component of the mRNA decapping machinery that is found in complexes with and is phosphorylated by MPK4. The protein can be found in P-bodies after treatment with PAMPs. Pat1 mutants exhibit dwarfism and de-repressed immunity dependent on the immune receptor SUMM2. The pat1 constitutive defense phenotype is suppressed by summ2 such that pat1 summ2 mutants display a wild-type phenotype i…	ARABIDOPSIS HOMOLOG OF YEAST PAT1 (PAT1)	ARABIDOPSIS HOMOLOG OF YEAST PAT1 (PAT1)	3	0	0	NaN	NaN	24.5571	24.5144	24.4868	NaN	NaN	NaN	NaN	NaN	NaN	NaN	NaN	NaN	NaN	S	2	___1	933	4.54874e-20	144.29	120.68	144.29	206	0.775498	0.5401	72160000	AT1G79090.2;AT1G79090.1	206;206	AT1G79090.2	AT1G79090.2	ILVPKSSFVSYPPPGSISPDQRLGHPNIPYQ	SSFVSYPPPGS(0.775)IS(0.224)PDQR	1773	UID1064	1
Ler_0_AT2G30740	#N/A	#N/A	#N/A	3	0	0	23.5014	NaN	NaN	22.8034	22.8489	NaN	NaN	NaN	NaN	NaN	NaN	NaN	NaN	NaN	NaN	S	2	___1	1246	7.06316e-25	146.78	103.99	40.025	17	1	-0.96686	402520000	Ler_0_AT2G30740;AT2G30740.1	17;17	Ler_0_AT2G30740	Ler_0_AT2G30740	RRWICCGDKKGDSDLSNEEVHLKSPWQNSDA	KGDS(1)DLS(1)NEEVHLK	2362	UID1426	1;2
AT3G17900	unknown protein;(source:TAIR10)	0	0	3	0	0	21.4927	21.3208	NaN	21.2238	NaN	NaN	NaN	NaN	NaN	NaN	NaN	NaN	NaN	NaN	NaN	S	2	___1	1850	0.0014778	69.331	51.467	69.331	606	0.971134	-2.4158	8019400	AT3G17900.1	606	AT3G17900.1	AT3G17900.1	SSSLSLPTVNFERKGSGLSGDQYAVMVSCRC	GS(0.971)GLS(0.028)GDQY(0.001)AVMVSCR	3598	UID2134
AT3G21100	RNA-binding (RRM/RBD/RNP motifs) family protein;(source:Araport11)	0	0	3	0	0	NaN	NaN	22.0813	22.5132	21.2642	NaN	NaN	NaN	NaN	NaN	NaN	NaN	NaN	NaN	NaN	S	2	___1	1907	0.0241915	49.31	28.08	49.31	487	0.973808	-0.28595	12942000	AT3G21100.2;AT3G21100.1	487;181	AT3G21100.2	AT3G21100.2	PDMDSESFLHHQRSLSIGSPVHFSPRVNQSM	S(0.021)LS(0.974)IGS(0.005)PVHFSPR	3714	UID2203
AT4G08850	MIK1 encodes a receptor kinase that forms a complex with MDIS1/MIK2 and binds LURE1, the female pollen guidance chemi-attractant. MIK1 phosphorylates MDIS1 and is autophosphorylated.	MDIS1-INTERACTING RECEPTOR LIKE KINASE2 (MIK2)	MDIS1-INTERACTING RECEPTOR LIKE KINASE2 (MIK2)	3	0	0	NaN	22.5723	22.4146	22.3339	NaN	NaN	NaN	NaN	NaN	NaN	NaN	NaN	NaN	NaN	NaN	S	2	___1	2385	1.15427e-19	132.84	101.31	132.84	907	0.996215	0.074002	17114000	AT4G08850.1;AT4G08850.2	907;907	AT4G08850.1	AT4G08850.1	YMHHDRSPAIVHRDISSGNILLGEDYEAKIS	DIS(0.996)S(0.004)GNILLGEDYEAK	4719	UID2795	1
AT4G33530	potassium transporter	K+ UPTAKE PERMEASE 5 (KUP5)	K+ UPTAKE PERMEASE 5 (KUP5)	3	0	0	23.9596	24.0777	24.2662	NaN	NaN	NaN	NaN	NaN	NaN	NaN	NaN	NaN	NaN	NaN	NaN	S	2	___1	2769	2.51758e-13	126.4	116.21	126.4	81	0.999997	0.32497	54197000	AT4G33530.1	81	AT4G33530.1	AT4G33530.1	DNVEQRLIRTSPAVDSFDVDALEIPGTQKNE	TSPAVDS(1)FDVDALEIPGTQK	5466	UID3213	1
AT5G09840	Putative endonuclease or glycosyl hydrolase;(source:Araport11)	MITOCHONDRIAL NUCLEASE2 (MNU2)	MITOCHONDRIAL NUCLEASE2 (MNU2)	3	0	0	NaN	26.648	26.4116	26.488	NaN	NaN	NaN	NaN	NaN	NaN	NaN	NaN	NaN	NaN	NaN	S	3	___1	2985	1.10166e-11	106.6	96.538	87.719	849	0.832538	0.11834	452960000	AT5G09840.1	849	AT5G09840.1	AT5G09840.1	THPTTKKLPVYEPSLSEDEEDSGSERDNPEK	KLPVYEPS(0.152)LS(0.833)EDEEDS(0.007)GS(0.008)ERDNPEK	5935	UID3449	1;2
AT5G17330	Encodes one of two isoforms of glutamate decarboxylase. The mRNA is cell-to-cell mobile.	GLUTAMATE DECARBOXYLASE (GAD)	GLUTAMATE DECARBOXYLASE (GAD); (ATGAD1);GLUTAMATE DECARBOXYLASE 1 (GAD1)	3	0	0	NaN	27.8294	28.2687	28.2186	NaN	NaN	NaN	NaN	NaN	NaN	NaN	NaN	NaN	NaN	NaN	S	3	___1	3118	4.57377e-105	239.19	226.13	206.09	10	0.894406	-0.07409	915850000	AT5G17330.1	10	AT5G17330.1	AT5G17330.1	______MVLSHAVSESDVSVHSTFASRYVRT	VLSHAVS(0.105)ES(0.894)DVSVHSTFASR	6160	UID3594	1;2
AT5G52040	Encodes an arginine/serine-rich splicing factor. Transcript is alternatively spliced and is differentially expressed in different tissues (flowers, roots, stems, and leaves) examined. Barta et al (2010) have proposed a nomenclature for Serine/Arginine-Rich Protein Splicing Factors (SR proteins): Plant Cell. 2010, 22:2926. RS41 binds to HYL1 and co-localizes to the nuclear dicing body. Along with …	ARGININE/SERINE-RICH SPLICING FACTOR 41 (RS41)	(ATRSP41);ARGININE/SERINE-RICH SPLICING FACTOR 41 (At-RS41);ARGININE/SERINE-RICH SPLICING FACTOR 41 (RS41)	3	0	0	20.9714	NaN	NaN	19.6346	20.3223	NaN	NaN	NaN	NaN	NaN	NaN	NaN	NaN	NaN	NaN	S	2	___1	3466	1.24046e-10	115.78	105.83	115.78	245	1	0.31224	4589300000	AT5G52040.3;AT5G52040.1;AT5G52040.4;AT5G52040.2	245;272;239;272	AT5G52040.3	AT5G52040.3	NGAVRNRSPRKGRGESRSPPPYEKRRESRSP	GRGES(1)RS(1)PPPYEK	6829	UID3951	1;2
AT1G78882	#N/A	#N/A	#N/A	5	1	1	20.3805	20.0693	19.8029	19.3326	19.9212	NaN	21.4701	NaN	NaN	NaN	23.4229	NaN	NaN	NaN	NaN	S	2	___1	930	3.31569e-08	102.28	86.023	102.28	78	0.999991	-0.70561	19184000	AT1G78882.1;AT1G78880.1	78;78	AT1G78882.1	AT1G78882.1	KSGPITGGSSRSGAQSGPVPNATGRMSGNLA	SGAQS(1)GPVPNATGR	1767	UID1060	1
AT3G55120	Catalyzes the conversion of chalcones into flavanones. Required for the accumulation of purple anthocyanins in leaves and stems. Co-expressed with CHS.	TRANSPARENT TESTA 5 (TT5)	(ATCHI);CHALCONE ISOMERASE (CHI);CHALCONE FLAVANONE ISOMERASE (CFI); (A11);TRANSPARENT TESTA 5 (TT5)	4	0	1	NaN	22.0883	22.2294	21.8456	21.6467	NaN	NaN	NaN	NaN	NaN	NaN	NaN	NaN	NaN	22.0273	S	2	___1	2170	0.00353659	44.616	30.71	44.616	9	0.856185	-4.1334	20702000	AT3G55120.1	9	AT3G55120.1	AT3G55120.1	_______MSSSNACASPSPFPAVTKLHVDSV	S(0.005)S(0.005)S(0.005)NACAS(0.856)PS(0.126)PFPAVT(0.004)K	4285	UID2546	1
AT2G41830	Uncharacterized protein;(source:Araport11)	0	0	0	0	3	NaN	NaN	NaN	NaN	NaN	NaN	NaN	NaN	NaN	NaN	21.4698	NaN	21.77	NaN	19.4184	S	2	___1	1424	0.00977402	45.077	40.112	45.077	231	0.952991	-0.38759	7181300	AT2G41830.1	231	AT2G41830.1	AT2G41830.1	LENYGHPKILTNANDSGRKWVDEVLKNEGHV	ILT(0.047)NANDS(0.953)GRK	2742	UID1641	1
AT3G55600	Membrane fusion protein Use1;(source:Araport11)	0	0	0	0	3	NaN	NaN	NaN	NaN	NaN	NaN	NaN	NaN	NaN	NaN	23.638	NaN	23.5158	NaN	21.6679	S	2	___1	2181	0.000265913	72.643	42.391	72.643	107	0.84417	-0.019349	123370000	AT3G55600.1	107	AT3G55600.1	AT3G55600.1	SGSSPKIEDEPRSPTSPQLRRRIVPASSKEQ	SPT(0.156)S(0.844)PQLR	4312	UID2565	1;2
AT5G06440	polyketide cyclase/dehydrase/lipid transport superfamily protein;(source:Araport11)	0	0	0	0	3	NaN	NaN	NaN	NaN	NaN	NaN	NaN	NaN	NaN	NaN	NaN	NaN	25.0914	24.6742	24.7117	S	3	___1	2942	9.24848e-07	96.303	76.812	96.303	335	0.973209	-1.9696	98807000	AT5G06440.1;AT5G06440.3;AT5G06440.2;AT5G06440.4	335;409;409;416	AT5G06440.1	AT5G06440.1	FMVRNITPVPETEELSPNRADDQAKQVSVLE	NITPVPET(0.027)EELS(0.973)PNRADDQAK	5854	UID3405	1
AT3G62700	member of MRP subfamily	ATP-BINDING CASSETTE C14 (ABCC14)	MULTIDRUG RESISTANCE-ASSOCIATED PROTEIN 10 (ATMRP10);ATP-BINDING CASSETTE C14 (ABCC14);MULTIDRUG RESISTANCE-ASSOCIATED PROTEIN 10 (MRP10)	0	0	3	NaN	NaN	NaN	NaN	NaN	NaN	NaN	NaN	NaN	NaN	NaN	22.6266	NaN	22.1386	22.5754	S	2	___2	2289	6.66179e-14	138.08	78.06	138.08	894	0.999997	-0.1237	480560000	AT3G62700.1	894	AT3G62700.1	AT3G62700.1	AANVPMASPITQRSISIESPRQPKSPKVHRT	SIS(1)IESPR	4513	UID7408	1
AT3G62700	member of MRP subfamily	ATP-BINDING CASSETTE C14 (ABCC14)	MULTIDRUG RESISTANCE-ASSOCIATED PROTEIN 10 (ATMRP10);ATP-BINDING CASSETTE C14 (ABCC14);MULTIDRUG RESISTANCE-ASSOCIATED PROTEIN 10 (MRP10)	0	0	3	NaN	NaN	NaN	NaN	NaN	NaN	NaN	NaN	NaN	NaN	NaN	22.6266	NaN	22.1386	22.5754	S	2	___2	2289	0.000254928	80.979	51.68	48.659	897	0.999857	-3.2644	102810000	AT3G62700.1	897	AT3G62700.1	AT3G62700.1	VPMASPITQRSISIESPRQPKSPKVHRTTSM	S(0.024)IS(0.976)IES(1)PRQPK	4514	UID7409	1
AT2G45820	Lipid raft regulatory protein, crucial for plasma membrane nanodomain assembly to control plasmodesmata aperture and functionality.	REMORIN 1.3 (Rem1.3)	REMORIN 1.3 (Rem1.3)	1	0	4	22.77	NaN	NaN	NaN	NaN	NaN	NaN	NaN	NaN	NaN	24.0258	23.6939	NaN	24.036	24.1569	S	3	___1	1487	1.78922e-06	95.48	66.14	74.698	63	0.986064	0.32142	73708000	AT2G45820.1	63	AT2G45820.1	AT2G45820.1	AVVEKPIEEHTPKKASSGSADRDVILADLEK	KAS(0.986)S(0.012)GS(0.002)ADRDVILADLEK	2869	UID1724	1
AT5G44240	Expression is upregulated in the shoot of cax1/cax3 mutant. The mRNA is cell-to-cell mobile.	AMINOPHOSPHOLIPID ATPASE 2 (ALA2)	AMINOPHOSPHOLIPID ATPASE 2 (ALA2)	0	0	4	NaN	NaN	NaN	NaN	NaN	NaN	NaN	NaN	NaN	NaN	23.5473	NaN	23.6783	23.297	23.3111	S	2	___1	3367	7.05484e-10	111.74	93.376	111.74	1078	0.999999	0.85848	46396000	AT5G44240.2;AT5G44240.1	1078;1110	AT5G44240.2	AT5G44240.2	VYEPLLSDSPNATRRSFGPGTPFEFFQSQSR	S(1)FGPGTPFEFFQSQSR	6625	UID3830	1
AT5G45800	Leucine-rich repeat protein kinase family protein;(source:Araport11)	MATERNAL EFFECT EMBRYO ARREST 62 (MEE62)	MATERNAL EFFECT EMBRYO ARREST 62 (MEE62)	0	0	4	NaN	NaN	NaN	NaN	NaN	NaN	NaN	NaN	NaN	NaN	21.8696	21.7434	21.5871	NaN	21.3329	S	2	___1	3388	0.00252542	50.608	32.691	50.608	348	0.999285	1.8182	13135000	AT5G45800.1	348	AT5G45800.1	AT5G45800.1	WAISNPTPLDFKMEKSGPFEFGTESGSSWVA	S(0.999)GPFEFGTESGSSWVADIK	6666	UID3846	1
Wu_0_AT5G62810	#N/A	#N/A	#N/A	0	0	4	NaN	NaN	NaN	NaN	NaN	NaN	NaN	NaN	NaN	NaN	21.9023	22.2223	22.3861	NaN	21.82	S	3	___1	3801	0.000814623	52.541	34.243	42.639	439	1	2.0143	17996000	Wu_0_AT5G62810	439	Wu_0_AT5G62810	Wu_0_AT5G62810	NETSTMEPAAFQRQRSWVPPQPPPVAMAEAA	QRS(1)WVPPQPPPVAMAEAAEAIR	7445	UID4262	1
AT2G39130	Transmembrane amino acid transporter family protein;(source:Araport11)	0	0	0	0	4	NaN	NaN	NaN	NaN	NaN	NaN	NaN	NaN	NaN	NaN	26.2125	26.008	25.9818	25.7702	NaN	S	2	___3	1379	2.76333e-18	139.6	125.45	139.6	126	1	-0.031309	1246000000	AT2G39130.1	126	AT2G39130.1	AT2G39130.1	LEEQADEQALPKHRLSSQGLLSPIPSRRGSM	HRLS(1)S(1)QGLLSPIPSR	2626	UID11045	1;2;3
AT2G39130	Transmembrane amino acid transporter family protein;(source:Araport11)	0	0	0	0	4	NaN	NaN	NaN	NaN	NaN	NaN	NaN	NaN	NaN	NaN	26.2125	26.008	25.9818	25.7702	NaN	S	2	___3	1379	2.76333e-18	139.6	125.45	139.6	127	1	-0.031309	1271800000	AT2G39130.1	127	AT2G39130.1	AT2G39130.1	EEQADEQALPKHRLSSQGLLSPIPSRRGSMR	HRLS(1)S(1)QGLLSPIPSR	2627	UID11046	1;2;3
AT2G39130	Transmembrane amino acid transporter family protein;(source:Araport11)	0	0	0	0	4	NaN	NaN	NaN	NaN	NaN	NaN	NaN	NaN	NaN	NaN	26.2125	26.008	25.9818	25.7702	NaN	S	2	___3	1379	4.84078e-09	114.74	101.06	67.605	132	0.999724	-0.52119	565910000	AT2G39130.1	132	AT2G39130.1	AT2G39130.1	EQALPKHRLSSQGLLSPIPSRRGSMRKDEKS	HRLS(1)S(1)QGLLS(1)PIPSR	2628	UID11047	1;2;3
AT4G38470	Serine/threonine kinase that phosphorylate transit peptides of chloroplast and mitochondria targeted pre-proteins.	SERINE/THREONINE/TYROSINE KINASE 46 (STY46)	SERINE/THREONINE/TYROSINE KINASE 46 (STY46)	0	1	4	NaN	NaN	NaN	NaN	NaN	24.6629	NaN	NaN	NaN	NaN	24.1689	24.0123	24.6703	24.5253	NaN	S	3	___1	2844	3.96153e-43	132.88	128.48	105.58	165	0.989407	-0.80094	799860000	AT4G38470.1	165	AT4G38470.1	AT4G38470.1	LALAASLSQDEDADNSVHNNSLYSRPLHEIT	S(0.001)IHPPPAFGS(0.81)S(0.189)PNLEALALAASLSQDEDADNS(0.989)VHNNS(0.01)LYSR	5616	UID3294	1;2
AT3G60260	ELMO/CED-12 family protein;(source:Araport11)	0	0	1	1	5	NaN	NaN	21.9366	NaN	NaN	23.251	NaN	NaN	NaN	NaN	23.4098	22.2991	23.0136	22.3561	22.1092	S	3	___1	2254	6.87649e-05	74.953	62.471	61.648	36	0.995426	-0.29725	48662000	AT3G60260.3;AT3G60260.4;AT3G60260.2;AT3G60260.1	36;58;58;58	AT3G60260.3	AT3G60260.3	LSCVCVQGRDGDPRPSFDLTPAQEECLQRLQ	DGDPRPS(0.995)FDLT(0.005)PAQEECLQR	4447	UID2640	1
AT5G56460	Protein kinase superfamily protein;(source:Araport11)	PBS1-LIKE16 (PBL16)	PBS1-LIKE16 (PBL16)	1	1	5	NaN	NaN	NaN	22.1031	NaN	NaN	NaN	NaN	NaN	22.1527	23.7684	23.8646	24.0808	23.8278	23.7634	S	3	___1	3531	1.17172e-07	98.967	80.002	98.967	56	1	0.83261	85605000	AT5G56460.1	56	AT5G56460.1	AT5G56460.1	KLPSNPKEVEDLRRDSAANPLIAFTYEELKN	EVEDLRRDS(1)AANPLIAFTYEELK	7000	UID4043	1
AT1G76810	eukaryotic translation initiation factor 2 (eIF-2) family protein;(source:Araport11)	(EIF5B1)	(EIF5B1)	0	0	5	NaN	NaN	NaN	NaN	NaN	NaN	NaN	NaN	NaN	NaN	23.3259	22.9815	22.6672	22.9251	22.1253	S	2	___1	893	1.53518e-26	149.94	134.74	144.01	41	0.999521	-2.7128	37997000	AT1G76810.1	41	AT1G76810.1	AT1G76810.1	TKSKKKGAQIDDDEYSIGTELSEESKVEEEK	GAQIDDDEYS(1)IGTELSEESK	1697	UID1022	1
AT4G35780	ACT-like protein tyrosine kinase family protein;(source:Araport11)	SERINE/THREONINE/TYROSINE KINASE 17 (STY17)	SERINE/THREONINE/TYROSINE KINASE 17 (STY17)	0	0	5	NaN	NaN	NaN	NaN	NaN	NaN	NaN	NaN	NaN	NaN	23.3703	23.5259	23.8217	23.37	23.4442	S	2	___1	2803	2.74982e-13	122.49	95.389	106.16	146	0.883315	0.94	60002000	AT4G35780.1	146	AT4G35780.1	AT4G35780.1	QSSYNSRSLAPPTFGSSPNFEALTQAYKDHA	SLAPPT(0.002)FGS(0.883)S(0.115)PNFEALTQAYK	5525	UID3245	1
AT5G60030	hypothetical protein;(source:Araport11)	0	0	0	0	5	NaN	NaN	NaN	NaN	NaN	NaN	NaN	NaN	NaN	NaN	21.6407	19.6882	21.3381	20.0782	19.2582	S	2	___1	3585	0.00872211	46.592	38.868	46.592	259	0.99997	0.28866	8499400	AT5G60030.1	259	AT5G60030.1	AT5G60030.1	KKEKKKKRKSDEEIVSEERKSKKKRKSDEEM	SDEEIVS(1)EERK	7085	UID4094	1
AT1G50620	RING/FYVE/PHD zinc finger superfamily protein;(source:Araport11)	0	0	0	1	5	NaN	NaN	NaN	NaN	NaN	NaN	NaN	24.4026	NaN	NaN	25.2782	22.9289	25.0268	23.0922	24.0466	S	2	___1	580	0.00191799	58.487	24.802	58.487	28	0.999135	-0.75102	131310000	AT1G50620.1	28	AT1G50620.1	AT1G50620.1	LESVEEKRDEETVEESPVKKKKPRFDEEVNR	RDEET(0.001)VEES(0.999)PVK	1139	UID680	1
AT2G33830	Dormancy/auxin associated family protein;(source:Araport11)	DORMANCY ASSOCIATED GENE 2 (DRM2)	(ATDRM2);DORMANCY ASSOCIATED GENE 2 (DRM2)	0	1	5	NaN	NaN	NaN	NaN	NaN	21.8561	NaN	NaN	NaN	NaN	23.5532	23.8335	23.6026	23.6691	23.2273	S	2	___2	1292	9.93048e-12	116.06	77.056	103.87	54	0.995617	0.21914	142650000	AT2G33830.1;AT2G33830.2	54;56	AT2G33830.1	AT2G33830.1	VAAVAGSPGTPTTPGSARKENVWRSVFHPGS	TVAAVAGSPGT(0.005)PT(0.433)T(0.567)PGS(0.996)ARK	2435	UID6198	1;2
