# Supplementary material for: Histidine kinase inhibitors impair shoot regeneration in Arabidopsis thaliana via cytokinin signaling and SAM patterning determinants
Source: Front Plant Sci. 2022 Sep 8;13:894208. doi: 10.3389/fpls.2022.894208 (PMC9847488; doi:10.3389/fpls.2022.894208)
Supplement: Supplementary file 4 [file Table_3.CSV]

### Load packages
library(BiocManager)
BiocManager::install("DEqMS")
browseVignettes("DEqMS")
library(DEqMS)
library(biomaRt)
library(matrixStats)
library(preprocessCore)
library(gplots)
library(ggrepel)
library(grid)
library(gridExtra)
library(gridGraphics)
library(cowplot)
library(ComplexHeatmap)
library(EnhancedVolcano)
library(RColorBrewer)
library(circlize)
### Read MaxQuant output
wdir = "/users/rlardon/documents/PhD/Results/TextFiles"
phosphosites = read.table(paste(wdir	"Phospho (STY)Sites_expanded.txt"	sep = "/")	header = T	sep = "\t"	na.strings = "NaN")
proteingroups = read.table(paste(wdir	"proteinGroups.txt"	sep = "/")	header = T	sep = "\t"	na.strings = "NaN")
intensities = phosphosites[	1:15]
rownames(intensities) = phosphosites$T..Unique.identifier; colnames(intensities) = gsub("Intensity."	"X"	colnames(intensities))
filter = rowSums(!is.na(intensities[	1:5])) >= 2 & rowSums(!is.na(intensities[	6:10])) >= 2 & rowSums(!is.na(intensities[	11:15])) >= 2
intensities = intensities[filter	]; table(filter)
### Normalization
boxplot(intensities	las = 2	main = "Log2 Phosphosite Intensities")
boxplot(sweep(intensities	1	rowMedians(as.matrix(intensities)	na.rm = T)	FUN = "-")	las = 2	main = "Pool Normalized Log2 Phosphosite Intensities")
boxplot(sweep(intensities	2	colMedians(as.matrix(intensities)	na.rm = T)	FUN = "-")	las = 2	main = "Run Normalized Log2 Phosphosite Intensities")
boxplot(normalize.quantiles(as.matrix(intensities))	las = 2	main = "Quantile Normalized Log2 Phosphosite Intensities")
intensities = sweep(intensities	2	colMedians(as.matrix(intensities)	na.rm = T)	FUN = "-")
### Get minimum number of peptides used for quantification
groupIDs = phosphosites$C..Protein.group.IDs[match(rownames(intensities)	phosphosites$T..Unique.identifier)]
counts = c()
for (ID in groupIDs){
IDs = strsplit(ID	";")[[1]]
counts = c(counts	min(rowMins(as.matrix(proteingroups[match(IDs	proteingroups$id)	26:40]))) + 1)
}
names(counts) = rownames(intensities)
### Specify design and contrasts
treatment = as.factor(rep(c("X24h_SIM_4h_TCSA"	"X28h_SIM_mock"	"X4dCIM")	each = 5))
design = model.matrix(~ 0 + treatment); colnames(design) = gsub("treatment"	""	colnames(design))
comparisons = makeContrasts(contrasts = c("X24h_SIM_4h_TCSA-X28h_SIM_mock"	"X28h_SIM_mock-X4dCIM")	levels = design)
### DEqMS analysis
fit1 = lmFit(intensities	design)
fit2 = contrasts.fit(fit1	contrasts = comparisons)
fit3 = eBayes(fit2	trend = T	robust = T)
fit3$count = counts[rownames(fit3$coefficients)]
fit4 = spectraCounteBayes(fit3)
VarianceBoxplot(fit4	n = 30	main = "DEqMS variance prior"	xlab = "Unique + razor peptides")
VarianceScatterplot(fit4	xlab = "log2(Unique + razor peptides)"); abline(h = median(log(fit4$s2.prior))	col = "green"	lwd = 3 )
legend("topright"	legend = c("DEqMS prior variance"	"Limma prior variance")	col = c("red"	"green")	lwd = 3)
### Extract and annotate results
head(fit4$coefficients)
ANOVA = topTable(fit4	number = Inf	coef = 1:2)
table(ANOVA$adj.P.Val <= 0.01 & (abs(ANOVA$X24h_SIM_4h_TCSA.X28h_SIM_mock) >= 1 | abs(ANOVA$X28h_SIM_mock.X4dCIM) >= 1))
TCSAvsMOCK = outputResult(fit4	coef_col = 1); table(TCSAvsMOCK$sca.adj.pval <= 0.01 & abs(TCSAvsMOCK$logFC) >= 1)
TCSAvsMOCK = cbind(TCSAvsMOCK	phosphosites[match(rownames(TCSAvsMOCK)	phosphosites$T..Unique.identifier)	c(16:19	22:28	30:35	38)])
TCSAvsMOCK$Gene.id = ifelse(grepl("^AT\\dG\\d{5}"	TCSAvsMOCK$T..Protein)	substr(TCSAvsMOCK$T..Protein	1	9)
unlist(lapply(strsplit(TCSAvsMOCK$T..Protein	"_")	"["	3)))
ensembl = useMart(biomart = "plants_mart"	dataset = "athaliana_eg_gene"	host = "plants.ensembl.org")
IDlist = getBM(attributes = c('ensembl_gene_id'	'entrezgene_id'	'external_gene_name'	'description')
filters = 'ensembl_gene_id'	values = TCSAvsMOCK$Gene.id	mart = ensembl	uniqueRows = T)
IDlist = IDlist[!is.na(IDlist$entrezgene_id) | IDlist$external_gene_name != ""	]; IDlist = IDlist[!duplicated(IDlist$ensembl_gene_id)	]
TCSAvsMOCK$Gene.name = IDlist$external_gene_name[match(TCSAvsMOCK$Gene.id	IDlist$ensembl_gene_id)]
TCSAvsMOCK$Gene.name = ifelse(TCSAvsMOCK$Gene.name == ""	TCSAvsMOCK$Gene.id	TCSAvsMOCK$Gene.name)
TCSAvsMOCK$Gene.description = IDlist$description[match(TCSAvsMOCK$Gene.id	IDlist$ensembl_gene_id)]
TCSAvsMOCK$Labels = paste(TCSAvsMOCK$Gene.name	ifelse(nchar(TCSAvsMOCK$T..Protein) == 11	substr(TCSAvsMOCK$T..Protein	10	11)	"")	"_"
TCSAvsMOCK$C..Amino.acid	TCSAvsMOCK$N..Position	sep = "")
TCSAvsMOCK$absLFC = abs(TCSAvsMOCK$logFC)
TCSAvsMOCK$sign = ifelse(TCSAvsMOCK$logFC >= 0.0	"up"	"down")
MOCKvsCIM = outputResult(fit4	coef_col = 2); table(MOCKvsCIM$sca.adj.pval <= 0.01 & abs(MOCKvsCIM$logFC) >= 1)
MOCKvsCIM = cbind(MOCKvsCIM	phosphosites[match(rownames(MOCKvsCIM)	phosphosites$T..Unique.identifier)	c(16:19	22:28	30:35	38)])
MOCKvsCIM$Gene.id = TCSAvsMOCK$Gene.id[match(rownames(MOCKvsCIM)	rownames(TCSAvsMOCK))]
MOCKvsCIM$Gene.name = TCSAvsMOCK$Gene.name[match(rownames(MOCKvsCIM)	rownames(TCSAvsMOCK))]
MOCKvsCIM$Gene.description = TCSAvsMOCK$Gene.description[match(rownames(MOCKvsCIM)	rownames(TCSAvsMOCK))]
MOCKvsCIM$Labels = TCSAvsMOCK$Labels[match(rownames(MOCKvsCIM)	rownames(TCSAvsMOCK))]
genes = unique(read.table("/users/rlardon/desktop/genes.txt"	header = F	sep = "\t")$V1)
info = TCSAvsMOCK[TCSAvsMOCK$sca.adj.pval <= 0.05 & abs(TCSAvsMOCK$logFC) >= 0 & TCSAvsMOCK$Gene.id %in% genes	]
table(MOCKvsCIM$sca.adj.pval <= 0.01 & abs(MOCKvsCIM$logFC) >= 1)
length(unique(MOCKvsCIM$Gene.id[MOCKvsCIM$sca.adj.pval <= 0.01]))
which(table(MOCKvsCIM$Gene.id[MOCKvsCIM$sca.adj.pval <= 0.01]) == 5)
### Write results
refset = na.omit(unique(TCSAvsMOCK$Gene.id))
refset2 = unique(na.omit(ifelse(grepl("^AT\\dG\\d{5}"	phosphosites$T..Protein)	substr(phosphosites$T..Protein	1	9)
unlist(lapply(strsplit(phosphosites$T..Protein	"_")	"["	3)))))
TCSAvsMOCKdegs = na.omit(unique(TCSAvsMOCK$Gene.id[TCSAvsMOCK$sca.adj.pval <= 0.01]))
MOCKvsCIMdegs = na.omit(unique(MOCKvsCIM$Gene.id[MOCKvsCIM$sca.adj.pval <= 0.01]))
write.table(refset	file = "/users/rlardon/Documents/PhD/Results/Phosphoproteomics/Statistics/refset.txt"	quote = F	row.names = F	col.names = F	sep = "\t")
write.table(TCSAvsMOCKdegs	file = "/users/rlardon/Documents/PhD/Results/Phosphoproteomics/Statistics/TCSAvsMOCKdegs.txt"
quote = F	row.names = F	col.names = F	sep = "\t")
write.table(MOCKvsCIMdegs	file = "/users/rlardon/Documents/PhD/Results/Phosphoproteomics/Statistics/MOCKvsCIMdegs.txt"
quote = F	row.names = F	col.names = F	sep = "\t")
write.table(TCSAvsMOCK[which(TCSAvsMOCK$sca.adj.pval <= 0.01)	c(7	33	1:2	6	3:5	9:11	8	26	20	12	30:32	28	27	23:24	29	14	13	16:19	21:22	34:35)]
file = "/users/rlardon/Documents/PhD/Results/Phosphoproteomics/Statistics/TCSAvsMOCK.txt"	quote = F	row.names = F	col.names = T	sep = "\t")
write.table(MOCKvsCIM[which(MOCKvsCIM$sca.adj.pval <= 0.01)	c(7	33	1:2	6	3:5	9:11	8	26	20	12	30:32	28	27	23:24	29	14	13	16:19	21:22)]
file = "/users/rlardon/Documents/PhD/Results/Phosphoproteomics/Statistics/MOCKvsCIM.txt"	quote = F	row.names = F	col.names = T	sep = "\t")
### Volcano Plots
vp1 = EnhancedVolcano(TCSAvsMOCK	lab = TCSAvsMOCK$Labels	x = "logFC"	y = "sca.adj.pval"	subtitle = ""	caption = ""
xlab = bquote(~Log[2] ~ "Fold Change")	ylab = bquote(~-Log[10] ~ "Adjusted P-value")	axisLabSize = 15	ylim = c(0	6.9)
xlim = c(-5	5.5)	title = "SIM_TCSA vs SIM_mock"	pCutoff = 0.01	FCcutoff = 1	labSize = 3.0	labFace = "bold"	subtitleLabSize = 0
captionLabSize = 0	legendPosition = "none")
vp2 = EnhancedVolcano(MOCKvsCIM	lab = MOCKvsCIM$Labels	x = "logFC"	y = "sca.adj.pval"	subtitle = ""	caption = ""
xlab = bquote(~Log[2] ~ "Fold Change")	ylab = bquote(~-Log[10] ~ "Adjusted P-value")	axisLabSize = 15	ylim = c(0	6.9)
xlim = c(-5	5.5)	title = "SIM_mock vs CIM"	pCutoff = 0.01	FCcutoff = 1	labSize = 3.0	labFace = "bold"	subtitleLabSize = 0
captionLabSize = 0	legendLabels = c("Not Significant"	"|FC| ≥ 2"	"FDR ≤ 0.01"	"|FC| ≥ 2 & FDR ≤ 0.01")
legendPosition = 'right'	legendLabSize = 15	legendIconSize = 4.0)
jpeg("/users/rlardon/desktop/Fig5AB.jpg"	width = 14	height = 7	units = "in"	res = 500)
grid.arrange(vp1	vp2	nrow = 1	ncol = 2	widths = c(5.455	8.545))
dev.off()
### Heatmaps
subset1 = t(scale(t(as.matrix(intensities[rownames(TCSAvsMOCK)[which(TCSAvsMOCK$sca.adj.pval <= 0.01 & abs(TCSAvsMOCK$logFC) >= 1)]	]))))
#subset1 = subset1[rowSums(is.na(subset1)) <= 5 & !duplicated(TCSAvsMOCK$Gene.id[match(rownames(subset1)	rownames(TCSAvsMOCK))])	]
subset1 = subset1[!duplicated(TCSAvsMOCK$Gene.id[match(rownames(subset1)	rownames(TCSAvsMOCK))])	]
colnames(subset1) = gsub("X"	""	colnames(subset1)); subset1 = subset1[	c(11:15	6:10	1:5)]
rownames(subset1) = TCSAvsMOCK$Labels[match(rownames(subset1)	rownames(TCSAvsMOCK))]
subset2 = t(scale(t(as.matrix(intensities[rownames(MOCKvsCIM)[which(MOCKvsCIM$sca.adj.pval <= 0.01 & abs(MOCKvsCIM$logFC) >= 1)]	]))))
#subset2 = subset2[rowSums(is.na(subset2)) <= 5 & !duplicated(MOCKvsCIM$Gene.id[match(rownames(subset2)	rownames(MOCKvsCIM))])	]
subset2 = subset2[!duplicated(MOCKvsCIM$Gene.id[match(rownames(subset2)	rownames(MOCKvsCIM))])	]
colnames(subset2) = gsub("X"	""	colnames(subset2)); subset2 = subset2[	c(11:15	6:10	1:5)]
rownames(subset2) = MOCKvsCIM$Labels[match(rownames(subset2)	rownames(MOCKvsCIM))]
colbreaks = c(min(rbind(subset1	subset2)	na.rm = T)	0	max(rbind(subset1	subset2)	na.rm = T))
colgrad = colorRamp2(colbreaks	colorRampPalette(rev(brewer.pal(9	"RdBu")))(length(colbreaks))	space = "LAB")
#rowlabs = ifelse(rownames(subset1) %in% TCSAvsMOCK$Labels[1:100] & !duplicated(rownames(subset1))	rownames(subset1)	"")
hm1 = Heatmap(subset1	col = colgrad	na_col = "grey"	row_names_gp = gpar(fontsize = 6)	cluster_columns = T	cluster_column_slices = T	show_column_dend = F
column_split = factor(rep(c("CIM"	"SIM_mock"	"SIM_TCSA")	each = 5)	levels = c("CIM"	"SIM_mock"	"SIM_TCSA"))	row_split = 5	row_title = NULL
border = T	heatmap_legend_param = list(title = "Scaled Log2\nIntensity"	title_gp = gpar(fontsize = 15)
grid_width = unit(1	"cm")	legend_height = unit(5	"cm"))	#show_row_names = F
right_annotation = rowAnnotation(`Mean Intensity` = anno_lines(TCSAvsMOCK$AveExpr[match(rownames(subset1)	TCSAvsMOCK$Labels)]
axis_param = list(gp = gpar(fontsize = 7.5)	at = c(-2	0	2	4)))
`-Log10 FDR` = anno_barplot(-log10(TCSAvsMOCK$sca.adj.pval[match(rownames(subset1)	TCSAvsMOCK$Labels)])
axis_param = list(gp = gpar(fontsize = 7.5)))
#`Selection` = anno_mark(at = which(rownames(subset1) %in% TCSAvsMOCK$Labels[1:100])
# labels = rownames(subset1)[rownames(subset1) %in% TCSAvsMOCK$Labels[1:100]]
# labels_gp = gpar(fontsize = 6))
annotation_name_rot = 90	annotation_name_align = T	gap = unit(0.1	"cm")))
hm1_grob = grid.grabExpr(draw(hm1))
hm2 = Heatmap(subset2	col = colgrad	na_col = "grey"	row_names_gp = gpar(fontsize = 12)	cluster_columns = T	cluster_column_slices = T	show_column_dend = F
column_split = factor(rep(c("CIM"	"SIM_mock"	"SIM_TCSA")	each = 5)	levels = c("CIM"	"SIM_mock"	"SIM_TCSA"))	row_split = 2	row_title = NULL
border = T	heatmap_legend_param = list(title = "Scaled Log2\nIntensity"	title_gp = gpar(fontsize = 15)
grid_width = unit(1	"cm")	legend_height = unit(5	"cm"))
right_annotation = rowAnnotation(`Mean Intensity` = anno_lines(MOCKvsCIM$AveExpr[match(rownames(subset2)	MOCKvsCIM$Labels)]
axis_param = list(gp = gpar(fontsize = 7.5)	at = c(-2	0	2	4)))
`-Log10 FDR` = anno_barplot(-log10(MOCKvsCIM$sca.adj.pval[match(rownames(subset2)	MOCKvsCIM$Labels)])
axis_param = list(gp = gpar(fontsize = 7.5)))
annotation_name_rot = 90	annotation_name_align = T	gap = unit(0.1	"cm")))
hm2_grob = grid.grabExpr(draw(hm2))
jpeg("/users/rlardon/desktop/fig5.jpg"	width = 15	height = 20	units = "in"	res = 500)
upper = grid.arrange(vp1	vp2	nrow = 1	ncol = 2	widths = c(5	7))
lower = grid.arrange(hm1_grob	hm2_grob	nrow = 1	ncol = 2	widths = c(16	20))
plot_grid(upper	lower	nrow = 2	ncol = 1	align = "hv"	axis = "lrbt"	rel_heights = c(5	7))
dev.off()
jpeg("/users/rlardon/desktop/Fig5AB.jpg"	width = 15	height = 7	units = "in"	res = 500)
grid.arrange(vp1	vp2	nrow = 1	ncol = 2	widths = c(5.05	6.95))
dev.off()
jpeg("/users/rlardon/desktop/Fig5C.jpg"	width = 9	height = 13	units = "in"	res = 500)
hm1
dev.off()
jpeg("/users/rlardon/desktop/Fig5D.jpg"	width = 9	height = 13	units = "in"	res = 500)
hm2
dev.off()
### Alternative heatmaps
grab_grob = function(){grid.echo(); grid.grab()}
heatmap(subset1	Colv = NA	col = colorRampPalette(brewer.pal(9	"Reds"))(50)	scale = "none")
heatmap.2(subset1	Rowv = T	Colv = F	dendrogram = "row"	scale = "none"	col = colorRampPalette(brewer.pal(9	"Reds"))(50)	trace = "none"
na.rm = T	na.color = "grey"	vline = NA	key = F	margins = c(11	11)	lhei = c(0.5	9.5)	lwid = c(2	10))
hm1 = grab_grob()
heatmap(subset2	Colv = NA	col = colorRampPalette(brewer.pal(9	"Reds"))(50)	scale = "none")
heatmap.2(subset2	Rowv = T	Colv = F	dendrogram = "row"	scale = "none"	col = colorRampPalette(brewer.pal(9	"Reds"))(50)	trace = "none"	denscol = "gray30"
na.rm = T	na.color = "grey"	vline = NA	margins = c(11	11)	key.title = NA	key.ylab = "Count"	key.xlab = "Scaled Log2 Intensity"
key.par = list(mar = c(16	1	5	1))	lmat = rbind(c(0	3	0)	c(2	1	4))	lhei = c(0.5	9.5)	lwid = c(2	10	3))
hm2 = grab_grob()
